# Supplementary material for: Early detection and surveillance of SARS-CoV-2 genomic variants in wastewater using COJAC
Source: Nat Microbiol. 2022 Jul 18;7(8):1151–60. doi: 10.1038/s41564-022-01185-x (PMC9352586; doi:10.1038/s41564-022-01185-x)
Supplement: Supplementary file 3 — Complete COJAC output for the wastewater samples analysed in this study. [file 41564_2022_1185_MOESM3_ESM.xlsx]

## Sheet: Sheet1
	Batch	Date	Code	Plant	Sample	Amplicon 77 23145-23499 A23403G (B.1)	Amplicon 72 21765-21770Δ, 21991-21993Δ (B.1.1.7)	Amplicon 78 C23604A, C23709T (B.1.1.7)	Amplicon 92 27809-28144 C27972T, G28048T, A28111G (B.1.1.7)	Amplicon 93 28105-28441 A28111G GAT28280CTA (B.1.1.7)	Amplicon 73 21990-22324 A22206G, A22299T (501.V2)	Amplicon 76 22822-23188 G23012A, A23063T (501.V2; P.1)	Amplicon 71 21990-22324 C21621A, C21638T, A21614T (P.1)	Amplicon 95 28699-29041 A28877T, G28878C (P.1)
A8_24_2020_12_29	20210108_JDL4L	2020-12-29	24	Ski-resort	2020-12-29 Ski-resort	371 / 371 100.00%	158 / 809 19.53%	2 / 452 0.44%	89 / 400 22.25%	344 / 758 45.38%	0 / 183 0.00%	0 / 1090 0.00%	0 / 214 0.00%	0 / 109 0.00%
A7_24_2020_12_28	20210108_JDL4L	2020-12-28	24	Ski-resort	2020-12-28 Ski-resort	1615 / 1615 100.00%	0 / 1121 0.00%	0 / 255 0.00%	58 / 432 13.43%	142 / 958 14.82%	0 / 309 0.00%	0 / 1005 0.00%	0 / 334 0.00%	0 / 54 0.00%
A6_24_2020_12_27	20210108_JDL4L	2020-12-27	24	Ski-resort	2020-12-27 Ski-resort	1528 / 1530 99.87%	0 / 3357 0.00%	0 / 685 0.00%	246 / 1090 22.57%	443 / 2259 19.61%	0 / 913 0.00%	0 / 3821 0.00%	0 / 591 0.00%	0 / 281 0.00%
A5_24_2020_12_26	20210108_JDL4L	2020-12-26	24	Ski-resort	2020-12-26 Ski-resort	1914 / 1914 100.00%	253 / 3118 8.11%	2 / 1226 0.16%	208 / 893 23.29%	499 / 1649 30.26%	0 / 1018 0.00%	2 / 4473 0.04%	0 / 259 0.00%	0 / 110 0.00%
A4_24_2020_12_25	20210108_JDL4L	2020-12-25	24	Ski-resort	2020-12-25 Ski-resort	1379 / 1380 99.93%	362 / 2729 13.26%	0 / 1114 0.00%	87 / 892 9.75%	39 / 1143 3.41%	0 / 701 0.00%	0 / 2273 0.00%	0 / 345 0.00%	0 / 91 0.00%
A3_24_2020_12_24	20210108_JDL4L	2020-12-24	24	Ski-resort	2020-12-24 Ski-resort	1301 / 1301 100.00%	0 / 158 0.00%	0 / 586 0.00%	23 / 888 2.59%	18 / 1402 1.28%	0 / 571 0.00%	0 / 2038 0.00%	0 / 305 0.00%	0 / 299 0.00%
A2_24_2020_12_23	20210108_JDL4L	2020-12-23	24	Ski-resort	2020-12-23 Ski-resort	586 / 586 100.00%	257 / 1194 21.52%	0 / 368 0.00%	25 / 316 7.91%	109 / 706 15.44%	0 / 278 0.00%	0 / 920 0.00%	0 / 174 0.00%	0 / 53 0.00%
A1_24_2020_12_22	20210108_JDL4L	2020-12-22	24	Ski-resort	2020-12-22 Ski-resort	2606 / 2608 99.92%	0 / 4473 0.00%	2 / 405 0.49%	138 / 622 22.19%	2 / 740 0.27%	0 / 2726 0.00%	0 / 7710 0.00%	0 / 2666 0.00%	0 / 2080 0.00%
24_2020_12_21_GRAB_Wastewater_NA	20201230_HWKFKDRXX	2020-12-21	24	Ski-resort	2020-12-21 Ski-resort	36208 / 36209 100.00%	0 / 990 0.00%	0 / 2367 0.00%	514 / 3689 13.93%	0 / 20672 0.00%	0 / 1907 0.00%	0 / 165 0.00%	0 / 98 0.00%	0 / 788 0.00%
24_2020_12_20_COMP_Wastewater_NA	20201230_HWKFKDRXX	2020-12-20	24	Ski-resort	2020-12-20 Ski-resort	3590 / 3591 99.97%	0 / 119 0.00%	0 / 232 0.00%	0 / 400 0.00%	0 / 1965 0.00%	0 / 359 0.00%	0 / 56 0.00%	0 / 7 0.00%	0 / 859 0.00%
B3_12_2021_02_13	20210226_JG6YF	2021-02-13	12	Lausanne (VD)	2021-02-13 Lausanne (VD)	11322 / 11325 99.97%	7824 / 13709 57.07%	3495 / 6565 53.24%	1692 / 2276 74.34%	5221 / 5575 93.65%	0 / 3261 0.00%	0 / 2201 0.00%	0 / 3936 0.00%	0 / 161 0.00%
D2_12_2021_02_12	20210226_JG6YF	2021-02-12	12	Lausanne (VD)	2021-02-12 Lausanne (VD)	10574 / 10575 99.99%	1843 / 7949 23.19%	0 / 3157 0.00%	1425 / 3127 45.57%	589 / 2819 20.89%	0 / 3019 0.00%	0 / 15317 0.00%	0 / 2821 0.00%	0 / 179 0.00%
D3_12_2021_02_10	20210226_JG6YF	2021-02-10	12	Lausanne (VD)	2021-02-10 Lausanne (VD)	15561 / 15569 99.95%	5504 / 13608 40.45%	2851 / 5077 56.16%	3942 / 7457 52.86%	3331 / 4552 73.18%	0 / 8816 0.00%	2 / 14009 0.01%	0 / 8943 0.00%	0 / 249 0.00%
C3_12_2021_02_09	20210226_JG6YF	2021-02-09	12	Lausanne (VD)	2021-02-09 Lausanne (VD)	6502 / 6505 99.95%	0 / 1 0.00%	3566 / 4501 79.23%	7274 / 12147 59.88%	1334 / 3222 41.40%	0 / 2719 0.00%	6 / 22997 0.03%	0 / 3953 0.00%	0 / 175 0.00%
A3_12_2021_02_07	20210226_JG6YF	2021-02-07	12	Lausanne (VD)	2021-02-07 Lausanne (VD)	6945 / 6947 99.97%	6177 / 9289 66.50%	2393 / 2394 99.96%	2887 / 4449 64.89%	7004 / 7664 91.39%	0 / 8376 0.00%	1 / 8556 0.01%	0 / 5906 0.00%	20 / 435 4.60%
H2_12_2021_02_06	20210226_JG6YF	2021-02-06	12	Lausanne (VD)	2021-02-06 Lausanne (VD)	0 / 0 NA	0 / 0 NA	0 / 0 NA	5570 / 5576 99.89%	1260 / 1265 99.60%	0 / 0 NA	0 / 0 NA	0 / 0 NA	0 / 62 0.00%
G2_12_2021_02_05	20210226_JG6YF	2021-02-05	12	Lausanne (VD)	2021-02-05 Lausanne (VD)	0 / 0 NA	0 / 13568 0.00%	0 / 0 NA	1492 / 4650 32.09%	0 / 2211 0.00%	0 / 0 NA	135 / 135 100.00%	0 / 0 NA	0 / 133 0.00%
F2_12_2021_02_04	20210226_JG6YF	2021-02-04	12	Lausanne (VD)	2021-02-04 Lausanne (VD)	5899 / 5900 99.98%	3381 / 6499 52.02%	1763 / 1764 99.94%	974 / 3418 28.50%	1306 / 2169 60.21%	0 / 4972 0.00%	1 / 6195 0.02%	0 / 6385 0.00%	0 / 88 0.00%
E2_12_2021_02_03	20210226_JG6YF	2021-02-03	12	Lausanne (VD)	2021-02-03 Lausanne (VD)	9408 / 9411 99.97%	4503 / 5632 79.95%	822 / 2346 35.04%	1501 / 2598 57.78%	1140 / 2178 52.34%	0 / 2102 0.00%	1 / 4564 0.02%	0 / 2003 0.00%	0 / 103 0.00%
C2_12_2021_02_01	20210226_JG6YF	2021-02-01	12	Lausanne (VD)	2021-02-01 Lausanne (VD)	0 / 0 NA	0 / 0 NA	0 / 0 NA	0 / 1229 0.00%	0 / 0 NA	0 / 0 NA	0 / 0 NA	0 / 0 NA	0 / 44 0.00%
C5_12_2021_01_31	20210226_JG6YF	2021-01-31	12	Lausanne (VD)	2021-01-31 Lausanne (VD)	0 / 0 NA	0 / 0 NA	0 / 0 NA	0 / 0 NA	0 / 0 NA	0 / 0 NA	0 / 0 NA	0 / 0 NA	0 / 0 NA
B5_12_2021_01_26	20210226_JG6YF	2021-01-26	12	Lausanne (VD)	2021-01-26 Lausanne (VD)	8272 / 8274 99.98%	3047 / 10590 28.77%	887 / 4365 20.32%	910 / 3889 23.40%	2313 / 3760 61.52%	0 / 4975 0.00%	3 / 22314 0.01%	0 / 3212 0.00%	0 / 154 0.00%
A5_12_2021_01_24	20210226_JG6YF	2021-01-24	12	Lausanne (VD)	2021-01-24 Lausanne (VD)	0 / 0 NA	5337 / 5346 99.83%	1380 / 1381 99.93%	1305 / 2953 44.19%	671 / 1511 44.41%	0 / 4579 0.00%	2 / 9293 0.02%	0 / 0 NA	0 / 63 0.00%
H4_12_2021_01_21	20210226_JG6YF	2021-01-21	12	Lausanne (VD)	2021-01-21 Lausanne (VD)	586 / 586 100.00%	662 / 6356 10.42%	306 / 988 30.97%	143 / 815 17.55%	169 / 711 23.77%	0 / 181 0.00%	31 / 27238 0.11%	0 / 669 0.00%	0 / 4 0.00%
G4_12_2021_01_19	20210226_JG6YF	2021-01-19	12	Lausanne (VD)	2021-01-19 Lausanne (VD)	8548 / 8551 99.96%	0 / 7115 0.00%	1451 / 7170 20.24%	1122 / 7979 14.06%	0 / 2236 0.00%	0 / 6015 0.00%	0 / 24366 0.00%	0 / 6150 0.00%	0 / 69 0.00%
E4_12_2021_01_12	20210226_JG6YF	2021-01-12	12	Lausanne (VD)	2021-01-12 Lausanne (VD)	69 / 69 100.00%	16 / 128 12.50%	6 / 30 20.00%	2 / 5 40.00%	30 / 354 8.47%	0 / 57 0.00%	3 / 26931 0.01%	0 / 228 0.00%	0 / 0 NA
C3_12_2021_01_10	20210129_JG6LR	2021-01-10	12	Lausanne (VD)	2021-01-10 Lausanne (VD)	298 / 305 97.70%	8 / 452 1.77%	37 / 111 33.33%	2 / 31 6.45%	11 / 298 3.69%	0 / 123 0.00%	0 / 14305 0.00%	0 / 234 0.00%	0 / 288 0.00%
B3_12_2021_01_08	20210129_JG6LR	2021-01-08	12	Lausanne (VD)	2021-01-08 Lausanne (VD)	2 / 2 100.00%	201 / 4120 4.88%	0 / 1578 0.00%	0 / 920 0.00%	0 / 1 0.00%	0 / 4 0.00%	0 / 5353 0.00%	0 / 7 0.00%	0 / 0 NA
A3_12_2021_01_06	20210129_JG6LR	2021-01-06	12	Lausanne (VD)	2021-01-06 Lausanne (VD)	201 / 206 97.57%	57 / 287 19.86%	47 / 188 25.00%	3 / 26 11.54%	22 / 319 6.90%	0 / 97 0.00%	0 / 8006 0.00%	0 / 165 0.00%	0 / 3 0.00%
H2_12_2021_01_04	20210129_JG6LR	2021-01-04	12	Lausanne (VD)	2021-01-04 Lausanne (VD)	621 / 623 99.68%	0 / 3112 0.00%	105 / 3963 2.65%	26 / 999 2.60%	47 / 742 6.33%	0 / 243 0.00%	0 / 8232 0.00%	0 / 296 0.00%	0 / 376 0.00%
C6_12_2021_01_04	20210108_JDL4L	2021-01-04	12	Lausanne (VD)	2021-01-04 Lausanne (VD)	825 / 826 99.88%	0 / 2852 0.00%	0 / 595 0.00%	32 / 360 8.89%	49 / 670 7.31%	0 / 336 0.00%	0 / 6909 0.00%	0 / 528 0.00%	0 / 27 0.00%
C5_12_2021_01_02	20210108_JDL4L	2021-01-02	12	Lausanne (VD)	2021-01-02 Lausanne (VD)	518 / 518 100.00%	0 / 2609 0.00%	0 / 0 NA	0 / 518 0.00%	0 / 233 0.00%	0 / 1552 0.00%	0 / 0 NA	0 / 0 NA	0 / 4 0.00%
G2_12_2021_01_02	20210129_JG6LR	2021-01-02	12	Lausanne (VD)	2021-01-02 Lausanne (VD)	153 / 153 100.00%	0 / 3094 0.00%	0 / 1303 0.00%	0 / 282 0.00%	3 / 364 0.82%	0 / 278 0.00%	0 / 3305 0.00%	0 / 274 0.00%	0 / 355 0.00%
C4_12_2020_12_31	20210108_JDL4L	2020-12-31	12	Lausanne (VD)	2020-12-31 Lausanne (VD)	1039 / 1039 100.00%	0 / 3397 0.00%	0 / 209 0.00%	0 / 118 0.00%	0 / 313 0.00%	0 / 1093 0.00%	0 / 19643 0.00%	0 / 1486 0.00%	0 / 6 0.00%
F2_12_2020_12_31	20210129_JG6LR	2020-12-31	12	Lausanne (VD)	2020-12-31 Lausanne (VD)	160 / 160 100.00%	0 / 689 0.00%	0 / 464 0.00%	0 / 70 0.00%	17 / 265 6.42%	0 / 46 0.00%	0 / 2516 0.00%	0 / 91 0.00%	0 / 0 NA
C3_12_2020_12_29	20210108_JDL4L	2020-12-29	12	Lausanne (VD)	2020-12-29 Lausanne (VD)	2858 / 2858 100.00%	0 / 11649 0.00%	0 / 2257 0.00%	0 / 1066 0.00%	0 / 857 0.00%	0 / 1920 0.00%	0 / 0 NA	0 / 1192 0.00%	0 / 55 0.00%
B2_12_2020_12_27	20210108_JDL4L	2020-12-27	12	Lausanne (VD)	2020-12-27 Lausanne (VD)	0 / 0 NA	2 / 23 8.70%	0 / 1 0.00%	0 / 1 0.00%	0 / 12 0.00%	0 / 0 NA	0 / 1258 0.00%	0 / 0 NA	0 / 0 NA
E2_12_2020_12_27	20210129_JG6LR	2020-12-27	12	Lausanne (VD)	2020-12-27 Lausanne (VD)	49 / 49 100.00%	0 / 34 0.00%	2 / 31 6.45%	0 / 1 0.00%	1 / 119 0.84%	0 / 21 0.00%	0 / 4913 0.00%	0 / 64 0.00%	0 / 0 NA
B1_12_2020_12_26	20210108_JDL4L	2020-12-26	12	Lausanne (VD)	2020-12-26 Lausanne (VD)	58 / 58 100.00%	0 / 228 0.00%	0 / 34 0.00%	0 / 10 0.00%	2 / 128 1.56%	0 / 8 0.00%	0 / 19091 0.00%	0 / 46 0.00%	0 / 0 NA
A12_12_2020_12_25	20210108_JDL4L	2020-12-25	12	Lausanne (VD)	2020-12-25 Lausanne (VD)	77 / 77 100.00%	0 / 328 0.00%	0 / 47 0.00%	0 / 13 0.00%	0 / 117 0.00%	0 / 62 0.00%	1 / 11851 0.01%	0 / 166 0.00%	0 / 0 NA
D2_12_2020_12_25	20210129_JG6LR	2020-12-25	12	Lausanne (VD)	2020-12-25 Lausanne (VD)	213 / 213 100.00%	0 / 524 0.00%	0 / 448 0.00%	0 / 47 0.00%	21 / 219 9.59%	0 / 105 0.00%	0 / 16720 0.00%	0 / 222 0.00%	0 / 150 0.00%
A11_12_2020_12_24	20210108_JDL4L	2020-12-24	12	Lausanne (VD)	2020-12-24 Lausanne (VD)	2271 / 2275 99.82%	0 / 2367 0.00%	0 / 619 0.00%	0 / 166 0.00%	0 / 827 0.00%	0 / 1699 0.00%	0 / 13250 0.00%	0 / 1254 0.00%	0 / 10 0.00%
A10_12_2020_12_23	20210108_JDL4L	2020-12-23	12	Lausanne (VD)	2020-12-23 Lausanne (VD)	0 / 0 NA	0 / 0 NA	0 / 0 NA	0 / 0 NA	0 / 0 NA	0 / 0 NA	0 / 0 NA	0 / 0 NA	0 / 0 NA
C2_12_2020_12_23	20210129_JG6LR	2020-12-23	12	Lausanne (VD)	2020-12-23 Lausanne (VD)	0 / 0 NA	0 / 0 NA	0 / 0 NA	0 / 0 NA	0 / 0 NA	0 / 0 NA	0 / 0 NA	0 / 0 NA	0 / 0 NA
A9_12_2020_12_22	20210108_JDL4L	2020-12-22	12	Lausanne (VD)	2020-12-22 Lausanne (VD)	0 / 0 NA	0 / 0 NA	0 / 0 NA	0 / 0 NA	0 / 0 NA	0 / 0 NA	0 / 0 NA	0 / 0 NA	0 / 0 NA
A1_12_2020_12_21_NA_NA	20201223_HWKGTDRXX	2020-12-21	12	Lausanne (VD)	2020-12-21 Lausanne (VD)	10 / 10 100.00%	0 / 4 0.00%	0 / 21 0.00%	0 / 10 0.00%	93 / 3393 2.74%	0 / 0 NA	0 / 0 NA	0 / 0 NA	0 / 2 0.00%
A2_12_2020_12_20_NA_NA	20201223_HWKGTDRXX	2020-12-20	12	Lausanne (VD)	2020-12-20 Lausanne (VD)	2 / 2 100.00%	0 / 0 NA	0 / 3 0.00%	0 / 3 0.00%	0 / 642 0.00%	0 / 2 0.00%	0 / 0 NA	0 / 0 NA	0 / 3 0.00%
A3_12_2020_12_19_NA_NA	20201223_HWKGTDRXX	2020-12-19	12	Lausanne (VD)	2020-12-19 Lausanne (VD)	204 / 204 100.00%	0 / 6 0.00%	0 / 13 0.00%	0 / 5 0.00%	0 / 6545 0.00%	0 / 0 NA	0 / 1 0.00%	0 / 0 NA	0 / 0 NA
B2_12_2020_12_19	20210129_JG6LR	2020-12-19	12	Lausanne (VD)	2020-12-19 Lausanne (VD)	1 / 1 100.00%	0 / 143 0.00%	0 / 294 0.00%	0 / 41 0.00%	0 / 0 NA	0 / 0 NA	0 / 9511 0.00%	0 / 0 NA	0 / 0 NA
A4_12_2020_12_18_NA_NA	20201223_HWKGTDRXX	2020-12-18	12	Lausanne (VD)	2020-12-18 Lausanne (VD)	0 / 0 NA	0 / 0 NA	0 / 0 NA	0 / 0 NA	0 / 299 0.00%	0 / 0 NA	0 / 0 NA	0 / 0 NA	0 / 0 NA
A5_12_2020_12_17_NA_NA	20201223_HWKGTDRXX	2020-12-17	12	Lausanne (VD)	2020-12-17 Lausanne (VD)	12846 / 12847 99.99%	0 / 460 0.00%	0 / 322 0.00%	5 / 457 1.09%	0 / 40213 0.00%	0 / 91 0.00%	0 / 76 0.00%	0 / 2 0.00%	0 / 13 0.00%
G1_12_2020_12_17	20210129_JG6LR	2020-12-17	12	Lausanne (VD)	2020-12-17 Lausanne (VD)	136 / 136 100.00%	0 / 264 0.00%	0 / 137 0.00%	0 / 9 0.00%	0 / 79 0.00%	0 / 51 0.00%	0 / 10668 0.00%	0 / 207 0.00%	0 / 10 0.00%
A6_12_2020_12_16_NA_NA	20201223_HWKGTDRXX	2020-12-16	12	Lausanne (VD)	2020-12-16 Lausanne (VD)	4858 / 4858 100.00%	0 / 407 0.00%	0 / 657 0.00%	0 / 449 0.00%	0 / 17031 0.00%	0 / 12 0.00%	0 / 28 0.00%	0 / 0 NA	0 / 67 0.00%
A7_12_2020_12_15_NA_NA	20201223_HWKGTDRXX	2020-12-15	12	Lausanne (VD)	2020-12-15 Lausanne (VD)	1560 / 1561 99.94%	0 / 67 0.00%	0 / 124 0.00%	0 / 174 0.00%	0 / 6599 0.00%	0 / 5 0.00%	0 / 0 NA	0 / 3 0.00%	0 / 5 0.00%
A2_12_2020_12_15	20210129_JG6LR	2020-12-15	12	Lausanne (VD)	2020-12-15 Lausanne (VD)	162 / 162 100.00%	0 / 241 0.00%	0 / 191 0.00%	0 / 58 0.00%	0 / 182 0.00%	0 / 50 0.00%	0 / 3464 0.00%	0 / 61 0.00%	0 / 5 0.00%
A8_12_2020_12_14_NA_NA	20201223_HWKGTDRXX	2020-12-14	12	Lausanne (VD)	2020-12-14 Lausanne (VD)	2067 / 2068 99.95%	0 / 21 0.00%	0 / 29 0.00%	0 / 9 0.00%	0 / 25766 0.00%	0 / 2 0.00%	0 / 5 0.00%	0 / 0 NA	0 / 7 0.00%
A9_12_2020_12_13_NA_NA	20201223_HWKGTDRXX	2020-12-13	12	Lausanne (VD)	2020-12-13 Lausanne (VD)	7695 / 7698 99.96%	0 / 122 0.00%	0 / 384 0.00%	0 / 378 0.00%	0 / 17507 0.00%	0 / 45 0.00%	0 / 7 0.00%	0 / 4 0.00%	0 / 23 0.00%
F1_12_2020_12_13	20210129_JG6LR	2020-12-13	12	Lausanne (VD)	2020-12-13 Lausanne (VD)	155 / 155 100.00%	0 / 906 0.00%	0 / 289 0.00%	2 / 54 3.70%	0 / 108 0.00%	0 / 52 0.00%	0 / 6878 0.00%	0 / 283 0.00%	0 / 59 0.00%
A10_12_2020_12_12_NA_NA	20201223_HWKGTDRXX	2020-12-12	12	Lausanne (VD)	2020-12-12 Lausanne (VD)	689 / 689 100.00%	0 / 49 0.00%	0 / 69 0.00%	0 / 79 0.00%	0 / 9065 0.00%	0 / 0 NA	0 / 5 0.00%	0 / 0 NA	0 / 2 0.00%
A11_12_2020_12_11_NA_NA	20201223_HWKGTDRXX	2020-12-11	12	Lausanne (VD)	2020-12-11 Lausanne (VD)	0 / 0 NA	0 / 0 NA	0 / 0 NA	0 / 0 NA	0 / 0 NA	0 / 0 NA	0 / 0 NA	0 / 0 NA	0 / 0 NA
A12_12_2020_12_10_NA_NA	20201223_HWKGTDRXX	2020-12-10	12	Lausanne (VD)	2020-12-10 Lausanne (VD)	29413 / 29416 99.99%	0 / 7567 0.00%	0 / 9465 0.00%	0 / 11902 0.00%	0 / 47934 0.00%	0 / 2585 0.00%	0 / 136 0.00%	0 / 244 0.00%	0 / 1040 0.00%
E1_12_2020_12_10	20210129_JG6LR	2020-12-10	12	Lausanne (VD)	2020-12-10 Lausanne (VD)	463 / 463 100.00%	0 / 2335 0.00%	0 / 1462 0.00%	0 / 1055 0.00%	0 / 493 0.00%	0 / 381 0.00%	0 / 4859 0.00%	0 / 245 0.00%	0 / 10 0.00%
B1_12_2020_12_09_NA_NA	20201223_HWKGTDRXX	2020-12-09	12	Lausanne (VD)	2020-12-09 Lausanne (VD)	48282 / 48287 99.99%	0 / 1620 0.00%	0 / 4018 0.00%	0 / 13741 0.00%	0 / 58261 0.00%	0 / 1955 0.00%	0 / 81 0.00%	0 / 474 0.00%	0 / 992 0.00%
D1_12_2020_12_09	20210129_JG6LR	2020-12-09	12	Lausanne (VD)	2020-12-09 Lausanne (VD)	276 / 276 100.00%	0 / 2338 0.00%	0 / 1894 0.00%	0 / 295 0.00%	15 / 352 4.26%	0 / 534 0.00%	0 / 5092 0.00%	0 / 164 0.00%	0 / 13 0.00%
B2_12_2020_12_08_NA_NA	20201223_HWKGTDRXX	2020-12-08	12	Lausanne (VD)	2020-12-08 Lausanne (VD)	7894 / 7894 100.00%	0 / 9 0.00%	0 / 17 0.00%	0 / 10 0.00%	0 / 2 0.00%	0 / 0 NA	0 / 0 NA	0 / 0 NA	0 / 0 NA
C1_12_2020_12_08	20210129_JG6LR	2020-12-08	12	Lausanne (VD)	2020-12-08 Lausanne (VD)	222 / 239 92.89%	0 / 956 0.00%	0 / 2067 0.00%	0 / 100 0.00%	0 / 222 0.00%	0 / 244 0.00%	0 / 3589 0.00%	0 / 239 0.00%	0 / 110 0.00%
12_2020_11_5_A	20201215_JGDDY	2020-11-05	12	Lausanne (VD)	2020-11-5 Lausanne (VD)	9750 / 9754 99.96%	0 / 514 0.00%	0 / 343 0.00%	0 / 755 0.00%	0 / 5812 0.00%	0 / 61 0.00%	0 / 32 0.00%	0 / 6 0.00%	0 / 155 0.00%
C2_12_2020_10_22	20210108_JDL4L	2020-10-22	12	Lausanne (VD)	2020-10-22 Lausanne (VD)	3006 / 3008 99.93%	0 / 4440 0.00%	0 / 1421 0.00%	0 / 1763 0.00%	0 / 1838 0.00%	0 / 1140 0.00%	0 / 3440 0.00%	0 / 791 0.00%	0 / 297 0.00%
C1_12_2020_10_18	20210108_JDL4L	2020-10-18	12	Lausanne (VD)	2020-10-18 Lausanne (VD)	2178 / 2184 99.73%	0 / 2099 0.00%	0 / 674 0.00%	0 / 1581 0.00%	0 / 1689 0.00%	0 / 891 0.00%	0 / 3230 0.00%	0 / 661 0.00%	0 / 259 0.00%
B12_12_2020_10_15	20210108_JDL4L	2020-10-15	12	Lausanne (VD)	2020-10-15 Lausanne (VD)	940 / 940 100.00%	0 / 1032 0.00%	0 / 341 0.00%	0 / 267 0.00%	0 / 527 0.00%	0 / 213 0.00%	0 / 512 0.00%	0 / 38 0.00%	0 / 105 0.00%
A1_12_2020_10_15	20210129_JG6LR	2020-10-15	12	Lausanne (VD)	2020-10-15 Lausanne (VD)	113 / 113 100.00%	0 / 486 0.00%	0 / 384 0.00%	0 / 239 0.00%	2 / 116 1.72%	0 / 85 0.00%	0 / 1959 0.00%	0 / 45 0.00%	0 / 3 0.00%
B1_12_2020_10_15_n	20210129_JG6LR	2020-10-15	12	Lausanne (VD)	2020-10-15 Lausanne (VD)	43 / 43 100.00%	0 / 441 0.00%	0 / 176 0.00%	0 / 121 0.00%	0 / 107 0.00%	0 / 19 0.00%	0 / 1537 0.00%	0 / 29 0.00%	0 / 3 0.00%
B11_12_2020_10_08	20210108_JDL4L	2020-10-08	12	Lausanne (VD)	2020-10-08 Lausanne (VD)	1119 / 1119 100.00%	0 / 5417 0.00%	0 / 1382 0.00%	0 / 756 0.00%	0 / 695 0.00%	0 / 680 0.00%	0 / 5441 0.00%	0 / 887 0.00%	0 / 38 0.00%
B10_12_2020_09_27	20210108_JDL4L	2020-09-27	12	Lausanne (VD)	2020-09-27 Lausanne (VD)	0 / 0 NA	0 / 553 0.00%	0 / 94 0.00%	0 / 24 0.00%	0 / 160 0.00%	0 / 452 0.00%	0 / 5454 0.00%	0 / 230 0.00%	0 / 2 0.00%
B1_10_2021_02_11	20210226_JG6YF	2021-02-11	10	Zürich (ZH)	2021-02-11 Zürich (ZH)	5986 / 5987 99.98%	0 / 10674 0.00%	1092 / 10164 10.74%	1068 / 3564 29.97%	0 / 1880 0.00%	0 / 0 NA	0 / 23297 0.00%	0 / 0 NA	0 / 57 0.00%
B2_10_2021_02_10	20210226_JG6YF	2021-02-10	10	Zürich (ZH)	2021-02-10 Zürich (ZH)	5295 / 5296 99.98%	0 / 5094 0.00%	0 / 4285 0.00%	0 / 2067 0.00%	866 / 2579 33.58%	0 / 2210 0.00%	0 / 12188 0.00%	0 / 4775 0.00%	0 / 81 0.00%
A2_10_2021_02_09	20210226_JG6YF	2021-02-09	10	Zürich (ZH)	2021-02-09 Zürich (ZH)	13557 / 13560 99.98%	4807 / 7208 66.69%	0 / 767 0.00%	1191 / 1645 72.40%	633 / 1007 62.86%	0 / 7517 0.00%	3 / 16038 0.02%	0 / 8788 0.00%	0 / 27 0.00%
H1_10_2021_02_08	20210226_JG6YF	2021-02-08	10	Zürich (ZH)	2021-02-08 Zürich (ZH)	0 / 0 NA	3809 / 9896 38.49%	1345 / 2999 44.85%	578 / 2158 26.78%	949 / 2769 34.27%	0 / 489 0.00%	0 / 24070 0.00%	0 / 0 NA	0 / 56 0.00%
G1_10_2021_02_07	20210226_JG6YF	2021-02-07	10	Zürich (ZH)	2021-02-07 Zürich (ZH)	11666 / 11669 99.97%	0 / 11102 0.00%	0 / 3173 0.00%	2434 / 5870 41.47%	2114 / 5130 41.21%	0 / 6206 0.00%	0 / 22540 0.00%	0 / 10118 0.00%	0 / 136 0.00%
F1_10_2021_02_06	20210226_JG6YF	2021-02-06	10	Zürich (ZH)	2021-02-06 Zürich (ZH)	9649 / 9653 99.96%	2289 / 7302 31.35%	0 / 451 0.00%	490 / 1796 27.28%	1560 / 4611 33.83%	0 / 1720 0.00%	0 / 8865 0.00%	0 / 0 NA	0 / 85 0.00%
E1_10_2021_02_05	20210226_JG6YF	2021-02-05	10	Zürich (ZH)	2021-02-05 Zürich (ZH)	4717 / 4718 99.98%	2411 / 4650 51.85%	1153 / 1648 69.96%	1625 / 2282 71.21%	781 / 1436 54.39%	0 / 806 0.00%	2 / 12541 0.02%	0 / 3765 0.00%	0 / 43 0.00%
D1_10_2021_02_04	20210226_JG6YF	2021-02-04	10	Zürich (ZH)	2021-02-04 Zürich (ZH)	4252 / 4253 99.98%	2606 / 6526 39.93%	0 / 2335 0.00%	1000 / 2144 46.64%	159 / 1116 14.25%	0 / 2615 0.00%	0 / 10737 0.00%	0 / 6738 0.00%	0 / 69 0.00%
C1_10_2021_02_03	20210226_JG6YF	2021-02-03	10	Zürich (ZH)	2021-02-03 Zürich (ZH)	732 / 732 100.00%	0 / 1149 0.00%	0 / 142 0.00%	11 / 22 50.00%	68 / 68 100.00%	0 / 53 0.00%	0 / 990 0.00%	0 / 84 0.00%	0 / 3 0.00%
A1_10_2021_02_01	20210226_JG6YF	2021-02-01	10	Zürich (ZH)	2021-02-01 Zürich (ZH)	1025 / 1025 100.00%	0 / 0 NA	353 / 353 100.00%	273 / 735 37.14%	236 / 911 25.91%	0 / 69 0.00%	0 / 1162 0.00%	0 / 0 NA	0 / 42 0.00%
D4_10_2021_01_31	20210226_JG6YF	2021-01-31	10	Zürich (ZH)	2021-01-31 Zürich (ZH)	0 / 0 NA	0 / 7929 0.00%	2 / 3137 0.06%	2507 / 4960 50.54%	0 / 2017 0.00%	0 / 2746 0.00%	2 / 8275 0.02%	0 / 5128 0.00%	0 / 144 0.00%
C4_10_2021_01_26	20210226_JG6YF	2021-01-26	10	Zürich (ZH)	2021-01-26 Zürich (ZH)	11990 / 12000 99.92%	0 / 6531 0.00%	819 / 3941 20.78%	1226 / 3721 32.95%	393 / 2473 15.89%	0 / 5080 0.00%	0 / 10453 0.00%	0 / 5332 0.00%	0 / 85 0.00%
B4_10_2021_01_24	20210226_JG6YF	2021-01-24	10	Zürich (ZH)	2021-01-24 Zürich (ZH)	10053 / 10061 99.92%	1024 / 10901 9.39%	0 / 4616 0.00%	509 / 4205 12.10%	45 / 1687 2.67%	0 / 4266 0.00%	0 / 15748 0.00%	0 / 7330 0.00%	0 / 100 0.00%
A4_10_2021_01_21	20210226_JG6YF	2021-01-21	10	Zürich (ZH)	2021-01-21 Zürich (ZH)	19556 / 19563 99.96%	0 / 0 NA	1572 / 1572 100.00%	1632 / 8741 18.67%	323 / 2746 11.76%	0 / 8174 0.00%	0 / 8809 0.00%	0 / 5118 0.00%	0 / 118 0.00%
H3_10_2021_01_19	20210226_JG6YF	2021-01-19	10	Zürich (ZH)	2021-01-19 Zürich (ZH)	0 / 0 NA	0 / 0 NA	0 / 0 NA	0 / 0 NA	0 / 0 NA	0 / 0 NA	0 / 0 NA	0 / 0 NA	0 / 0 NA
G3_10_2021_01_17	20210226_JG6YF	2021-01-17	10	Zürich (ZH)	2021-01-17 Zürich (ZH)	6745 / 6749 99.94%	8284 / 15573 53.19%	0 / 3826 0.00%	831 / 2371 35.05%	410 / 2323 17.65%	0 / 10450 0.00%	2 / 16565 0.01%	0 / 6138 0.00%	0 / 54 0.00%
F3_10_2021_01_14	20210226_JG6YF	2021-01-14	10	Zürich (ZH)	2021-01-14 Zürich (ZH)	0 / 0 NA	0 / 0 NA	0 / 0 NA	0 / 3708 0.00%	0 / 390 0.00%	0 / 0 NA	0 / 0 NA	0 / 0 NA	0 / 105 0.00%
E3_10_2021_01_12	20210226_JG6YF	2021-01-12	10	Zürich (ZH)	2021-01-12 Zürich (ZH)	10189 / 10192 99.97%	0 / 7507 0.00%	0 / 0 NA	0 / 3744 0.00%	0 / 3808 0.00%	0 / 13760 0.00%	0 / 0 NA	0 / 7023 0.00%	0 / 207 0.00%
G4_10_2021_01_10	20210129_JG6LR	2021-01-10	10	Zürich (ZH)	2021-01-10 Zürich (ZH)	332 / 332 100.00%	123 / 2660 4.62%	33 / 1616 2.04%	28 / 812 3.45%	5 / 587 0.85%	0 / 111 0.00%	0 / 5810 0.00%	0 / 88 0.00%	0 / 89 0.00%
F4_10_2021_01_08	20210129_JG6LR	2021-01-08	10	Zürich (ZH)	2021-01-08 Zürich (ZH)	112 / 112 100.00%	255 / 2019 12.63%	145 / 986 14.71%	51 / 736 6.93%	4 / 120 3.33%	0 / 30 0.00%	1 / 5208 0.02%	0 / 29 0.00%	0 / 3 0.00%
E4_10_2021_01_06	20210129_JG6LR	2021-01-06	10	Zürich (ZH)	2021-01-06 Zürich (ZH)	201 / 206 97.57%	0 / 3699 0.00%	189 / 3008 6.28%	0 / 1383 0.00%	13 / 120 10.83%	0 / 52 0.00%	0 / 10612 0.00%	0 / 69 0.00%	0 / 2 0.00%
C10_10_2021_01_04	20210108_JDL4L	2021-01-04	10	Zürich (ZH)	2021-01-04 Zürich (ZH)	1079 / 1079 100.00%	0 / 843 0.00%	0 / 391 0.00%	26 / 363 7.16%	14 / 1393 1.01%	0 / 236 0.00%	0 / 2671 0.00%	0 / 294 0.00%	0 / 63 0.00%
D4_10_2021_01_04	20210129_JG6LR	2021-01-04	10	Zürich (ZH)	2021-01-04 Zürich (ZH)	8 / 8 100.00%	0 / 3036 0.00%	68 / 2022 3.36%	9 / 542 1.66%	1 / 5 20.00%	0 / 0 NA	0 / 9616 0.00%	0 / 1 0.00%	0 / 0 NA
C9_10_2021_01_02	20210108_JDL4L	2021-01-02	10	Zürich (ZH)	2021-01-02 Zürich (ZH)	3096 / 3097 99.97%	314 / 2626 11.96%	0 / 792 0.00%	24 / 564 4.26%	167 / 1134 14.73%	0 / 1176 0.00%	0 / 2543 0.00%	0 / 994 0.00%	0 / 109 0.00%
C4_10_2021_01_02	20210129_JG6LR	2021-01-02	10	Zürich (ZH)	2021-01-02 Zürich (ZH)	172 / 172 100.00%	0 / 940 0.00%	0 / 1183 0.00%	20 / 355 5.63%	20 / 310 6.45%	0 / 52 0.00%	0 / 3876 0.00%	0 / 65 0.00%	0 / 53 0.00%
C8_10_2020_12_31	20210108_JDL4L	2020-12-31	10	Zürich (ZH)	2020-12-31 Zürich (ZH)	2983 / 2984 99.97%	103 / 1911 5.39%	1 / 218 0.46%	12 / 292 4.11%	1 / 1142 0.09%	0 / 1273 0.00%	0 / 3581 0.00%	0 / 917 0.00%	0 / 86 0.00%
B4_10_2020_12_31	20210129_JG6LR	2020-12-31	10	Zürich (ZH)	2020-12-31 Zürich (ZH)	408 / 408 100.00%	84 / 1395 6.02%	0 / 890 0.00%	0 / 395 0.00%	15 / 494 3.04%	0 / 187 0.00%	0 / 3403 0.00%	0 / 211 0.00%	0 / 16 0.00%
C7_10_2020_12_29	20210108_JDL4L	2020-12-29	10	Zürich (ZH)	2020-12-29 Zürich (ZH)	1250 / 1250 100.00%	0 / 2776 0.00%	0 / 1152 0.00%	16 / 828 1.93%	18 / 879 2.05%	0 / 725 0.00%	0 / 4093 0.00%	0 / 835 0.00%	0 / 97 0.00%
A4_10_2020_12_29	20210129_JG6LR	2020-12-29	10	Zürich (ZH)	2020-12-29 Zürich (ZH)	410 / 410 100.00%	56 / 1906 2.94%	54 / 1489 3.63%	34 / 645 5.27%	17 / 550 3.09%	0 / 283 0.00%	0 / 5084 0.00%	0 / 193 0.00%	0 / 17 0.00%
B9_10_2020_12_28	20210108_JDL4L	2020-12-28	10	Zürich (ZH)	2020-12-28 Zürich (ZH)	370 / 370 100.00%	0 / 661 0.00%	0 / 405 0.00%	6 / 380 1.58%	5 / 672 0.74%	0 / 147 0.00%	0 / 1371 0.00%	0 / 157 0.00%	0 / 165 0.00%
B8_10_2020_12_27	20210108_JDL4L	2020-12-27	10	Zürich (ZH)	2020-12-27 Zürich (ZH)	1628 / 1628 100.00%	0 / 1438 0.00%	0 / 447 0.00%	17 / 228 7.46%	42 / 1238 3.39%	0 / 1201 0.00%	0 / 4129 0.00%	0 / 1094 0.00%	0 / 56 0.00%
B7_10_2020_12_26	20210108_JDL4L	2020-12-26	10	Zürich (ZH)	2020-12-26 Zürich (ZH)	1201 / 1201 100.00%	176 / 1823 9.65%	0 / 505 0.00%	26 / 387 6.72%	48 / 797 6.02%	0 / 334 0.00%	0 / 3283 0.00%	0 / 263 0.00%	0 / 59 0.00%
B6_10_2020_12_25	20210108_JDL4L	2020-12-25	10	Zürich (ZH)	2020-12-25 Zürich (ZH)	1961 / 1961 100.00%	187 / 2689 6.95%	0 / 1387 0.00%	0 / 1331 0.00%	15 / 1070 1.40%	0 / 761 0.00%	0 / 2303 0.00%	0 / 487 0.00%	0 / 178 0.00%
H3_10_2020_12_25	20210129_JG6LR	2020-12-25	10	Zürich (ZH)	2020-12-25 Zürich (ZH)	712 / 730 97.53%	416 / 4034 10.31%	345 / 4009 8.61%	151 / 1627 9.28%	152 / 1431 10.62%	0 / 400 0.00%	1 / 4270 0.02%	0 / 323 0.00%	0 / 325 0.00%
B5_10_2020_12_24	20210108_JDL4L	2020-12-24	10	Zürich (ZH)	2020-12-24 Zürich (ZH)	1967 / 1968 99.95%	0 / 2270 0.00%	0 / 968 0.00%	0 / 764 0.00%	0 / 571 0.00%	0 / 804 0.00%	0 / 958 0.00%	0 / 868 0.00%	0 / 93 0.00%
B4_10_2020_12_23	20210108_JDL4L	2020-12-23	10	Zürich (ZH)	2020-12-23 Zürich (ZH)	1815 / 1815 100.00%	0 / 2023 0.00%	0 / 953 0.00%	32 / 957 3.34%	1 / 1059 0.09%	0 / 1108 0.00%	0 / 3245 0.00%	0 / 885 0.00%	0 / 158 0.00%
G3_10_2020_12_23	20210129_JG6LR	2020-12-23	10	Zürich (ZH)	2020-12-23 Zürich (ZH)	75 / 75 100.00%	0 / 723 0.00%	18 / 414 4.35%	18 / 266 6.77%	4 / 531 0.75%	0 / 30 0.00%	0 / 1327 0.00%	0 / 37 0.00%	0 / 89 0.00%
B3_10_2020_12_22	20210108_JDL4L	2020-12-22	10	Zürich (ZH)	2020-12-22 Zürich (ZH)	2581 / 2581 100.00%	149 / 3453 4.32%	0 / 946 0.00%	30 / 1282 2.34%	114 / 1642 6.94%	0 / 1356 0.00%	0 / 5092 0.00%	0 / 1194 0.00%	0 / 160 0.00%
B3_10_2020_12_21_NA_NA	20201223_HWKGTDRXX	2020-12-21	10	Zürich (ZH)	2020-12-21 Zürich (ZH)	20280 / 20284 99.98%	0 / 2823 0.00%	0 / 3326 0.00%	0 / 4858 0.00%	816 / 35838 2.28%	0 / 703 0.00%	0 / 177 0.00%	0 / 47 0.00%	0 / 264 0.00%
F3_10_2020_12_21	20210129_JG6LR	2020-12-21	10	Zürich (ZH)	2020-12-21 Zürich (ZH)	117 / 120 97.50%	0 / 374 0.00%	0 / 191 0.00%	2 / 131 1.53%	6 / 231 2.60%	0 / 56 0.00%	0 / 1336 0.00%	0 / 54 0.00%	0 / 36 0.00%
B4_10_2020_12_20_NA_NA	20201223_HWKGTDRXX	2020-12-20	10	Zürich (ZH)	2020-12-20 Zürich (ZH)	93625 / 93659 99.96%	0 / 6509 0.00%	0 / 10734 0.00%	154 / 13504 1.14%	0 / 82020 0.00%	0 / 7720 0.00%	0 / 802 0.00%	0 / 457 0.00%	0 / 1141 0.00%
H1_10_2020_12_20	20210129_JG6LR	2020-12-20	10	Zürich (ZH)	2020-12-20 Zürich (ZH)	142 / 142 100.00%	0 / 652 0.00%	0 / 428 0.00%	5 / 89 5.62%	4 / 295 1.36%	0 / 81 0.00%	0 / 5925 0.00%	0 / 131 0.00%	0 / 94 0.00%
B5_10_2020_12_19_NA_NA	20201223_HWKGTDRXX	2020-12-19	10	Zürich (ZH)	2020-12-19 Zürich (ZH)	65644 / 65654 99.98%	0 / 3336 0.00%	0 / 5004 0.00%	0 / 8744 0.00%	1 / 69040 0.00%	0 / 1459 0.00%	0 / 276 0.00%	0 / 70 0.00%	0 / 371 0.00%
E3_10_2020_12_19	20210129_JG6LR	2020-12-19	10	Zürich (ZH)	2020-12-19 Zürich (ZH)	237 / 237 100.00%	0 / 576 0.00%	0 / 459 0.00%	0 / 123 0.00%	6 / 342 1.75%	0 / 46 0.00%	0 / 7485 0.00%	0 / 128 0.00%	0 / 87 0.00%
B6_10_2020_12_18_NA_NA	20201223_HWKGTDRXX	2020-12-18	10	Zürich (ZH)	2020-12-18 Zürich (ZH)	33618 / 33623 99.99%	0 / 1605 0.00%	0 / 3290 0.00%	0 / 6221 0.00%	0 / 63308 0.00%	0 / 1139 0.00%	0 / 644 0.00%	0 / 52 0.00%	0 / 228 0.00%
B7_10_2020_12_17_NA_NA	20201223_HWKGTDRXX	2020-12-17	10	Zürich (ZH)	2020-12-17 Zürich (ZH)	34928 / 34939 99.97%	0 / 5906 0.00%	0 / 9112 0.00%	0 / 9208 0.00%	0 / 38732 0.00%	0 / 2753 0.00%	0 / 233 0.00%	0 / 229 0.00%	0 / 887 0.00%
D3_10_2020_12_17	20210129_JG6LR	2020-12-17	10	Zürich (ZH)	2020-12-17 Zürich (ZH)	600 / 600 100.00%	0 / 2459 0.00%	0 / 994 0.00%	0 / 639 0.00%	5 / 859 0.58%	0 / 376 0.00%	0 / 9224 0.00%	0 / 217 0.00%	0 / 40 0.00%
B8_10_2020_12_16_NA_NA	20201223_HWKGTDRXX	2020-12-16	10	Zürich (ZH)	2020-12-16 Zürich (ZH)	73403 / 73416 99.98%	0 / 6665 0.00%	0 / 9371 0.00%	0 / 16574 0.00%	0 / 63959 0.00%	0 / 7216 0.00%	0 / 362 0.00%	0 / 375 0.00%	0 / 890 0.00%
B9_10_2020_12_15_NA_NA	20201223_HWKGTDRXX	2020-12-15	10	Zürich (ZH)	2020-12-15 Zürich (ZH)	40577 / 40581 99.99%	0 / 8964 0.00%	0 / 14422 0.00%	0 / 19750 0.00%	0 / 49829 0.00%	0 / 4003 0.00%	0 / 537 0.00%	0 / 358 0.00%	0 / 1448 0.00%
B10_10_2020_12_14_NA_NA	20201223_HWKGTDRXX	2020-12-14	10	Zürich (ZH)	2020-12-14 Zürich (ZH)	32837 / 32840 99.99%	0 / 2183 0.00%	0 / 3647 0.00%	0 / 8151 0.00%	0 / 37481 0.00%	0 / 1608 0.00%	0 / 152 0.00%	0 / 122 0.00%	0 / 441 0.00%
B11_10_2020_12_13_NA_NA	20201223_HWKGTDRXX	2020-12-13	10	Zürich (ZH)	2020-12-13 Zürich (ZH)	19583 / 19587 99.98%	0 / 1784 0.00%	0 / 3944 0.00%	0 / 4534 0.00%	0 / 26598 0.00%	0 / 841 0.00%	0 / 38 0.00%	0 / 53 0.00%	0 / 523 0.00%
B12_10_2020_12_12_NA_NA	20201223_HWKGTDRXX	2020-12-12	10	Zürich (ZH)	2020-12-12 Zürich (ZH)	15834 / 15837 99.98%	0 / 2128 0.00%	0 / 2322 0.00%	0 / 2701 0.00%	0 / 25495 0.00%	0 / 898 0.00%	0 / 80 0.00%	0 / 46 0.00%	0 / 333 0.00%
C1_10_2020_12_11_NA_NA	20201223_HWKGTDRXX	2020-12-11	10	Zürich (ZH)	2020-12-11 Zürich (ZH)	80030 / 80044 99.98%	0 / 3760 0.00%	0 / 7469 0.00%	0 / 10124 0.00%	0 / 89522 0.00%	0 / 3930 0.00%	0 / 457 0.00%	0 / 163 0.00%	0 / 511 0.00%
C2_10_2020_12_10_NA_NA	20201223_HWKGTDRXX	2020-12-10	10	Zürich (ZH)	2020-12-10 Zürich (ZH)	56548 / 56554 99.99%	0 / 7025 0.00%	0 / 11562 0.00%	0 / 19063 0.00%	0 / 69047 0.00%	0 / 6115 0.00%	0 / 256 0.00%	0 / 598 0.00%	0 / 1235 0.00%
C3_10_2020_12_09_NA_NA	20201223_HWKGTDRXX	2020-12-09	10	Zürich (ZH)	2020-12-09 Zürich (ZH)	42532 / 42539 99.98%	0 / 10242 0.00%	0 / 11915 0.00%	0 / 18202 0.00%	0 / 72842 0.00%	0 / 5772 0.00%	0 / 359 0.00%	0 / 595 0.00%	0 / 1577 0.00%
C4_10_2020_12_08_NA_NA	20201223_HWKGTDRXX	2020-12-08	10	Zürich (ZH)	2020-12-08 Zürich (ZH)	91840 / 91852 99.99%	0 / 11453 0.00%	0 / 10541 0.00%	0 / 29903 0.00%	0 / 87505 0.00%	0 / 13091 0.00%	0 / 801 0.00%	0 / 972 0.00%	0 / 1967 0.00%
10_2020_11_5_A	20201215_JGDDY	2020-11-05	10	Zürich (ZH)	2020-11-5 Zürich (ZH)	18699 / 18702 99.98%	0 / 444 0.00%	0 / 963 0.00%	0 / 1390 0.00%	0 / 9309 0.00%	0 / 180 0.00%	0 / 77 0.00%	0 / 6 0.00%	0 / 2291 0.00%
10_2020_10_31_A	20201215_JGDDY	2020-10-31	10	Zürich (ZH)	2020-10-31 Zürich (ZH)	33267 / 33277 99.97%	0 / 88 0.00%	0 / 106 0.00%	0 / 60 0.00%	0 / 16624 0.00%	0 / 718 0.00%	0 / 84 0.00%	0 / 15 0.00%	0 / 123 0.00%
10_2020_10_25_A	20201215_JGDDY	2020-10-25	10	Zürich (ZH)	2020-10-25 Zürich (ZH)	35122 / 35133 99.97%	0 / 673 0.00%	0 / 407 0.00%	0 / 998 0.00%	0 / 17701 0.00%	0 / 967 0.00%	0 / 194 0.00%	0 / 67 0.00%	0 / 2791 0.00%
10_2020_10_18_A	20201215_JGDDY	2020-10-18	10	Zürich (ZH)	2020-10-18 Zürich (ZH)	23072 / 23079 99.97%	0 / 1722 0.00%	0 / 1948 0.00%	0 / 2470 0.00%	0 / 12016 0.00%	0 / 370 0.00%	0 / 355 0.00%	0 / 31 0.00%	0 / 156 0.00%
10_2020_10_11_A	20201215_JGDDY	2020-10-11	10	Zürich (ZH)	2020-10-11 Zürich (ZH)	29088 / 29107 99.93%	0 / 1919 0.00%	0 / 2280 0.00%	0 / 3318 0.00%	0 / 12567 0.00%	0 / 240 0.00%	0 / 163 0.00%	0 / 55 0.00%	0 / 168 0.00%
10_2020_10_4_A	20201215_JGDDY	2020-10-04	10	Zürich (ZH)	2020-10-4 Zürich (ZH)	5549 / 5552 99.95%	0 / 249 0.00%	0 / 493 0.00%	0 / 1119 0.00%	0 / 5747 0.00%	0 / 19 0.00%	0 / 18 0.00%	0 / 10 0.00%	0 / 153 0.00%
10_2020_9_27_A	20201215_JGDDY	2020-09-27	10	Zürich (ZH)	2020-9-27 Zürich (ZH)	41881 / 41894 99.97%	0 / 834 0.00%	0 / 607 0.00%	0 / 3029 0.00%	0 / 7940 0.00%	0 / 388 0.00%	0 / 0 NA	0 / 11 0.00%	0 / 184 0.00%
10_2020_9_20_A	20201215_JGDDY	2020-09-20	10	Zürich (ZH)	2020-9-20 Zürich (ZH)	3609 / 3612 99.92%	0 / 98 0.00%	0 / 58 0.00%	0 / 264 0.00%	0 / 3075 0.00%	0 / 0 NA	0 / 3 0.00%	0 / 0 NA	0 / 29 0.00%
10_2020_9_13_A	20201215_JGDDY	2020-09-13	10	Zürich (ZH)	2020-9-13 Zürich (ZH)	46038 / 46052 99.97%	0 / 2797 0.00%	0 / 2959 0.00%	0 / 3717 0.00%	0 / 14767 0.00%	0 / 393 0.00%	0 / 350 0.00%	0 / 44 0.00%	0 / 311 0.00%
10_2020_9_6_A	20201215_JGDDY	2020-09-06	10	Zürich (ZH)	2020-9-6 Zürich (ZH)	15771 / 15779 99.95%	0 / 1143 0.00%	0 / 584 0.00%	0 / 818 0.00%	0 / 2225 0.00%	0 / 248 0.00%	0 / 269 0.00%	0 / 4 0.00%	0 / 46 0.00%
10_2020_8_30_A	20201215_JGDDY	2020-08-30	10	Zürich (ZH)	2020-8-30 Zürich (ZH)	2761 / 2761 100.00%	0 / 5484 0.00%	0 / 1987 0.00%	0 / 10713 0.00%	0 / 13245 0.00%	0 / 584 0.00%	0 / 0 NA	0 / 49 0.00%	0 / 7 0.00%
10_2020_8_23_A	20201215_JGDDY	2020-08-23	10	Zürich (ZH)	2020-8-23 Zürich (ZH)	0 / 0 NA	0 / 0 NA	0 / 0 NA	0 / 0 NA	0 / 3 0.00%	0 / 0 NA	0 / 0 NA	0 / 0 NA	0 / 0 NA
10_2020_8_16_A	20201215_JGDDY	2020-08-16	10	Zürich (ZH)	2020-8-16 Zürich (ZH)	0 / 0 NA	0 / 0 NA	0 / 0 NA	0 / 0 NA	0 / 2 0.00%	0 / 0 NA	0 / 0 NA	0 / 0 NA	0 / 0 NA
10_2020_8_9_A	20201215_JGDDY	2020-08-09	10	Zürich (ZH)	2020-8-9 Zürich (ZH)	25723 / 25733 99.96%	0 / 534 0.00%	0 / 296 0.00%	0 / 149 0.00%	0 / 14225 0.00%	0 / 7 0.00%	0 / 154 0.00%	0 / 1 0.00%	0 / 19 0.00%
10_2020_8_2_A	20201215_JGDDY	2020-08-02	10	Zürich (ZH)	2020-8-2 Zürich (ZH)	32235 / 32248 99.96%	0 / 849 0.00%	0 / 3693 0.00%	0 / 1152 0.00%	0 / 9663 0.00%	0 / 25 0.00%	0 / 61 0.00%	0 / 33 0.00%	0 / 88 0.00%
10_2020_7_23_A	20201215_JGDDY	2020-07-23	10	Zürich (ZH)	2020-7-23 Zürich (ZH)	19242 / 19246 99.98%	0 / 0 NA	0 / 222 0.00%	0 / 0 NA	0 / 9173 0.00%	0 / 147 0.00%	0 / 0 NA	0 / 0 NA	0 / 40 0.00%
10_2020_7_16_A	20201215_JGDDY	2020-07-16	10	Zürich (ZH)	2020-7-16 Zürich (ZH)	44590 / 44610 99.96%	0 / 1704 0.00%	0 / 1562 0.00%	0 / 1009 0.00%	0 / 4548 0.00%	0 / 388 0.00%	0 / 235 0.00%	0 / 53 0.00%	0 / 0 NA
10_2020_7_9_A	20201215_JGDDY	2020-07-09	10	Zürich (ZH)	2020-7-9 Zürich (ZH)	12733 / 12734 99.99%	0 / 611 0.00%	0 / 765 0.00%	0 / 1241 0.00%	0 / 13408 0.00%	0 / 260 0.00%	0 / 56 0.00%	0 / 0 NA	0 / 90 0.00%
410279_151220eg17_G2	20201223_HWKGTDRXX	#N/A	#N/A	#N/A	#N/A	32633 / 32699 99.80%	0 / 8314 0.00%	0 / 23023 0.00%	0 / 20487 0.00%	0 / 16822 0.00%	1 / 5566 0.02%	156 / 156 100.00%	0 / 4904 0.00%	0 / 23360 0.00%
410256_141220eg19_B3	20201223_HWKGTDRXX	#N/A	#N/A	#N/A	#N/A	6570 / 6574 99.94%	0 / 1354 0.00%	0 / 1401 0.00%	0 / 2601 0.00%	0 / 3526 0.00%	0 / 956 0.00%	8 / 8 100.00%	0 / 150 0.00%	0 / 3738 0.00%
420389_221220eg41_B1	20201230_HWKFKDRXX	#N/A	#N/A	#N/A	#N/A	3184 / 3184 100.00%	212 / 214 99.07%	236 / 236 100.00%	389 / 389 100.00%	1498 / 1501 99.80%	0 / 464 0.00%	0 / 3 0.00%	0 / 33 0.00%	0 / 418 0.00%
420394_221220eg44_B3	20201230_HWKFKDRXX	#N/A	#N/A	#N/A	#N/A	2067 / 2068 99.95%	82 / 82 100.00%	109 / 109 100.00%	207 / 207 100.00%	739 / 742 99.60%	0 / 281 0.00%	0 / 7 0.00%	0 / 108 0.00%	0 / 617 0.00%

## Sheet: Sheet2
	plantname	date	batch	sample	amplicon	frac	cooc	count	mut_all	mut_oneless	BR	EU	UK	ZA	IN2	IN1	IN3	AY42	mu	om
0	Lugano (TI)	2021-12-01	20211217_HVTWGDRXY	05_2021_12_01	71			0	0	0	1
1	Lugano (TI)	2021-12-01	20211217_HVTWGDRXY	05_2021_12_01	95	0	2	17260	0	2	1
2	Lugano (TI)	2021-12-01	20211217_HVTWGDRXY	05_2021_12_01	77			0	0	0		1
3	Lugano (TI)	2021-12-01	20211217_HVTWGDRXY	05_2021_12_01	72			0	0	0			1
4	Lugano (TI)	2021-12-01	20211217_HVTWGDRXY	05_2021_12_01	78			0	0	0			1
5	Lugano (TI)	2021-12-01	20211217_HVTWGDRXY	05_2021_12_01	92	0	2	1202	0	0			1
6	Lugano (TI)	2021-12-01	20211217_HVTWGDRXY	05_2021_12_01	93	0	1	3	0	0			1
7	Lugano (TI)	2021-12-01	20211217_HVTWGDRXY	05_2021_12_01	76			0	0	0	1			1
8	Lugano (TI)	2021-12-01	20211217_HVTWGDRXY	05_2021_12_01	73			0	0	0				1
9	Lugano (TI)	2021-12-01	20211217_HVTWGDRXY	05_2021_12_01	91			0	0	0					1
10	Lugano (TI)	2021-12-01	20211217_HVTWGDRXY	05_2021_12_01	76			0	0	0						1	1
11	Lugano (TI)	2021-12-01	20211217_HVTWGDRXY	05_2021_12_01	76			0	0	0					1			1
12	Lugano (TI)	2021-12-01	20211217_HVTWGDRXY	05_2021_12_01	73			0	0	0								1
13	Lugano (TI)	2021-12-01	20211217_HVTWGDRXY	05_2021_12_01	91			0	0	0								1
14	Lugano (TI)	2021-12-01	20211217_HVTWGDRXY	05_2021_12_01	92	0	2	1202	0	0									1
15	Lugano (TI)	2021-12-01	20211217_HVTWGDRXY	05_2021_12_01	72			0	0	0										1
16	Lugano (TI)	2021-12-01	20211217_HVTWGDRXY	05_2021_12_01	75			0	0	0										1
17	Lugano (TI)	2021-12-01	20211217_HVTWGDRXY	05_2021_12_01	76			0	0	0										1
18	Lugano (TI)	2021-12-01	20211217_HVTWGDRXY	05_2021_12_01	78			0	0	0										1
19	Lugano (TI)	2021-12-01	20211217_HVTWGDRXY	05_2021_12_01	88			0	0	0										1
20	Lugano (TI)	2021-12-02	20211217_HVTWGDRXY	05_2021_12_02	71			0	0	0	1
21	Lugano (TI)	2021-12-02	20211217_HVTWGDRXY	05_2021_12_02	95	0	2	18919	0	1	1
22	Lugano (TI)	2021-12-02	20211217_HVTWGDRXY	05_2021_12_02	77			0	0	0		1
23	Lugano (TI)	2021-12-02	20211217_HVTWGDRXY	05_2021_12_02	72			0	0	0			1
24	Lugano (TI)	2021-12-02	20211217_HVTWGDRXY	05_2021_12_02	78			0	0	0			1
25	Lugano (TI)	2021-12-02	20211217_HVTWGDRXY	05_2021_12_02	92			0	0	0			1
26	Lugano (TI)	2021-12-02	20211217_HVTWGDRXY	05_2021_12_02	93			0	0	0			1
27	Lugano (TI)	2021-12-02	20211217_HVTWGDRXY	05_2021_12_02	76			0	0	0	1			1
28	Lugano (TI)	2021-12-02	20211217_HVTWGDRXY	05_2021_12_02	73			0	0	0				1
29	Lugano (TI)	2021-12-02	20211217_HVTWGDRXY	05_2021_12_02	91			0	0	0					1
30	Lugano (TI)	2021-12-02	20211217_HVTWGDRXY	05_2021_12_02	76			0	0	0						1	1
31	Lugano (TI)	2021-12-02	20211217_HVTWGDRXY	05_2021_12_02	76			0	0	0					1			1
32	Lugano (TI)	2021-12-02	20211217_HVTWGDRXY	05_2021_12_02	73			0	0	0								1
33	Lugano (TI)	2021-12-02	20211217_HVTWGDRXY	05_2021_12_02	91			0	0	0								1
34	Lugano (TI)	2021-12-02	20211217_HVTWGDRXY	05_2021_12_02	92			0	0	0									1
35	Lugano (TI)	2021-12-02	20211217_HVTWGDRXY	05_2021_12_02	72			0	0	0										1
36	Lugano (TI)	2021-12-02	20211217_HVTWGDRXY	05_2021_12_02	75			0	0	0										1
37	Lugano (TI)	2021-12-02	20211217_HVTWGDRXY	05_2021_12_02	76			0	0	0										1
38	Lugano (TI)	2021-12-02	20211217_HVTWGDRXY	05_2021_12_02	78			0	0	0										1
39	Lugano (TI)	2021-12-02	20211217_HVTWGDRXY	05_2021_12_02	88			0	0	0										1
40	Lugano (TI)	2021-12-03	20211217_HVTWGDRXY	05_2021_12_03	71			0	0	0	1
41	Lugano (TI)	2021-12-03	20211217_HVTWGDRXY	05_2021_12_03	95			0	0	0	1
42	Lugano (TI)	2021-12-03	20211217_HVTWGDRXY	05_2021_12_03	77			0	0	0		1
43	Lugano (TI)	2021-12-03	20211217_HVTWGDRXY	05_2021_12_03	72			0	0	0			1
44	Lugano (TI)	2021-12-03	20211217_HVTWGDRXY	05_2021_12_03	78			0	0	0			1
45	Lugano (TI)	2021-12-03	20211217_HVTWGDRXY	05_2021_12_03	92			0	0	0			1
46	Lugano (TI)	2021-12-03	20211217_HVTWGDRXY	05_2021_12_03	93			0	0	0			1
47	Lugano (TI)	2021-12-03	20211217_HVTWGDRXY	05_2021_12_03	76			0	0	0	1			1
48	Lugano (TI)	2021-12-03	20211217_HVTWGDRXY	05_2021_12_03	73			0	0	0				1
49	Lugano (TI)	2021-12-03	20211217_HVTWGDRXY	05_2021_12_03	91			0	0	0					1
50	Lugano (TI)	2021-12-03	20211217_HVTWGDRXY	05_2021_12_03	76			0	0	0						1	1
51	Lugano (TI)	2021-12-03	20211217_HVTWGDRXY	05_2021_12_03	76			0	0	0					1			1
52	Lugano (TI)	2021-12-03	20211217_HVTWGDRXY	05_2021_12_03	73			0	0	0								1
53	Lugano (TI)	2021-12-03	20211217_HVTWGDRXY	05_2021_12_03	91			0	0	0								1
54	Lugano (TI)	2021-12-03	20211217_HVTWGDRXY	05_2021_12_03	92			0	0	0									1
55	Lugano (TI)	2021-12-03	20211217_HVTWGDRXY	05_2021_12_03	72			0	0	0										1
56	Lugano (TI)	2021-12-03	20211217_HVTWGDRXY	05_2021_12_03	75			0	0	0										1
57	Lugano (TI)	2021-12-03	20211217_HVTWGDRXY	05_2021_12_03	76			0	0	0										1
58	Lugano (TI)	2021-12-03	20211217_HVTWGDRXY	05_2021_12_03	78			0	0	0										1
59	Lugano (TI)	2021-12-03	20211217_HVTWGDRXY	05_2021_12_03	88			0	0	0										1
60	Lugano (TI)	2021-12-04	20211217_HVTWGDRXY	05_2021_12_04	71			0	0	0	1
61	Lugano (TI)	2021-12-04	20211217_HVTWGDRXY	05_2021_12_04	95	0	2	33	0	0	1
62	Lugano (TI)	2021-12-04	20211217_HVTWGDRXY	05_2021_12_04	77			0	0	0		1
63	Lugano (TI)	2021-12-04	20211217_HVTWGDRXY	05_2021_12_04	72			0	0	0			1
64	Lugano (TI)	2021-12-04	20211217_HVTWGDRXY	05_2021_12_04	78			0	0	0			1
65	Lugano (TI)	2021-12-04	20211217_HVTWGDRXY	05_2021_12_04	92			0	0	0			1
66	Lugano (TI)	2021-12-04	20211217_HVTWGDRXY	05_2021_12_04	93			0	0	0			1
67	Lugano (TI)	2021-12-04	20211217_HVTWGDRXY	05_2021_12_04	76			0	0	0	1			1
68	Lugano (TI)	2021-12-04	20211217_HVTWGDRXY	05_2021_12_04	73			0	0	0				1
69	Lugano (TI)	2021-12-04	20211217_HVTWGDRXY	05_2021_12_04	91			0	0	0					1
70	Lugano (TI)	2021-12-04	20211217_HVTWGDRXY	05_2021_12_04	76			0	0	0						1	1
71	Lugano (TI)	2021-12-04	20211217_HVTWGDRXY	05_2021_12_04	76			0	0	0					1			1
72	Lugano (TI)	2021-12-04	20211217_HVTWGDRXY	05_2021_12_04	73			0	0	0								1
73	Lugano (TI)	2021-12-04	20211217_HVTWGDRXY	05_2021_12_04	91			0	0	0								1
74	Lugano (TI)	2021-12-04	20211217_HVTWGDRXY	05_2021_12_04	92			0	0	0									1
75	Lugano (TI)	2021-12-04	20211217_HVTWGDRXY	05_2021_12_04	72			0	0	0										1
76	Lugano (TI)	2021-12-04	20211217_HVTWGDRXY	05_2021_12_04	75			0	0	0										1
77	Lugano (TI)	2021-12-04	20211217_HVTWGDRXY	05_2021_12_04	76			0	0	0										1
78	Lugano (TI)	2021-12-04	20211217_HVTWGDRXY	05_2021_12_04	78			0	0	0										1
79	Lugano (TI)	2021-12-04	20211217_HVTWGDRXY	05_2021_12_04	88			0	0	0										1
80	Lugano (TI)	2021-12-05	20211217_HVTWGDRXY	05_2021_12_05	71			0	0	0	1
81	Lugano (TI)	2021-12-05	20211217_HVTWGDRXY	05_2021_12_05	95			0	0	0	1
82	Lugano (TI)	2021-12-05	20211217_HVTWGDRXY	05_2021_12_05	77			0	0	0		1
83	Lugano (TI)	2021-12-05	20211217_HVTWGDRXY	05_2021_12_05	72			0	0	0			1
84	Lugano (TI)	2021-12-05	20211217_HVTWGDRXY	05_2021_12_05	78			0	0	0			1
85	Lugano (TI)	2021-12-05	20211217_HVTWGDRXY	05_2021_12_05	92			0	0	0			1
86	Lugano (TI)	2021-12-05	20211217_HVTWGDRXY	05_2021_12_05	93			0	0	0			1
87	Lugano (TI)	2021-12-05	20211217_HVTWGDRXY	05_2021_12_05	76			0	0	0	1			1
88	Lugano (TI)	2021-12-05	20211217_HVTWGDRXY	05_2021_12_05	73			0	0	0				1
89	Lugano (TI)	2021-12-05	20211217_HVTWGDRXY	05_2021_12_05	91			0	0	0					1
90	Lugano (TI)	2021-12-05	20211217_HVTWGDRXY	05_2021_12_05	76			0	0	0						1	1
91	Lugano (TI)	2021-12-05	20211217_HVTWGDRXY	05_2021_12_05	76			0	0	0					1			1
92	Lugano (TI)	2021-12-05	20211217_HVTWGDRXY	05_2021_12_05	73			0	0	0								1
93	Lugano (TI)	2021-12-05	20211217_HVTWGDRXY	05_2021_12_05	91			0	0	0								1
94	Lugano (TI)	2021-12-05	20211217_HVTWGDRXY	05_2021_12_05	92			0	0	0									1
95	Lugano (TI)	2021-12-05	20211217_HVTWGDRXY	05_2021_12_05	72			0	0	0										1
96	Lugano (TI)	2021-12-05	20211217_HVTWGDRXY	05_2021_12_05	75			0	0	0										1
97	Lugano (TI)	2021-12-05	20211217_HVTWGDRXY	05_2021_12_05	76			0	0	0										1
98	Lugano (TI)	2021-12-05	20211217_HVTWGDRXY	05_2021_12_05	78			0	0	0										1
99	Lugano (TI)	2021-12-05	20211217_HVTWGDRXY	05_2021_12_05	88			0	0	0										1
100	Lugano (TI)	2021-12-06	20211217_HVTWGDRXY	05_2021_12_06	71			0	0	0	1
101	Lugano (TI)	2021-12-06	20211217_HVTWGDRXY	05_2021_12_06	95	0	2	36367	0	3	1
102	Lugano (TI)	2021-12-06	20211217_HVTWGDRXY	05_2021_12_06	77			0	0	0		1
103	Lugano (TI)	2021-12-06	20211217_HVTWGDRXY	05_2021_12_06	72			0	0	0			1
104	Lugano (TI)	2021-12-06	20211217_HVTWGDRXY	05_2021_12_06	78			0	0	0			1
105	Lugano (TI)	2021-12-06	20211217_HVTWGDRXY	05_2021_12_06	92			0	0	0			1
106	Lugano (TI)	2021-12-06	20211217_HVTWGDRXY	05_2021_12_06	93			0	0	0			1
107	Lugano (TI)	2021-12-06	20211217_HVTWGDRXY	05_2021_12_06	76			0	0	0	1			1
108	Lugano (TI)	2021-12-06	20211217_HVTWGDRXY	05_2021_12_06	73			0	0	0				1
109	Lugano (TI)	2021-12-06	20211217_HVTWGDRXY	05_2021_12_06	91			0	0	0					1
110	Lugano (TI)	2021-12-06	20211217_HVTWGDRXY	05_2021_12_06	76			0	0	0						1	1
111	Lugano (TI)	2021-12-06	20211217_HVTWGDRXY	05_2021_12_06	76			0	0	0					1			1
112	Lugano (TI)	2021-12-06	20211217_HVTWGDRXY	05_2021_12_06	73			0	0	0								1
113	Lugano (TI)	2021-12-06	20211217_HVTWGDRXY	05_2021_12_06	91			0	0	0								1
114	Lugano (TI)	2021-12-06	20211217_HVTWGDRXY	05_2021_12_06	92			0	0	0									1
115	Lugano (TI)	2021-12-06	20211217_HVTWGDRXY	05_2021_12_06	72			0	0	0										1
116	Lugano (TI)	2021-12-06	20211217_HVTWGDRXY	05_2021_12_06	75			0	0	0										1
117	Lugano (TI)	2021-12-06	20211217_HVTWGDRXY	05_2021_12_06	76			0	0	0										1
118	Lugano (TI)	2021-12-06	20211217_HVTWGDRXY	05_2021_12_06	78			0	0	0										1
119	Lugano (TI)	2021-12-06	20211217_HVTWGDRXY	05_2021_12_06	88			0	0	0										1
120	Lugano (TI)	2021-12-07	20211217_HVTWGDRXY	05_2021_12_07	71			0	0	0	1
121	Lugano (TI)	2021-12-07	20211217_HVTWGDRXY	05_2021_12_07	95	0	2	8727	0	0	1
122	Lugano (TI)	2021-12-07	20211217_HVTWGDRXY	05_2021_12_07	77			0	0	0		1
123	Lugano (TI)	2021-12-07	20211217_HVTWGDRXY	05_2021_12_07	72			0	0	0			1
124	Lugano (TI)	2021-12-07	20211217_HVTWGDRXY	05_2021_12_07	78			0	0	0			1
125	Lugano (TI)	2021-12-07	20211217_HVTWGDRXY	05_2021_12_07	92			0	0	0			1
126	Lugano (TI)	2021-12-07	20211217_HVTWGDRXY	05_2021_12_07	93			0	0	0			1
127	Lugano (TI)	2021-12-07	20211217_HVTWGDRXY	05_2021_12_07	76			0	0	0	1			1
128	Lugano (TI)	2021-12-07	20211217_HVTWGDRXY	05_2021_12_07	73			0	0	0				1
129	Lugano (TI)	2021-12-07	20211217_HVTWGDRXY	05_2021_12_07	91			0	0	0					1
130	Lugano (TI)	2021-12-07	20211217_HVTWGDRXY	05_2021_12_07	76			0	0	0						1	1
131	Lugano (TI)	2021-12-07	20211217_HVTWGDRXY	05_2021_12_07	76			0	0	0					1			1
132	Lugano (TI)	2021-12-07	20211217_HVTWGDRXY	05_2021_12_07	73			0	0	0								1
133	Lugano (TI)	2021-12-07	20211217_HVTWGDRXY	05_2021_12_07	91			0	0	0								1
134	Lugano (TI)	2021-12-07	20211217_HVTWGDRXY	05_2021_12_07	92			0	0	0									1
135	Lugano (TI)	2021-12-07	20211217_HVTWGDRXY	05_2021_12_07	72			0	0	0										1
136	Lugano (TI)	2021-12-07	20211217_HVTWGDRXY	05_2021_12_07	75			0	0	0										1
137	Lugano (TI)	2021-12-07	20211217_HVTWGDRXY	05_2021_12_07	76			0	0	0										1
138	Lugano (TI)	2021-12-07	20211217_HVTWGDRXY	05_2021_12_07	78			0	0	0										1
139	Lugano (TI)	2021-12-07	20211217_HVTWGDRXY	05_2021_12_07	88			0	0	0										1
140	Z√ºrich (ZH)	2021-12-01	20211217_HVTWGDRXY	10_2021_12_01	71			0	0	0	1
141	Z√ºrich (ZH)	2021-12-01	20211217_HVTWGDRXY	10_2021_12_01	95	0	2	4374	0	1	1
142	Z√ºrich (ZH)	2021-12-01	20211217_HVTWGDRXY	10_2021_12_01	77			0	0	0		1
143	Z√ºrich (ZH)	2021-12-01	20211217_HVTWGDRXY	10_2021_12_01	72			0	0	0			1
144	Z√ºrich (ZH)	2021-12-01	20211217_HVTWGDRXY	10_2021_12_01	78			0	0	0			1
145	Z√ºrich (ZH)	2021-12-01	20211217_HVTWGDRXY	10_2021_12_01	92			0	0	0			1
146	Z√ºrich (ZH)	2021-12-01	20211217_HVTWGDRXY	10_2021_12_01	93			0	0	0			1
147	Z√ºrich (ZH)	2021-12-01	20211217_HVTWGDRXY	10_2021_12_01	76			0	0	0	1			1
148	Z√ºrich (ZH)	2021-12-01	20211217_HVTWGDRXY	10_2021_12_01	73			0	0	0				1
149	Z√ºrich (ZH)	2021-12-01	20211217_HVTWGDRXY	10_2021_12_01	91			0	0	0					1
150	Z√ºrich (ZH)	2021-12-01	20211217_HVTWGDRXY	10_2021_12_01	76			0	0	0						1	1
151	Z√ºrich (ZH)	2021-12-01	20211217_HVTWGDRXY	10_2021_12_01	76			0	0	0					1			1
152	Z√ºrich (ZH)	2021-12-01	20211217_HVTWGDRXY	10_2021_12_01	73			0	0	0								1
153	Z√ºrich (ZH)	2021-12-01	20211217_HVTWGDRXY	10_2021_12_01	91			0	0	0								1
154	Z√ºrich (ZH)	2021-12-01	20211217_HVTWGDRXY	10_2021_12_01	92			0	0	0									1
155	Z√ºrich (ZH)	2021-12-01	20211217_HVTWGDRXY	10_2021_12_01	72			0	0	0										1
156	Z√ºrich (ZH)	2021-12-01	20211217_HVTWGDRXY	10_2021_12_01	75			0	0	0										1
157	Z√ºrich (ZH)	2021-12-01	20211217_HVTWGDRXY	10_2021_12_01	76			0	0	0										1
158	Z√ºrich (ZH)	2021-12-01	20211217_HVTWGDRXY	10_2021_12_01	78			0	0	0										1
159	Z√ºrich (ZH)	2021-12-01	20211217_HVTWGDRXY	10_2021_12_01	88			0	0	0										1
160	Z√ºrich (ZH)	2021-12-02	20211217_HVTWGDRXY	10_2021_12_02	71			0	0	0	1
161	Z√ºrich (ZH)	2021-12-02	20211217_HVTWGDRXY	10_2021_12_02	95	0	2	1761	0	0	1
162	Z√ºrich (ZH)	2021-12-02	20211217_HVTWGDRXY	10_2021_12_02	77			0	0	0		1
163	Z√ºrich (ZH)	2021-12-02	20211217_HVTWGDRXY	10_2021_12_02	72			0	0	0			1
164	Z√ºrich (ZH)	2021-12-02	20211217_HVTWGDRXY	10_2021_12_02	78			0	0	0			1
165	Z√ºrich (ZH)	2021-12-02	20211217_HVTWGDRXY	10_2021_12_02	92			0	0	0			1
166	Z√ºrich (ZH)	2021-12-02	20211217_HVTWGDRXY	10_2021_12_02	93			0	0	0			1
167	Z√ºrich (ZH)	2021-12-02	20211217_HVTWGDRXY	10_2021_12_02	76			0	0	0	1			1
168	Z√ºrich (ZH)	2021-12-02	20211217_HVTWGDRXY	10_2021_12_02	73			0	0	0				1
169	Z√ºrich (ZH)	2021-12-02	20211217_HVTWGDRXY	10_2021_12_02	91			0	0	0					1
170	Z√ºrich (ZH)	2021-12-02	20211217_HVTWGDRXY	10_2021_12_02	76			0	0	0						1	1
171	Z√ºrich (ZH)	2021-12-02	20211217_HVTWGDRXY	10_2021_12_02	76			0	0	0					1			1
172	Z√ºrich (ZH)	2021-12-02	20211217_HVTWGDRXY	10_2021_12_02	73			0	0	0								1
173	Z√ºrich (ZH)	2021-12-02	20211217_HVTWGDRXY	10_2021_12_02	91			0	0	0								1
174	Z√ºrich (ZH)	2021-12-02	20211217_HVTWGDRXY	10_2021_12_02	92			0	0	0									1
175	Z√ºrich (ZH)	2021-12-02	20211217_HVTWGDRXY	10_2021_12_02	72			0	0	0										1
176	Z√ºrich (ZH)	2021-12-02	20211217_HVTWGDRXY	10_2021_12_02	75			0	0	0										1
177	Z√ºrich (ZH)	2021-12-02	20211217_HVTWGDRXY	10_2021_12_02	76			0	0	0										1
178	Z√ºrich (ZH)	2021-12-02	20211217_HVTWGDRXY	10_2021_12_02	78			0	0	0										1
179	Z√ºrich (ZH)	2021-12-02	20211217_HVTWGDRXY	10_2021_12_02	88			0	0	0										1
180	Z√ºrich (ZH)	2021-12-03	20211217_HVTWGDRXY	10_2021_12_03	71			0	0	0	1
181	Z√ºrich (ZH)	2021-12-03	20211217_HVTWGDRXY	10_2021_12_03	95	0	2	5245	0	0	1
182	Z√ºrich (ZH)	2021-12-03	20211217_HVTWGDRXY	10_2021_12_03	77			0	0	0		1
183	Z√ºrich (ZH)	2021-12-03	20211217_HVTWGDRXY	10_2021_12_03	72			0	0	0			1
184	Z√ºrich (ZH)	2021-12-03	20211217_HVTWGDRXY	10_2021_12_03	78			0	0	0			1
185	Z√ºrich (ZH)	2021-12-03	20211217_HVTWGDRXY	10_2021_12_03	92			0	0	0			1
186	Z√ºrich (ZH)	2021-12-03	20211217_HVTWGDRXY	10_2021_12_03	93			0	0	0			1
187	Z√ºrich (ZH)	2021-12-03	20211217_HVTWGDRXY	10_2021_12_03	76			0	0	0	1			1
188	Z√ºrich (ZH)	2021-12-03	20211217_HVTWGDRXY	10_2021_12_03	73			0	0	0				1
189	Z√ºrich (ZH)	2021-12-03	20211217_HVTWGDRXY	10_2021_12_03	91			0	0	0					1
190	Z√ºrich (ZH)	2021-12-03	20211217_HVTWGDRXY	10_2021_12_03	76			0	0	0						1	1
191	Z√ºrich (ZH)	2021-12-03	20211217_HVTWGDRXY	10_2021_12_03	76			0	0	0					1			1
192	Z√ºrich (ZH)	2021-12-03	20211217_HVTWGDRXY	10_2021_12_03	73			0	0	0								1
193	Z√ºrich (ZH)	2021-12-03	20211217_HVTWGDRXY	10_2021_12_03	91			0	0	0								1
194	Z√ºrich (ZH)	2021-12-03	20211217_HVTWGDRXY	10_2021_12_03	92			0	0	0									1
195	Z√ºrich (ZH)	2021-12-03	20211217_HVTWGDRXY	10_2021_12_03	72			0	0	0										1
196	Z√ºrich (ZH)	2021-12-03	20211217_HVTWGDRXY	10_2021_12_03	75			0	0	0										1
197	Z√ºrich (ZH)	2021-12-03	20211217_HVTWGDRXY	10_2021_12_03	76			0	0	0										1
198	Z√ºrich (ZH)	2021-12-03	20211217_HVTWGDRXY	10_2021_12_03	78			0	0	0										1
199	Z√ºrich (ZH)	2021-12-03	20211217_HVTWGDRXY	10_2021_12_03	88			0	0	0										1
200	Z√ºrich (ZH)	2021-12-04	20211217_HVTWGDRXY	10_2021_12_04	71			0	0	0	1
201	Z√ºrich (ZH)	2021-12-04	20211217_HVTWGDRXY	10_2021_12_04	95	0	2	6473	0	0	1
202	Z√ºrich (ZH)	2021-12-04	20211217_HVTWGDRXY	10_2021_12_04	77			0	0	0		1
203	Z√ºrich (ZH)	2021-12-04	20211217_HVTWGDRXY	10_2021_12_04	72			0	0	0			1
204	Z√ºrich (ZH)	2021-12-04	20211217_HVTWGDRXY	10_2021_12_04	78			0	0	0			1
205	Z√ºrich (ZH)	2021-12-04	20211217_HVTWGDRXY	10_2021_12_04	92			0	0	0			1
206	Z√ºrich (ZH)	2021-12-04	20211217_HVTWGDRXY	10_2021_12_04	93			0	0	0			1
207	Z√ºrich (ZH)	2021-12-04	20211217_HVTWGDRXY	10_2021_12_04	76			0	0	0	1			1
208	Z√ºrich (ZH)	2021-12-04	20211217_HVTWGDRXY	10_2021_12_04	73			0	0	0				1
209	Z√ºrich (ZH)	2021-12-04	20211217_HVTWGDRXY	10_2021_12_04	91			0	0	0					1
210	Z√ºrich (ZH)	2021-12-04	20211217_HVTWGDRXY	10_2021_12_04	76			0	0	0						1	1
211	Z√ºrich (ZH)	2021-12-04	20211217_HVTWGDRXY	10_2021_12_04	76			0	0	0					1			1
212	Z√ºrich (ZH)	2021-12-04	20211217_HVTWGDRXY	10_2021_12_04	73			0	0	0								1
213	Z√ºrich (ZH)	2021-12-04	20211217_HVTWGDRXY	10_2021_12_04	91			0	0	0								1
214	Z√ºrich (ZH)	2021-12-04	20211217_HVTWGDRXY	10_2021_12_04	92			0	0	0									1
215	Z√ºrich (ZH)	2021-12-04	20211217_HVTWGDRXY	10_2021_12_04	72			0	0	0										1
216	Z√ºrich (ZH)	2021-12-04	20211217_HVTWGDRXY	10_2021_12_04	75			0	0	0										1
217	Z√ºrich (ZH)	2021-12-04	20211217_HVTWGDRXY	10_2021_12_04	76			0	0	0										1
218	Z√ºrich (ZH)	2021-12-04	20211217_HVTWGDRXY	10_2021_12_04	78			0	0	0										1
219	Z√ºrich (ZH)	2021-12-04	20211217_HVTWGDRXY	10_2021_12_04	88			0	0	0										1
220	Z√ºrich (ZH)	2021-12-05	20211217_HVTWGDRXY	10_2021_12_05	71			0	0	0	1
221	Z√ºrich (ZH)	2021-12-05	20211217_HVTWGDRXY	10_2021_12_05	95	0	2	9123	0	2	1
222	Z√ºrich (ZH)	2021-12-05	20211217_HVTWGDRXY	10_2021_12_05	77			0	0	0		1
223	Z√ºrich (ZH)	2021-12-05	20211217_HVTWGDRXY	10_2021_12_05	72			0	0	0			1
224	Z√ºrich (ZH)	2021-12-05	20211217_HVTWGDRXY	10_2021_12_05	78			0	0	0			1
225	Z√ºrich (ZH)	2021-12-05	20211217_HVTWGDRXY	10_2021_12_05	92			0	0	0			1
226	Z√ºrich (ZH)	2021-12-05	20211217_HVTWGDRXY	10_2021_12_05	93			0	0	0			1
227	Z√ºrich (ZH)	2021-12-05	20211217_HVTWGDRXY	10_2021_12_05	76			0	0	0	1			1
228	Z√ºrich (ZH)	2021-12-05	20211217_HVTWGDRXY	10_2021_12_05	73			0	0	0				1
229	Z√ºrich (ZH)	2021-12-05	20211217_HVTWGDRXY	10_2021_12_05	91			0	0	0					1
230	Z√ºrich (ZH)	2021-12-05	20211217_HVTWGDRXY	10_2021_12_05	76			0	0	0						1	1
231	Z√ºrich (ZH)	2021-12-05	20211217_HVTWGDRXY	10_2021_12_05	76			0	0	0					1			1
232	Z√ºrich (ZH)	2021-12-05	20211217_HVTWGDRXY	10_2021_12_05	73			0	0	0								1
233	Z√ºrich (ZH)	2021-12-05	20211217_HVTWGDRXY	10_2021_12_05	91			0	0	0								1
234	Z√ºrich (ZH)	2021-12-05	20211217_HVTWGDRXY	10_2021_12_05	92			0	0	0									1
235	Z√ºrich (ZH)	2021-12-05	20211217_HVTWGDRXY	10_2021_12_05	72			0	0	0										1
236	Z√ºrich (ZH)	2021-12-05	20211217_HVTWGDRXY	10_2021_12_05	75			0	0	0										1
237	Z√ºrich (ZH)	2021-12-05	20211217_HVTWGDRXY	10_2021_12_05	76			0	0	0										1
238	Z√ºrich (ZH)	2021-12-05	20211217_HVTWGDRXY	10_2021_12_05	78			0	0	0										1
239	Z√ºrich (ZH)	2021-12-05	20211217_HVTWGDRXY	10_2021_12_05	88			0	0	0										1
240	Z√ºrich (ZH)	2021-12-06	20211217_HVTWGDRXY	10_2021_12_06	71			0	0	0	1
241	Z√ºrich (ZH)	2021-12-06	20211217_HVTWGDRXY	10_2021_12_06	95	0	2	5681	0	0	1
242	Z√ºrich (ZH)	2021-12-06	20211217_HVTWGDRXY	10_2021_12_06	77			0	0	0		1
243	Z√ºrich (ZH)	2021-12-06	20211217_HVTWGDRXY	10_2021_12_06	72			0	0	0			1
244	Z√ºrich (ZH)	2021-12-06	20211217_HVTWGDRXY	10_2021_12_06	78			0	0	0			1
245	Z√ºrich (ZH)	2021-12-06	20211217_HVTWGDRXY	10_2021_12_06	92			0	0	0			1
246	Z√ºrich (ZH)	2021-12-06	20211217_HVTWGDRXY	10_2021_12_06	93			0	0	0			1
247	Z√ºrich (ZH)	2021-12-06	20211217_HVTWGDRXY	10_2021_12_06	76			0	0	0	1			1
248	Z√ºrich (ZH)	2021-12-06	20211217_HVTWGDRXY	10_2021_12_06	73			0	0	0				1
249	Z√ºrich (ZH)	2021-12-06	20211217_HVTWGDRXY	10_2021_12_06	91			0	0	0					1
250	Z√ºrich (ZH)	2021-12-06	20211217_HVTWGDRXY	10_2021_12_06	76			0	0	0						1	1
251	Z√ºrich (ZH)	2021-12-06	20211217_HVTWGDRXY	10_2021_12_06	76			0	0	0					1			1
252	Z√ºrich (ZH)	2021-12-06	20211217_HVTWGDRXY	10_2021_12_06	73			0	0	0								1
253	Z√ºrich (ZH)	2021-12-06	20211217_HVTWGDRXY	10_2021_12_06	91			0	0	0								1
254	Z√ºrich (ZH)	2021-12-06	20211217_HVTWGDRXY	10_2021_12_06	92			0	0	0									1
255	Z√ºrich (ZH)	2021-12-06	20211217_HVTWGDRXY	10_2021_12_06	72			0	0	0										1
256	Z√ºrich (ZH)	2021-12-06	20211217_HVTWGDRXY	10_2021_12_06	75			0	0	0										1
257	Z√ºrich (ZH)	2021-12-06	20211217_HVTWGDRXY	10_2021_12_06	76			0	0	0										1
258	Z√ºrich (ZH)	2021-12-06	20211217_HVTWGDRXY	10_2021_12_06	78			0	0	0										1
259	Z√ºrich (ZH)	2021-12-06	20211217_HVTWGDRXY	10_2021_12_06	88			0	0	0										1
260	Z√ºrich (ZH)	2021-12-07	20211217_HVTWGDRXY	10_2021_12_07	71			0	0	0	1
261	Z√ºrich (ZH)	2021-12-07	20211217_HVTWGDRXY	10_2021_12_07	95	0	2	6182	0	0	1
262	Z√ºrich (ZH)	2021-12-07	20211217_HVTWGDRXY	10_2021_12_07	77			0	0	0		1
263	Z√ºrich (ZH)	2021-12-07	20211217_HVTWGDRXY	10_2021_12_07	72			0	0	0			1
264	Z√ºrich (ZH)	2021-12-07	20211217_HVTWGDRXY	10_2021_12_07	78			0	0	0			1
265	Z√ºrich (ZH)	2021-12-07	20211217_HVTWGDRXY	10_2021_12_07	92			0	0	0			1
266	Z√ºrich (ZH)	2021-12-07	20211217_HVTWGDRXY	10_2021_12_07	93			0	0	0			1
267	Z√ºrich (ZH)	2021-12-07	20211217_HVTWGDRXY	10_2021_12_07	76			0	0	0	1			1
268	Z√ºrich (ZH)	2021-12-07	20211217_HVTWGDRXY	10_2021_12_07	73			0	0	0				1
269	Z√ºrich (ZH)	2021-12-07	20211217_HVTWGDRXY	10_2021_12_07	91			0	0	0					1
270	Z√ºrich (ZH)	2021-12-07	20211217_HVTWGDRXY	10_2021_12_07	76			0	0	0						1	1
271	Z√ºrich (ZH)	2021-12-07	20211217_HVTWGDRXY	10_2021_12_07	76			0	0	0					1			1
272	Z√ºrich (ZH)	2021-12-07	20211217_HVTWGDRXY	10_2021_12_07	73			0	0	0								1
273	Z√ºrich (ZH)	2021-12-07	20211217_HVTWGDRXY	10_2021_12_07	91			0	0	0								1
274	Z√ºrich (ZH)	2021-12-07	20211217_HVTWGDRXY	10_2021_12_07	92			0	0	0									1
275	Z√ºrich (ZH)	2021-12-07	20211217_HVTWGDRXY	10_2021_12_07	72			0	0	0										1
276	Z√ºrich (ZH)	2021-12-07	20211217_HVTWGDRXY	10_2021_12_07	75			0	0	0										1
277	Z√ºrich (ZH)	2021-12-07	20211217_HVTWGDRXY	10_2021_12_07	76			0	0	0										1
278	Z√ºrich (ZH)	2021-12-07	20211217_HVTWGDRXY	10_2021_12_07	78			0	0	0										1
279	Z√ºrich (ZH)	2021-12-07	20211217_HVTWGDRXY	10_2021_12_07	88			0	0	0										1
280	Gen√®ve (GE)	2021-12-01	20211217_HVTWGDRXY	16_2021_12_01	71			0	0	0	1
281	Gen√®ve (GE)	2021-12-01	20211217_HVTWGDRXY	16_2021_12_01	95	0	2	19038	0	0	1
282	Gen√®ve (GE)	2021-12-01	20211217_HVTWGDRXY	16_2021_12_01	77			0	0	0		1
283	Gen√®ve (GE)	2021-12-01	20211217_HVTWGDRXY	16_2021_12_01	72			0	0	0			1
284	Gen√®ve (GE)	2021-12-01	20211217_HVTWGDRXY	16_2021_12_01	78			0	0	0			1
285	Gen√®ve (GE)	2021-12-01	20211217_HVTWGDRXY	16_2021_12_01	92			0	0	0			1
286	Gen√®ve (GE)	2021-12-01	20211217_HVTWGDRXY	16_2021_12_01	93			0	0	0			1
287	Gen√®ve (GE)	2021-12-01	20211217_HVTWGDRXY	16_2021_12_01	76			0	0	0	1			1
288	Gen√®ve (GE)	2021-12-01	20211217_HVTWGDRXY	16_2021_12_01	73			0	0	0				1
289	Gen√®ve (GE)	2021-12-01	20211217_HVTWGDRXY	16_2021_12_01	91			0	0	0					1
290	Gen√®ve (GE)	2021-12-01	20211217_HVTWGDRXY	16_2021_12_01	76			0	0	0						1	1
291	Gen√®ve (GE)	2021-12-01	20211217_HVTWGDRXY	16_2021_12_01	76			0	0	0					1			1
292	Gen√®ve (GE)	2021-12-01	20211217_HVTWGDRXY	16_2021_12_01	73			0	0	0								1
293	Gen√®ve (GE)	2021-12-01	20211217_HVTWGDRXY	16_2021_12_01	91			0	0	0								1
294	Gen√®ve (GE)	2021-12-01	20211217_HVTWGDRXY	16_2021_12_01	92			0	0	0									1
295	Gen√®ve (GE)	2021-12-01	20211217_HVTWGDRXY	16_2021_12_01	72			0	0	0										1
296	Gen√®ve (GE)	2021-12-01	20211217_HVTWGDRXY	16_2021_12_01	75			0	0	0										1
297	Gen√®ve (GE)	2021-12-01	20211217_HVTWGDRXY	16_2021_12_01	76			0	0	0										1
298	Gen√®ve (GE)	2021-12-01	20211217_HVTWGDRXY	16_2021_12_01	78			0	0	0										1
299	Gen√®ve (GE)	2021-12-01	20211217_HVTWGDRXY	16_2021_12_01	88			0	0	0										1
300	Gen√®ve (GE)	2021-12-02	20211217_HVTWGDRXY	16_2021_12_02	71			0	0	0	1
301	Gen√®ve (GE)	2021-12-02	20211217_HVTWGDRXY	16_2021_12_02	95	0	2	17627	0	3	1
302	Gen√®ve (GE)	2021-12-02	20211217_HVTWGDRXY	16_2021_12_02	77			0	0	0		1
303	Gen√®ve (GE)	2021-12-02	20211217_HVTWGDRXY	16_2021_12_02	72			0	0	0			1
304	Gen√®ve (GE)	2021-12-02	20211217_HVTWGDRXY	16_2021_12_02	78			0	0	0			1
305	Gen√®ve (GE)	2021-12-02	20211217_HVTWGDRXY	16_2021_12_02	92			0	0	0			1
306	Gen√®ve (GE)	2021-12-02	20211217_HVTWGDRXY	16_2021_12_02	93			0	0	0			1
307	Gen√®ve (GE)	2021-12-02	20211217_HVTWGDRXY	16_2021_12_02	76			0	0	0	1			1
308	Gen√®ve (GE)	2021-12-02	20211217_HVTWGDRXY	16_2021_12_02	73			0	0	0				1
309	Gen√®ve (GE)	2021-12-02	20211217_HVTWGDRXY	16_2021_12_02	91			0	0	0					1
310	Gen√®ve (GE)	2021-12-02	20211217_HVTWGDRXY	16_2021_12_02	76			0	0	0						1	1
311	Gen√®ve (GE)	2021-12-02	20211217_HVTWGDRXY	16_2021_12_02	76			0	0	0					1			1
312	Gen√®ve (GE)	2021-12-02	20211217_HVTWGDRXY	16_2021_12_02	73			0	0	0								1
313	Gen√®ve (GE)	2021-12-02	20211217_HVTWGDRXY	16_2021_12_02	91			0	0	0								1
314	Gen√®ve (GE)	2021-12-02	20211217_HVTWGDRXY	16_2021_12_02	92			0	0	0									1
315	Gen√®ve (GE)	2021-12-02	20211217_HVTWGDRXY	16_2021_12_02	72			0	0	0										1
316	Gen√®ve (GE)	2021-12-02	20211217_HVTWGDRXY	16_2021_12_02	75			0	0	0										1
317	Gen√®ve (GE)	2021-12-02	20211217_HVTWGDRXY	16_2021_12_02	76			0	0	0										1
318	Gen√®ve (GE)	2021-12-02	20211217_HVTWGDRXY	16_2021_12_02	78			0	0	0										1
319	Gen√®ve (GE)	2021-12-02	20211217_HVTWGDRXY	16_2021_12_02	88			0	0	0										1
320	Gen√®ve (GE)	2021-12-03	20211217_HVTWGDRXY	16_2021_12_03	71			0	0	0	1
321	Gen√®ve (GE)	2021-12-03	20211217_HVTWGDRXY	16_2021_12_03	95	0	2	7747	0	3	1
322	Gen√®ve (GE)	2021-12-03	20211217_HVTWGDRXY	16_2021_12_03	77			0	0	0		1
323	Gen√®ve (GE)	2021-12-03	20211217_HVTWGDRXY	16_2021_12_03	72			0	0	0			1
324	Gen√®ve (GE)	2021-12-03	20211217_HVTWGDRXY	16_2021_12_03	78			0	0	0			1
325	Gen√®ve (GE)	2021-12-03	20211217_HVTWGDRXY	16_2021_12_03	92			0	0	0			1
326	Gen√®ve (GE)	2021-12-03	20211217_HVTWGDRXY	16_2021_12_03	93			0	0	0			1
327	Gen√®ve (GE)	2021-12-03	20211217_HVTWGDRXY	16_2021_12_03	76			0	0	0	1			1
328	Gen√®ve (GE)	2021-12-03	20211217_HVTWGDRXY	16_2021_12_03	73			0	0	0				1
329	Gen√®ve (GE)	2021-12-03	20211217_HVTWGDRXY	16_2021_12_03	91			0	0	0					1
330	Gen√®ve (GE)	2021-12-03	20211217_HVTWGDRXY	16_2021_12_03	76			0	0	0						1	1
331	Gen√®ve (GE)	2021-12-03	20211217_HVTWGDRXY	16_2021_12_03	76			0	0	0					1			1
332	Gen√®ve (GE)	2021-12-03	20211217_HVTWGDRXY	16_2021_12_03	73			0	0	0								1
333	Gen√®ve (GE)	2021-12-03	20211217_HVTWGDRXY	16_2021_12_03	91			0	0	0								1
334	Gen√®ve (GE)	2021-12-03	20211217_HVTWGDRXY	16_2021_12_03	92			0	0	0									1
335	Gen√®ve (GE)	2021-12-03	20211217_HVTWGDRXY	16_2021_12_03	72			0	0	0										1
336	Gen√®ve (GE)	2021-12-03	20211217_HVTWGDRXY	16_2021_12_03	75			0	0	0										1
337	Gen√®ve (GE)	2021-12-03	20211217_HVTWGDRXY	16_2021_12_03	76			0	0	0										1
338	Gen√®ve (GE)	2021-12-03	20211217_HVTWGDRXY	16_2021_12_03	78			0	0	0										1
339	Gen√®ve (GE)	2021-12-03	20211217_HVTWGDRXY	16_2021_12_03	88			0	0	0										1
340	Gen√®ve (GE)	2021-12-04	20211217_HVTWGDRXY	16_2021_12_04	71			0	0	0	1
341	Gen√®ve (GE)	2021-12-04	20211217_HVTWGDRXY	16_2021_12_04	95	0	2	9249	0	0	1
342	Gen√®ve (GE)	2021-12-04	20211217_HVTWGDRXY	16_2021_12_04	77			0	0	0		1
343	Gen√®ve (GE)	2021-12-04	20211217_HVTWGDRXY	16_2021_12_04	72			0	0	0			1
344	Gen√®ve (GE)	2021-12-04	20211217_HVTWGDRXY	16_2021_12_04	78			0	0	0			1
345	Gen√®ve (GE)	2021-12-04	20211217_HVTWGDRXY	16_2021_12_04	92			0	0	0			1
346	Gen√®ve (GE)	2021-12-04	20211217_HVTWGDRXY	16_2021_12_04	93			0	0	0			1
347	Gen√®ve (GE)	2021-12-04	20211217_HVTWGDRXY	16_2021_12_04	76			0	0	0	1			1
348	Gen√®ve (GE)	2021-12-04	20211217_HVTWGDRXY	16_2021_12_04	73			0	0	0				1
349	Gen√®ve (GE)	2021-12-04	20211217_HVTWGDRXY	16_2021_12_04	91			0	0	0					1
350	Gen√®ve (GE)	2021-12-04	20211217_HVTWGDRXY	16_2021_12_04	76			0	0	0						1	1
351	Gen√®ve (GE)	2021-12-04	20211217_HVTWGDRXY	16_2021_12_04	76			0	0	0					1			1
352	Gen√®ve (GE)	2021-12-04	20211217_HVTWGDRXY	16_2021_12_04	73			0	0	0								1
353	Gen√®ve (GE)	2021-12-04	20211217_HVTWGDRXY	16_2021_12_04	91			0	0	0								1
354	Gen√®ve (GE)	2021-12-04	20211217_HVTWGDRXY	16_2021_12_04	92			0	0	0									1
355	Gen√®ve (GE)	2021-12-04	20211217_HVTWGDRXY	16_2021_12_04	72			0	0	0										1
356	Gen√®ve (GE)	2021-12-04	20211217_HVTWGDRXY	16_2021_12_04	75			0	0	0										1
357	Gen√®ve (GE)	2021-12-04	20211217_HVTWGDRXY	16_2021_12_04	76			0	0	0										1
358	Gen√®ve (GE)	2021-12-04	20211217_HVTWGDRXY	16_2021_12_04	78			0	0	0										1
359	Gen√®ve (GE)	2021-12-04	20211217_HVTWGDRXY	16_2021_12_04	88			0	0	0										1
360	Gen√®ve (GE)	2021-12-05	20211217_HVTWGDRXY	16_2021_12_05	71			0	0	0	1
361	Gen√®ve (GE)	2021-12-05	20211217_HVTWGDRXY	16_2021_12_05	95	0	2	8406	0	0	1
362	Gen√®ve (GE)	2021-12-05	20211217_HVTWGDRXY	16_2021_12_05	77			0	0	0		1
363	Gen√®ve (GE)	2021-12-05	20211217_HVTWGDRXY	16_2021_12_05	72			0	0	0			1
364	Gen√®ve (GE)	2021-12-05	20211217_HVTWGDRXY	16_2021_12_05	78			0	0	0			1
365	Gen√®ve (GE)	2021-12-05	20211217_HVTWGDRXY	16_2021_12_05	92			0	0	0			1
366	Gen√®ve (GE)	2021-12-05	20211217_HVTWGDRXY	16_2021_12_05	93			0	0	0			1
367	Gen√®ve (GE)	2021-12-05	20211217_HVTWGDRXY	16_2021_12_05	76			0	0	0	1			1
368	Gen√®ve (GE)	2021-12-05	20211217_HVTWGDRXY	16_2021_12_05	73			0	0	0				1
369	Gen√®ve (GE)	2021-12-05	20211217_HVTWGDRXY	16_2021_12_05	91			0	0	0					1
370	Gen√®ve (GE)	2021-12-05	20211217_HVTWGDRXY	16_2021_12_05	76			0	0	0						1	1
371	Gen√®ve (GE)	2021-12-05	20211217_HVTWGDRXY	16_2021_12_05	76			0	0	0					1			1
372	Gen√®ve (GE)	2021-12-05	20211217_HVTWGDRXY	16_2021_12_05	73			0	0	0								1
373	Gen√®ve (GE)	2021-12-05	20211217_HVTWGDRXY	16_2021_12_05	91			0	0	0								1
374	Gen√®ve (GE)	2021-12-05	20211217_HVTWGDRXY	16_2021_12_05	92			0	0	0									1
375	Gen√®ve (GE)	2021-12-05	20211217_HVTWGDRXY	16_2021_12_05	72			0	0	0										1
376	Gen√®ve (GE)	2021-12-05	20211217_HVTWGDRXY	16_2021_12_05	75			0	0	0										1
377	Gen√®ve (GE)	2021-12-05	20211217_HVTWGDRXY	16_2021_12_05	76			0	0	0										1
378	Gen√®ve (GE)	2021-12-05	20211217_HVTWGDRXY	16_2021_12_05	78			0	0	0										1
379	Gen√®ve (GE)	2021-12-05	20211217_HVTWGDRXY	16_2021_12_05	88			0	0	0										1
380	Gen√®ve (GE)	2021-12-06	20211217_HVTWGDRXY	16_2021_12_06	71			0	0	0	1
381	Gen√®ve (GE)	2021-12-06	20211217_HVTWGDRXY	16_2021_12_06	95	0	2	5497	0	0	1
382	Gen√®ve (GE)	2021-12-06	20211217_HVTWGDRXY	16_2021_12_06	77			0	0	0		1
383	Gen√®ve (GE)	2021-12-06	20211217_HVTWGDRXY	16_2021_12_06	72			0	0	0			1
384	Gen√®ve (GE)	2021-12-06	20211217_HVTWGDRXY	16_2021_12_06	78			0	0	0			1
385	Gen√®ve (GE)	2021-12-06	20211217_HVTWGDRXY	16_2021_12_06	92			0	0	0			1
386	Gen√®ve (GE)	2021-12-06	20211217_HVTWGDRXY	16_2021_12_06	93			0	0	0			1
387	Gen√®ve (GE)	2021-12-06	20211217_HVTWGDRXY	16_2021_12_06	76			0	0	0	1			1
388	Gen√®ve (GE)	2021-12-06	20211217_HVTWGDRXY	16_2021_12_06	73			0	0	0				1
389	Gen√®ve (GE)	2021-12-06	20211217_HVTWGDRXY	16_2021_12_06	91			0	0	0					1
390	Gen√®ve (GE)	2021-12-06	20211217_HVTWGDRXY	16_2021_12_06	76			0	0	0						1	1
391	Gen√®ve (GE)	2021-12-06	20211217_HVTWGDRXY	16_2021_12_06	76			0	0	0					1			1
392	Gen√®ve (GE)	2021-12-06	20211217_HVTWGDRXY	16_2021_12_06	73			0	0	0								1
393	Gen√®ve (GE)	2021-12-06	20211217_HVTWGDRXY	16_2021_12_06	91			0	0	0								1
394	Gen√®ve (GE)	2021-12-06	20211217_HVTWGDRXY	16_2021_12_06	92			0	0	0									1
395	Gen√®ve (GE)	2021-12-06	20211217_HVTWGDRXY	16_2021_12_06	72			0	0	0										1
396	Gen√®ve (GE)	2021-12-06	20211217_HVTWGDRXY	16_2021_12_06	75			0	0	0										1
397	Gen√®ve (GE)	2021-12-06	20211217_HVTWGDRXY	16_2021_12_06	76			0	0	0										1
398	Gen√®ve (GE)	2021-12-06	20211217_HVTWGDRXY	16_2021_12_06	78			0	0	0										1
399	Gen√®ve (GE)	2021-12-06	20211217_HVTWGDRXY	16_2021_12_06	88			0	0	0										1
400	Gen√®ve (GE)	2021-12-07	20211217_HVTWGDRXY	16_2021_12_07	71			0	0	0	1
401	Gen√®ve (GE)	2021-12-07	20211217_HVTWGDRXY	16_2021_12_07	95	0	2	9338	0	0	1
402	Gen√®ve (GE)	2021-12-07	20211217_HVTWGDRXY	16_2021_12_07	77			0	0	0		1
403	Gen√®ve (GE)	2021-12-07	20211217_HVTWGDRXY	16_2021_12_07	72			0	0	0			1
404	Gen√®ve (GE)	2021-12-07	20211217_HVTWGDRXY	16_2021_12_07	78			0	0	0			1
405	Gen√®ve (GE)	2021-12-07	20211217_HVTWGDRXY	16_2021_12_07	92			0	0	0			1
406	Gen√®ve (GE)	2021-12-07	20211217_HVTWGDRXY	16_2021_12_07	93			0	0	0			1
407	Gen√®ve (GE)	2021-12-07	20211217_HVTWGDRXY	16_2021_12_07	76			0	0	0	1			1
408	Gen√®ve (GE)	2021-12-07	20211217_HVTWGDRXY	16_2021_12_07	73			0	0	0				1
409	Gen√®ve (GE)	2021-12-07	20211217_HVTWGDRXY	16_2021_12_07	91			0	0	0					1
410	Gen√®ve (GE)	2021-12-07	20211217_HVTWGDRXY	16_2021_12_07	76			0	0	0						1	1
411	Gen√®ve (GE)	2021-12-07	20211217_HVTWGDRXY	16_2021_12_07	76			0	0	0					1			1
412	Gen√®ve (GE)	2021-12-07	20211217_HVTWGDRXY	16_2021_12_07	73			0	0	0								1
413	Gen√®ve (GE)	2021-12-07	20211217_HVTWGDRXY	16_2021_12_07	91			0	0	0								1
414	Gen√®ve (GE)	2021-12-07	20211217_HVTWGDRXY	16_2021_12_07	92			0	0	0									1
415	Gen√®ve (GE)	2021-12-07	20211217_HVTWGDRXY	16_2021_12_07	72			0	0	0										1
416	Gen√®ve (GE)	2021-12-07	20211217_HVTWGDRXY	16_2021_12_07	75			0	0	0										1
417	Gen√®ve (GE)	2021-12-07	20211217_HVTWGDRXY	16_2021_12_07	76			0	0	0										1
418	Gen√®ve (GE)	2021-12-07	20211217_HVTWGDRXY	16_2021_12_07	78			0	0	0										1
419	Gen√®ve (GE)	2021-12-07	20211217_HVTWGDRXY	16_2021_12_07	88			0	0	0										1
420	Chur (GR)	2021-12-01	20211217_HVTWGDRXY	17_2021_12_01	71			0	0	0	1
421	Chur (GR)	2021-12-01	20211217_HVTWGDRXY	17_2021_12_01	95	0	2	17944	0	3	1
422	Chur (GR)	2021-12-01	20211217_HVTWGDRXY	17_2021_12_01	77			0	0	0		1
423	Chur (GR)	2021-12-01	20211217_HVTWGDRXY	17_2021_12_01	72			0	0	0			1
424	Chur (GR)	2021-12-01	20211217_HVTWGDRXY	17_2021_12_01	78			0	0	0			1
425	Chur (GR)	2021-12-01	20211217_HVTWGDRXY	17_2021_12_01	92			0	0	0			1
426	Chur (GR)	2021-12-01	20211217_HVTWGDRXY	17_2021_12_01	93			0	0	0			1
427	Chur (GR)	2021-12-01	20211217_HVTWGDRXY	17_2021_12_01	76			0	0	0	1			1
428	Chur (GR)	2021-12-01	20211217_HVTWGDRXY	17_2021_12_01	73			0	0	0				1
429	Chur (GR)	2021-12-01	20211217_HVTWGDRXY	17_2021_12_01	91			0	0	0					1
430	Chur (GR)	2021-12-01	20211217_HVTWGDRXY	17_2021_12_01	76			0	0	0						1	1
431	Chur (GR)	2021-12-01	20211217_HVTWGDRXY	17_2021_12_01	76			0	0	0					1			1
432	Chur (GR)	2021-12-01	20211217_HVTWGDRXY	17_2021_12_01	73			0	0	0								1
433	Chur (GR)	2021-12-01	20211217_HVTWGDRXY	17_2021_12_01	91			0	0	0								1
434	Chur (GR)	2021-12-01	20211217_HVTWGDRXY	17_2021_12_01	92			0	0	0									1
435	Chur (GR)	2021-12-01	20211217_HVTWGDRXY	17_2021_12_01	72			0	0	0										1
436	Chur (GR)	2021-12-01	20211217_HVTWGDRXY	17_2021_12_01	75			0	0	0										1
437	Chur (GR)	2021-12-01	20211217_HVTWGDRXY	17_2021_12_01	76			0	0	0										1
438	Chur (GR)	2021-12-01	20211217_HVTWGDRXY	17_2021_12_01	78			0	0	0										1
439	Chur (GR)	2021-12-01	20211217_HVTWGDRXY	17_2021_12_01	88			0	0	0										1
440	Chur (GR)	2021-12-02	20211217_HVTWGDRXY	17_2021_12_02	71			0	0	0	1
441	Chur (GR)	2021-12-02	20211217_HVTWGDRXY	17_2021_12_02	95	0	2	17741	0	0	1
442	Chur (GR)	2021-12-02	20211217_HVTWGDRXY	17_2021_12_02	77			0	0	0		1
443	Chur (GR)	2021-12-02	20211217_HVTWGDRXY	17_2021_12_02	72			0	0	0			1
444	Chur (GR)	2021-12-02	20211217_HVTWGDRXY	17_2021_12_02	78			0	0	0			1
445	Chur (GR)	2021-12-02	20211217_HVTWGDRXY	17_2021_12_02	92			0	0	0			1
446	Chur (GR)	2021-12-02	20211217_HVTWGDRXY	17_2021_12_02	93			0	0	0			1
447	Chur (GR)	2021-12-02	20211217_HVTWGDRXY	17_2021_12_02	76			0	0	0	1			1
448	Chur (GR)	2021-12-02	20211217_HVTWGDRXY	17_2021_12_02	73			0	0	0				1
449	Chur (GR)	2021-12-02	20211217_HVTWGDRXY	17_2021_12_02	91			0	0	0					1
450	Chur (GR)	2021-12-02	20211217_HVTWGDRXY	17_2021_12_02	76			0	0	0						1	1
451	Chur (GR)	2021-12-02	20211217_HVTWGDRXY	17_2021_12_02	76			0	0	0					1			1
452	Chur (GR)	2021-12-02	20211217_HVTWGDRXY	17_2021_12_02	73			0	0	0								1
453	Chur (GR)	2021-12-02	20211217_HVTWGDRXY	17_2021_12_02	91			0	0	0								1
454	Chur (GR)	2021-12-02	20211217_HVTWGDRXY	17_2021_12_02	92			0	0	0									1
455	Chur (GR)	2021-12-02	20211217_HVTWGDRXY	17_2021_12_02	72			0	0	0										1
456	Chur (GR)	2021-12-02	20211217_HVTWGDRXY	17_2021_12_02	75			0	0	0										1
457	Chur (GR)	2021-12-02	20211217_HVTWGDRXY	17_2021_12_02	76			0	0	0										1
458	Chur (GR)	2021-12-02	20211217_HVTWGDRXY	17_2021_12_02	78			0	0	0										1
459	Chur (GR)	2021-12-02	20211217_HVTWGDRXY	17_2021_12_02	88			0	0	0										1
460	Chur (GR)	2021-12-03	20211217_HVTWGDRXY	17_2021_12_03	71			0	0	0	1
461	Chur (GR)	2021-12-03	20211217_HVTWGDRXY	17_2021_12_03	95	0	2	6769	0	1	1
462	Chur (GR)	2021-12-03	20211217_HVTWGDRXY	17_2021_12_03	77			0	0	0		1
463	Chur (GR)	2021-12-03	20211217_HVTWGDRXY	17_2021_12_03	72			0	0	0			1
464	Chur (GR)	2021-12-03	20211217_HVTWGDRXY	17_2021_12_03	78			0	0	0			1
465	Chur (GR)	2021-12-03	20211217_HVTWGDRXY	17_2021_12_03	92			0	0	0			1
466	Chur (GR)	2021-12-03	20211217_HVTWGDRXY	17_2021_12_03	93	0	1	1	0	0			1
467	Chur (GR)	2021-12-03	20211217_HVTWGDRXY	17_2021_12_03	76			0	0	0	1			1
468	Chur (GR)	2021-12-03	20211217_HVTWGDRXY	17_2021_12_03	73			0	0	0				1
469	Chur (GR)	2021-12-03	20211217_HVTWGDRXY	17_2021_12_03	91			0	0	0					1
470	Chur (GR)	2021-12-03	20211217_HVTWGDRXY	17_2021_12_03	76			0	0	0						1	1
471	Chur (GR)	2021-12-03	20211217_HVTWGDRXY	17_2021_12_03	76			0	0	0					1			1
472	Chur (GR)	2021-12-03	20211217_HVTWGDRXY	17_2021_12_03	73			0	0	0								1
473	Chur (GR)	2021-12-03	20211217_HVTWGDRXY	17_2021_12_03	91			0	0	0								1
474	Chur (GR)	2021-12-03	20211217_HVTWGDRXY	17_2021_12_03	92			0	0	0									1
475	Chur (GR)	2021-12-03	20211217_HVTWGDRXY	17_2021_12_03	72			0	0	0										1
476	Chur (GR)	2021-12-03	20211217_HVTWGDRXY	17_2021_12_03	75			0	0	0										1
477	Chur (GR)	2021-12-03	20211217_HVTWGDRXY	17_2021_12_03	76			0	0	0										1
478	Chur (GR)	2021-12-03	20211217_HVTWGDRXY	17_2021_12_03	78			0	0	0										1
479	Chur (GR)	2021-12-03	20211217_HVTWGDRXY	17_2021_12_03	88			0	0	0										1
480	Chur (GR)	2021-12-04	20211217_HVTWGDRXY	17_2021_12_04	71			0	0	0	1
481	Chur (GR)	2021-12-04	20211217_HVTWGDRXY	17_2021_12_04	95	0	2	11412	0	3	1
482	Chur (GR)	2021-12-04	20211217_HVTWGDRXY	17_2021_12_04	77			0	0	0		1
483	Chur (GR)	2021-12-04	20211217_HVTWGDRXY	17_2021_12_04	72			0	0	0			1
484	Chur (GR)	2021-12-04	20211217_HVTWGDRXY	17_2021_12_04	78			0	0	0			1
485	Chur (GR)	2021-12-04	20211217_HVTWGDRXY	17_2021_12_04	92	0	2	128	0	0			1
486	Chur (GR)	2021-12-04	20211217_HVTWGDRXY	17_2021_12_04	93	0	1	1	0	0			1
487	Chur (GR)	2021-12-04	20211217_HVTWGDRXY	17_2021_12_04	76			0	0	0	1			1
488	Chur (GR)	2021-12-04	20211217_HVTWGDRXY	17_2021_12_04	73			0	0	0				1
489	Chur (GR)	2021-12-04	20211217_HVTWGDRXY	17_2021_12_04	91			0	0	0					1
490	Chur (GR)	2021-12-04	20211217_HVTWGDRXY	17_2021_12_04	76			0	0	0						1	1
491	Chur (GR)	2021-12-04	20211217_HVTWGDRXY	17_2021_12_04	76			0	0	0					1			1
492	Chur (GR)	2021-12-04	20211217_HVTWGDRXY	17_2021_12_04	73			0	0	0								1
493	Chur (GR)	2021-12-04	20211217_HVTWGDRXY	17_2021_12_04	91			0	0	0								1
494	Chur (GR)	2021-12-04	20211217_HVTWGDRXY	17_2021_12_04	92	0	2	130	0	0									1
495	Chur (GR)	2021-12-04	20211217_HVTWGDRXY	17_2021_12_04	72			0	0	0										1
496	Chur (GR)	2021-12-04	20211217_HVTWGDRXY	17_2021_12_04	75			0	0	0										1
497	Chur (GR)	2021-12-04	20211217_HVTWGDRXY	17_2021_12_04	76			0	0	0										1
498	Chur (GR)	2021-12-04	20211217_HVTWGDRXY	17_2021_12_04	78			0	0	0										1
499	Chur (GR)	2021-12-04	20211217_HVTWGDRXY	17_2021_12_04	88			0	0	0										1
500	Chur (GR)	2021-12-05	20211217_HVTWGDRXY	17_2021_12_05	71			0	0	0	1
501	Chur (GR)	2021-12-05	20211217_HVTWGDRXY	17_2021_12_05	95	0	2	3700	0	1	1
502	Chur (GR)	2021-12-05	20211217_HVTWGDRXY	17_2021_12_05	77			0	0	0		1
503	Chur (GR)	2021-12-05	20211217_HVTWGDRXY	17_2021_12_05	72			0	0	0			1
504	Chur (GR)	2021-12-05	20211217_HVTWGDRXY	17_2021_12_05	78			0	0	0			1
505	Chur (GR)	2021-12-05	20211217_HVTWGDRXY	17_2021_12_05	92			0	0	0			1
506	Chur (GR)	2021-12-05	20211217_HVTWGDRXY	17_2021_12_05	93			0	0	0			1
507	Chur (GR)	2021-12-05	20211217_HVTWGDRXY	17_2021_12_05	76			0	0	0	1			1
508	Chur (GR)	2021-12-05	20211217_HVTWGDRXY	17_2021_12_05	73			0	0	0				1
509	Chur (GR)	2021-12-05	20211217_HVTWGDRXY	17_2021_12_05	91			0	0	0					1
510	Chur (GR)	2021-12-05	20211217_HVTWGDRXY	17_2021_12_05	76			0	0	0						1	1
511	Chur (GR)	2021-12-05	20211217_HVTWGDRXY	17_2021_12_05	76			0	0	0					1			1
512	Chur (GR)	2021-12-05	20211217_HVTWGDRXY	17_2021_12_05	73			0	0	0								1
513	Chur (GR)	2021-12-05	20211217_HVTWGDRXY	17_2021_12_05	91			0	0	0								1
514	Chur (GR)	2021-12-05	20211217_HVTWGDRXY	17_2021_12_05	92			0	0	0									1
515	Chur (GR)	2021-12-05	20211217_HVTWGDRXY	17_2021_12_05	72			0	0	0										1
516	Chur (GR)	2021-12-05	20211217_HVTWGDRXY	17_2021_12_05	75			0	0	0										1
517	Chur (GR)	2021-12-05	20211217_HVTWGDRXY	17_2021_12_05	76			0	0	0										1
518	Chur (GR)	2021-12-05	20211217_HVTWGDRXY	17_2021_12_05	78			0	0	0										1
519	Chur (GR)	2021-12-05	20211217_HVTWGDRXY	17_2021_12_05	88			0	0	0										1
520	Chur (GR)	2021-12-06	20211217_HVTWGDRXY	17_2021_12_06	71			0	0	0	1
521	Chur (GR)	2021-12-06	20211217_HVTWGDRXY	17_2021_12_06	95	0	2	6858	0	1	1
522	Chur (GR)	2021-12-06	20211217_HVTWGDRXY	17_2021_12_06	77			0	0	0		1
523	Chur (GR)	2021-12-06	20211217_HVTWGDRXY	17_2021_12_06	72			0	0	0			1
524	Chur (GR)	2021-12-06	20211217_HVTWGDRXY	17_2021_12_06	78			0	0	0			1
525	Chur (GR)	2021-12-06	20211217_HVTWGDRXY	17_2021_12_06	92	0	2	69	0	0			1
526	Chur (GR)	2021-12-06	20211217_HVTWGDRXY	17_2021_12_06	93	0	1	1	0	0			1
527	Chur (GR)	2021-12-06	20211217_HVTWGDRXY	17_2021_12_06	76			0	0	0	1			1
528	Chur (GR)	2021-12-06	20211217_HVTWGDRXY	17_2021_12_06	73			0	0	0				1
529	Chur (GR)	2021-12-06	20211217_HVTWGDRXY	17_2021_12_06	91			0	0	0					1
530	Chur (GR)	2021-12-06	20211217_HVTWGDRXY	17_2021_12_06	76			0	0	0						1	1
531	Chur (GR)	2021-12-06	20211217_HVTWGDRXY	17_2021_12_06	76			0	0	0					1			1
532	Chur (GR)	2021-12-06	20211217_HVTWGDRXY	17_2021_12_06	73			0	0	0								1
533	Chur (GR)	2021-12-06	20211217_HVTWGDRXY	17_2021_12_06	91			0	0	0								1
534	Chur (GR)	2021-12-06	20211217_HVTWGDRXY	17_2021_12_06	92	0	2	70	0	0									1
535	Chur (GR)	2021-12-06	20211217_HVTWGDRXY	17_2021_12_06	72			0	0	0										1
536	Chur (GR)	2021-12-06	20211217_HVTWGDRXY	17_2021_12_06	75			0	0	0										1
537	Chur (GR)	2021-12-06	20211217_HVTWGDRXY	17_2021_12_06	76			0	0	0										1
538	Chur (GR)	2021-12-06	20211217_HVTWGDRXY	17_2021_12_06	78			0	0	0										1
539	Chur (GR)	2021-12-06	20211217_HVTWGDRXY	17_2021_12_06	88			0	0	0										1
540	Chur (GR)	2021-12-07	20211217_HVTWGDRXY	17_2021_12_07	71			0	0	0	1
541	Chur (GR)	2021-12-07	20211217_HVTWGDRXY	17_2021_12_07	95	0	2	13147	0	1	1
542	Chur (GR)	2021-12-07	20211217_HVTWGDRXY	17_2021_12_07	77			0	0	0		1
543	Chur (GR)	2021-12-07	20211217_HVTWGDRXY	17_2021_12_07	72			0	0	0			1
544	Chur (GR)	2021-12-07	20211217_HVTWGDRXY	17_2021_12_07	78			0	0	0			1
545	Chur (GR)	2021-12-07	20211217_HVTWGDRXY	17_2021_12_07	92			0	0	0			1
546	Chur (GR)	2021-12-07	20211217_HVTWGDRXY	17_2021_12_07	93			0	0	0			1
547	Chur (GR)	2021-12-07	20211217_HVTWGDRXY	17_2021_12_07	76			0	0	0	1			1
548	Chur (GR)	2021-12-07	20211217_HVTWGDRXY	17_2021_12_07	73			0	0	0				1
549	Chur (GR)	2021-12-07	20211217_HVTWGDRXY	17_2021_12_07	91			0	0	0					1
550	Chur (GR)	2021-12-07	20211217_HVTWGDRXY	17_2021_12_07	76			0	0	0						1	1
551	Chur (GR)	2021-12-07	20211217_HVTWGDRXY	17_2021_12_07	76			0	0	0					1			1
552	Chur (GR)	2021-12-07	20211217_HVTWGDRXY	17_2021_12_07	73			0	0	0								1
553	Chur (GR)	2021-12-07	20211217_HVTWGDRXY	17_2021_12_07	91			0	0	0								1
554	Chur (GR)	2021-12-07	20211217_HVTWGDRXY	17_2021_12_07	92			0	0	0									1
555	Chur (GR)	2021-12-07	20211217_HVTWGDRXY	17_2021_12_07	72			0	0	0										1
556	Chur (GR)	2021-12-07	20211217_HVTWGDRXY	17_2021_12_07	75			0	0	0										1
557	Chur (GR)	2021-12-07	20211217_HVTWGDRXY	17_2021_12_07	76			0	0	0										1
558	Chur (GR)	2021-12-07	20211217_HVTWGDRXY	17_2021_12_07	78			0	0	0										1
559	Chur (GR)	2021-12-07	20211217_HVTWGDRXY	17_2021_12_07	88			0	0	0										1
560	Altenrhein (SG)	2021-12-01	20211217_HVTWGDRXY	19_2021_12_01	71			0	0	0	1
561	Altenrhein (SG)	2021-12-01	20211217_HVTWGDRXY	19_2021_12_01	95	0	2	6148	0	0	1
562	Altenrhein (SG)	2021-12-01	20211217_HVTWGDRXY	19_2021_12_01	77			0	0	0		1
563	Altenrhein (SG)	2021-12-01	20211217_HVTWGDRXY	19_2021_12_01	72			0	0	0			1
564	Altenrhein (SG)	2021-12-01	20211217_HVTWGDRXY	19_2021_12_01	78			0	0	0			1
565	Altenrhein (SG)	2021-12-01	20211217_HVTWGDRXY	19_2021_12_01	92	0	2	8	0	0			1
566	Altenrhein (SG)	2021-12-01	20211217_HVTWGDRXY	19_2021_12_01	93	0	1	1	0	0			1
567	Altenrhein (SG)	2021-12-01	20211217_HVTWGDRXY	19_2021_12_01	76			0	0	0	1			1
568	Altenrhein (SG)	2021-12-01	20211217_HVTWGDRXY	19_2021_12_01	73			0	0	0				1
569	Altenrhein (SG)	2021-12-01	20211217_HVTWGDRXY	19_2021_12_01	91			0	0	0					1
570	Altenrhein (SG)	2021-12-01	20211217_HVTWGDRXY	19_2021_12_01	76			0	0	0						1	1
571	Altenrhein (SG)	2021-12-01	20211217_HVTWGDRXY	19_2021_12_01	76			0	0	0					1			1
572	Altenrhein (SG)	2021-12-01	20211217_HVTWGDRXY	19_2021_12_01	73			0	0	0								1
573	Altenrhein (SG)	2021-12-01	20211217_HVTWGDRXY	19_2021_12_01	91			0	0	0								1
574	Altenrhein (SG)	2021-12-01	20211217_HVTWGDRXY	19_2021_12_01	92	0	2	8	0	0									1
575	Altenrhein (SG)	2021-12-01	20211217_HVTWGDRXY	19_2021_12_01	72			0	0	0										1
576	Altenrhein (SG)	2021-12-01	20211217_HVTWGDRXY	19_2021_12_01	75			0	0	0										1
577	Altenrhein (SG)	2021-12-01	20211217_HVTWGDRXY	19_2021_12_01	76			0	0	0										1
578	Altenrhein (SG)	2021-12-01	20211217_HVTWGDRXY	19_2021_12_01	78			0	0	0										1
579	Altenrhein (SG)	2021-12-01	20211217_HVTWGDRXY	19_2021_12_01	88			0	0	0										1
580	Altenrhein (SG)	2021-12-02	20211217_HVTWGDRXY	19_2021_12_02	71			0	0	0	1
581	Altenrhein (SG)	2021-12-02	20211217_HVTWGDRXY	19_2021_12_02	95	0	2	9053	0	1	1
582	Altenrhein (SG)	2021-12-02	20211217_HVTWGDRXY	19_2021_12_02	77			0	0	0		1
583	Altenrhein (SG)	2021-12-02	20211217_HVTWGDRXY	19_2021_12_02	72			0	0	0			1
584	Altenrhein (SG)	2021-12-02	20211217_HVTWGDRXY	19_2021_12_02	78			0	0	0			1
585	Altenrhein (SG)	2021-12-02	20211217_HVTWGDRXY	19_2021_12_02	92			0	0	0			1
586	Altenrhein (SG)	2021-12-02	20211217_HVTWGDRXY	19_2021_12_02	93			0	0	0			1
587	Altenrhein (SG)	2021-12-02	20211217_HVTWGDRXY	19_2021_12_02	76			0	0	0	1			1
588	Altenrhein (SG)	2021-12-02	20211217_HVTWGDRXY	19_2021_12_02	73			0	0	0				1
589	Altenrhein (SG)	2021-12-02	20211217_HVTWGDRXY	19_2021_12_02	91			0	0	0					1
590	Altenrhein (SG)	2021-12-02	20211217_HVTWGDRXY	19_2021_12_02	76			0	0	0						1	1
591	Altenrhein (SG)	2021-12-02	20211217_HVTWGDRXY	19_2021_12_02	76			0	0	0					1			1
592	Altenrhein (SG)	2021-12-02	20211217_HVTWGDRXY	19_2021_12_02	73			0	0	0								1
593	Altenrhein (SG)	2021-12-02	20211217_HVTWGDRXY	19_2021_12_02	91			0	0	0								1
594	Altenrhein (SG)	2021-12-02	20211217_HVTWGDRXY	19_2021_12_02	92			0	0	0									1
595	Altenrhein (SG)	2021-12-02	20211217_HVTWGDRXY	19_2021_12_02	72			0	0	0										1
596	Altenrhein (SG)	2021-12-02	20211217_HVTWGDRXY	19_2021_12_02	75			0	0	0										1
597	Altenrhein (SG)	2021-12-02	20211217_HVTWGDRXY	19_2021_12_02	76			0	0	0										1
598	Altenrhein (SG)	2021-12-02	20211217_HVTWGDRXY	19_2021_12_02	78			0	0	0										1
599	Altenrhein (SG)	2021-12-02	20211217_HVTWGDRXY	19_2021_12_02	88			0	0	0										1
600	Altenrhein (SG)	2021-12-03	20211217_HVTWGDRXY	19_2021_12_03	71			0	0	0	1
601	Altenrhein (SG)	2021-12-03	20211217_HVTWGDRXY	19_2021_12_03	95	0	2	5933	0	2	1
602	Altenrhein (SG)	2021-12-03	20211217_HVTWGDRXY	19_2021_12_03	77			0	0	0		1
603	Altenrhein (SG)	2021-12-03	20211217_HVTWGDRXY	19_2021_12_03	72			0	0	0			1
604	Altenrhein (SG)	2021-12-03	20211217_HVTWGDRXY	19_2021_12_03	78			0	0	0			1
605	Altenrhein (SG)	2021-12-03	20211217_HVTWGDRXY	19_2021_12_03	92			0	0	0			1
606	Altenrhein (SG)	2021-12-03	20211217_HVTWGDRXY	19_2021_12_03	93			0	0	0			1
607	Altenrhein (SG)	2021-12-03	20211217_HVTWGDRXY	19_2021_12_03	76			0	0	0	1			1
608	Altenrhein (SG)	2021-12-03	20211217_HVTWGDRXY	19_2021_12_03	73			0	0	0				1
609	Altenrhein (SG)	2021-12-03	20211217_HVTWGDRXY	19_2021_12_03	91			0	0	0					1
610	Altenrhein (SG)	2021-12-03	20211217_HVTWGDRXY	19_2021_12_03	76			0	0	0						1	1
611	Altenrhein (SG)	2021-12-03	20211217_HVTWGDRXY	19_2021_12_03	76			0	0	0					1			1
612	Altenrhein (SG)	2021-12-03	20211217_HVTWGDRXY	19_2021_12_03	73			0	0	0								1
613	Altenrhein (SG)	2021-12-03	20211217_HVTWGDRXY	19_2021_12_03	91			0	0	0								1
614	Altenrhein (SG)	2021-12-03	20211217_HVTWGDRXY	19_2021_12_03	92			0	0	0									1
615	Altenrhein (SG)	2021-12-03	20211217_HVTWGDRXY	19_2021_12_03	72			0	0	0										1
616	Altenrhein (SG)	2021-12-03	20211217_HVTWGDRXY	19_2021_12_03	75			0	0	0										1
617	Altenrhein (SG)	2021-12-03	20211217_HVTWGDRXY	19_2021_12_03	76			0	0	0										1
618	Altenrhein (SG)	2021-12-03	20211217_HVTWGDRXY	19_2021_12_03	78			0	0	0										1
619	Altenrhein (SG)	2021-12-03	20211217_HVTWGDRXY	19_2021_12_03	88			0	0	0										1
620	Altenrhein (SG)	2021-12-04	20211217_HVTWGDRXY	19_2021_12_04	71			0	0	0	1
621	Altenrhein (SG)	2021-12-04	20211217_HVTWGDRXY	19_2021_12_04	95	0	2	4975	0	2	1
622	Altenrhein (SG)	2021-12-04	20211217_HVTWGDRXY	19_2021_12_04	77			0	0	0		1
623	Altenrhein (SG)	2021-12-04	20211217_HVTWGDRXY	19_2021_12_04	72			0	0	0			1
624	Altenrhein (SG)	2021-12-04	20211217_HVTWGDRXY	19_2021_12_04	78			0	0	0			1
625	Altenrhein (SG)	2021-12-04	20211217_HVTWGDRXY	19_2021_12_04	92			0	0	0			1
626	Altenrhein (SG)	2021-12-04	20211217_HVTWGDRXY	19_2021_12_04	93			0	0	0			1
627	Altenrhein (SG)	2021-12-04	20211217_HVTWGDRXY	19_2021_12_04	76			0	0	0	1			1
628	Altenrhein (SG)	2021-12-04	20211217_HVTWGDRXY	19_2021_12_04	73			0	0	0				1
629	Altenrhein (SG)	2021-12-04	20211217_HVTWGDRXY	19_2021_12_04	91			0	0	0					1
630	Altenrhein (SG)	2021-12-04	20211217_HVTWGDRXY	19_2021_12_04	76			0	0	0						1	1
631	Altenrhein (SG)	2021-12-04	20211217_HVTWGDRXY	19_2021_12_04	76			0	0	0					1			1
632	Altenrhein (SG)	2021-12-04	20211217_HVTWGDRXY	19_2021_12_04	73			0	0	0								1
633	Altenrhein (SG)	2021-12-04	20211217_HVTWGDRXY	19_2021_12_04	91			0	0	0								1
634	Altenrhein (SG)	2021-12-04	20211217_HVTWGDRXY	19_2021_12_04	92			0	0	0									1
635	Altenrhein (SG)	2021-12-04	20211217_HVTWGDRXY	19_2021_12_04	72			0	0	0										1
636	Altenrhein (SG)	2021-12-04	20211217_HVTWGDRXY	19_2021_12_04	75			0	0	0										1
637	Altenrhein (SG)	2021-12-04	20211217_HVTWGDRXY	19_2021_12_04	76			0	0	0										1
638	Altenrhein (SG)	2021-12-04	20211217_HVTWGDRXY	19_2021_12_04	78			0	0	0										1
639	Altenrhein (SG)	2021-12-04	20211217_HVTWGDRXY	19_2021_12_04	88			0	0	0										1
640	Altenrhein (SG)	2021-12-05	20211217_HVTWGDRXY	19_2021_12_05	71			0	0	0	1
641	Altenrhein (SG)	2021-12-05	20211217_HVTWGDRXY	19_2021_12_05	95	0	2	5143	0	0	1
642	Altenrhein (SG)	2021-12-05	20211217_HVTWGDRXY	19_2021_12_05	77			0	0	0		1
643	Altenrhein (SG)	2021-12-05	20211217_HVTWGDRXY	19_2021_12_05	72			0	0	0			1
644	Altenrhein (SG)	2021-12-05	20211217_HVTWGDRXY	19_2021_12_05	78			0	0	0			1
645	Altenrhein (SG)	2021-12-05	20211217_HVTWGDRXY	19_2021_12_05	92	0	2	18	0	0			1
646	Altenrhein (SG)	2021-12-05	20211217_HVTWGDRXY	19_2021_12_05	93			0	0	0			1
647	Altenrhein (SG)	2021-12-05	20211217_HVTWGDRXY	19_2021_12_05	76			0	0	0	1			1
648	Altenrhein (SG)	2021-12-05	20211217_HVTWGDRXY	19_2021_12_05	73			0	0	0				1
649	Altenrhein (SG)	2021-12-05	20211217_HVTWGDRXY	19_2021_12_05	91			0	0	0					1
650	Altenrhein (SG)	2021-12-05	20211217_HVTWGDRXY	19_2021_12_05	76			0	0	0						1	1
651	Altenrhein (SG)	2021-12-05	20211217_HVTWGDRXY	19_2021_12_05	76			0	0	0					1			1
652	Altenrhein (SG)	2021-12-05	20211217_HVTWGDRXY	19_2021_12_05	73			0	0	0								1
653	Altenrhein (SG)	2021-12-05	20211217_HVTWGDRXY	19_2021_12_05	91			0	0	0								1
654	Altenrhein (SG)	2021-12-05	20211217_HVTWGDRXY	19_2021_12_05	92	0	2	19	0	0									1
655	Altenrhein (SG)	2021-12-05	20211217_HVTWGDRXY	19_2021_12_05	72			0	0	0										1
656	Altenrhein (SG)	2021-12-05	20211217_HVTWGDRXY	19_2021_12_05	75			0	0	0										1
657	Altenrhein (SG)	2021-12-05	20211217_HVTWGDRXY	19_2021_12_05	76			0	0	0										1
658	Altenrhein (SG)	2021-12-05	20211217_HVTWGDRXY	19_2021_12_05	78			0	0	0										1
659	Altenrhein (SG)	2021-12-05	20211217_HVTWGDRXY	19_2021_12_05	88			0	0	0										1
660	Altenrhein (SG)	2021-12-06	20211217_HVTWGDRXY	19_2021_12_06	71			0	0	0	1
661	Altenrhein (SG)	2021-12-06	20211217_HVTWGDRXY	19_2021_12_06	95	0	2	30789	0	4	1
662	Altenrhein (SG)	2021-12-06	20211217_HVTWGDRXY	19_2021_12_06	77			0	0	0		1
663	Altenrhein (SG)	2021-12-06	20211217_HVTWGDRXY	19_2021_12_06	72			0	0	0			1
664	Altenrhein (SG)	2021-12-06	20211217_HVTWGDRXY	19_2021_12_06	78			0	0	0			1
665	Altenrhein (SG)	2021-12-06	20211217_HVTWGDRXY	19_2021_12_06	92			0	0	0			1
666	Altenrhein (SG)	2021-12-06	20211217_HVTWGDRXY	19_2021_12_06	93			0	0	0			1
667	Altenrhein (SG)	2021-12-06	20211217_HVTWGDRXY	19_2021_12_06	76			0	0	0	1			1
668	Altenrhein (SG)	2021-12-06	20211217_HVTWGDRXY	19_2021_12_06	73			0	0	0				1
669	Altenrhein (SG)	2021-12-06	20211217_HVTWGDRXY	19_2021_12_06	91			0	0	0					1
670	Altenrhein (SG)	2021-12-06	20211217_HVTWGDRXY	19_2021_12_06	76			0	0	0						1	1
671	Altenrhein (SG)	2021-12-06	20211217_HVTWGDRXY	19_2021_12_06	76			0	0	0					1			1
672	Altenrhein (SG)	2021-12-06	20211217_HVTWGDRXY	19_2021_12_06	73			0	0	0								1
673	Altenrhein (SG)	2021-12-06	20211217_HVTWGDRXY	19_2021_12_06	91			0	0	0								1
674	Altenrhein (SG)	2021-12-06	20211217_HVTWGDRXY	19_2021_12_06	92			0	0	0									1
675	Altenrhein (SG)	2021-12-06	20211217_HVTWGDRXY	19_2021_12_06	72			0	0	0										1
676	Altenrhein (SG)	2021-12-06	20211217_HVTWGDRXY	19_2021_12_06	75			0	0	0										1
677	Altenrhein (SG)	2021-12-06	20211217_HVTWGDRXY	19_2021_12_06	76			0	0	0										1
678	Altenrhein (SG)	2021-12-06	20211217_HVTWGDRXY	19_2021_12_06	78			0	0	0										1
679	Altenrhein (SG)	2021-12-06	20211217_HVTWGDRXY	19_2021_12_06	88			0	0	0										1
680	Altenrhein (SG)	2021-12-07	20211217_HVTWGDRXY	19_2021_12_07	71			0	0	0	1
681	Altenrhein (SG)	2021-12-07	20211217_HVTWGDRXY	19_2021_12_07	95	0	2	1915	0	0	1
682	Altenrhein (SG)	2021-12-07	20211217_HVTWGDRXY	19_2021_12_07	77			0	0	0		1
683	Altenrhein (SG)	2021-12-07	20211217_HVTWGDRXY	19_2021_12_07	72			0	0	0			1
684	Altenrhein (SG)	2021-12-07	20211217_HVTWGDRXY	19_2021_12_07	78			0	0	0			1
685	Altenrhein (SG)	2021-12-07	20211217_HVTWGDRXY	19_2021_12_07	92			0	0	0			1
686	Altenrhein (SG)	2021-12-07	20211217_HVTWGDRXY	19_2021_12_07	93			0	0	0			1
687	Altenrhein (SG)	2021-12-07	20211217_HVTWGDRXY	19_2021_12_07	76			0	0	0	1			1
688	Altenrhein (SG)	2021-12-07	20211217_HVTWGDRXY	19_2021_12_07	73			0	0	0				1
689	Altenrhein (SG)	2021-12-07	20211217_HVTWGDRXY	19_2021_12_07	91			0	0	0					1
690	Altenrhein (SG)	2021-12-07	20211217_HVTWGDRXY	19_2021_12_07	76			0	0	0						1	1
691	Altenrhein (SG)	2021-12-07	20211217_HVTWGDRXY	19_2021_12_07	76			0	0	0					1			1
692	Altenrhein (SG)	2021-12-07	20211217_HVTWGDRXY	19_2021_12_07	73			0	0	0								1
693	Altenrhein (SG)	2021-12-07	20211217_HVTWGDRXY	19_2021_12_07	91			0	0	0								1
694	Altenrhein (SG)	2021-12-07	20211217_HVTWGDRXY	19_2021_12_07	92			0	0	0									1
695	Altenrhein (SG)	2021-12-07	20211217_HVTWGDRXY	19_2021_12_07	72			0	0	0										1
696	Altenrhein (SG)	2021-12-07	20211217_HVTWGDRXY	19_2021_12_07	75			0	0	0										1
697	Altenrhein (SG)	2021-12-07	20211217_HVTWGDRXY	19_2021_12_07	76			0	0	0										1
698	Altenrhein (SG)	2021-12-07	20211217_HVTWGDRXY	19_2021_12_07	78			0	0	0										1
699	Altenrhein (SG)	2021-12-07	20211217_HVTWGDRXY	19_2021_12_07	88			0	0	0										1
700	Laupen (BE)	2021-12-01	20211217_HVTWGDRXY	25_2021_12_01	71			0	0	0	1
701	Laupen (BE)	2021-12-01	20211217_HVTWGDRXY	25_2021_12_01	95	0	2	11444	0	0	1
702	Laupen (BE)	2021-12-01	20211217_HVTWGDRXY	25_2021_12_01	77			0	0	0		1
703	Laupen (BE)	2021-12-01	20211217_HVTWGDRXY	25_2021_12_01	72			0	0	0			1
704	Laupen (BE)	2021-12-01	20211217_HVTWGDRXY	25_2021_12_01	78			0	0	0			1
705	Laupen (BE)	2021-12-01	20211217_HVTWGDRXY	25_2021_12_01	92			0	0	0			1
706	Laupen (BE)	2021-12-01	20211217_HVTWGDRXY	25_2021_12_01	93			0	0	0			1
707	Laupen (BE)	2021-12-01	20211217_HVTWGDRXY	25_2021_12_01	76			0	0	0	1			1
708	Laupen (BE)	2021-12-01	20211217_HVTWGDRXY	25_2021_12_01	73			0	0	0				1
709	Laupen (BE)	2021-12-01	20211217_HVTWGDRXY	25_2021_12_01	91			0	0	0					1
710	Laupen (BE)	2021-12-01	20211217_HVTWGDRXY	25_2021_12_01	76			0	0	0						1	1
711	Laupen (BE)	2021-12-01	20211217_HVTWGDRXY	25_2021_12_01	76			0	0	0					1			1
712	Laupen (BE)	2021-12-01	20211217_HVTWGDRXY	25_2021_12_01	73			0	0	0								1
713	Laupen (BE)	2021-12-01	20211217_HVTWGDRXY	25_2021_12_01	91			0	0	0								1
714	Laupen (BE)	2021-12-01	20211217_HVTWGDRXY	25_2021_12_01	92			0	0	0									1
715	Laupen (BE)	2021-12-01	20211217_HVTWGDRXY	25_2021_12_01	72			0	0	0										1
716	Laupen (BE)	2021-12-01	20211217_HVTWGDRXY	25_2021_12_01	75			0	0	0										1
717	Laupen (BE)	2021-12-01	20211217_HVTWGDRXY	25_2021_12_01	76			0	0	0										1
718	Laupen (BE)	2021-12-01	20211217_HVTWGDRXY	25_2021_12_01	78			0	0	0										1
719	Laupen (BE)	2021-12-01	20211217_HVTWGDRXY	25_2021_12_01	88			0	0	0										1
720	Laupen (BE)	2021-12-02	20211217_HVTWGDRXY	25_2021_12_02	71			0	0	0	1
721	Laupen (BE)	2021-12-02	20211217_HVTWGDRXY	25_2021_12_02	95	0	2	8387	0	0	1
722	Laupen (BE)	2021-12-02	20211217_HVTWGDRXY	25_2021_12_02	77			0	0	0		1
723	Laupen (BE)	2021-12-02	20211217_HVTWGDRXY	25_2021_12_02	72			0	0	0			1
724	Laupen (BE)	2021-12-02	20211217_HVTWGDRXY	25_2021_12_02	78			0	0	0			1
725	Laupen (BE)	2021-12-02	20211217_HVTWGDRXY	25_2021_12_02	92			0	0	0			1
726	Laupen (BE)	2021-12-02	20211217_HVTWGDRXY	25_2021_12_02	93			0	0	0			1
727	Laupen (BE)	2021-12-02	20211217_HVTWGDRXY	25_2021_12_02	76			0	0	0	1			1
728	Laupen (BE)	2021-12-02	20211217_HVTWGDRXY	25_2021_12_02	73			0	0	0				1
729	Laupen (BE)	2021-12-02	20211217_HVTWGDRXY	25_2021_12_02	91			0	0	0					1
730	Laupen (BE)	2021-12-02	20211217_HVTWGDRXY	25_2021_12_02	76			0	0	0						1	1
731	Laupen (BE)	2021-12-02	20211217_HVTWGDRXY	25_2021_12_02	76			0	0	0					1			1
732	Laupen (BE)	2021-12-02	20211217_HVTWGDRXY	25_2021_12_02	73			0	0	0								1
733	Laupen (BE)	2021-12-02	20211217_HVTWGDRXY	25_2021_12_02	91			0	0	0								1
734	Laupen (BE)	2021-12-02	20211217_HVTWGDRXY	25_2021_12_02	92			0	0	0									1
735	Laupen (BE)	2021-12-02	20211217_HVTWGDRXY	25_2021_12_02	72			0	0	0										1
736	Laupen (BE)	2021-12-02	20211217_HVTWGDRXY	25_2021_12_02	75			0	0	0										1
737	Laupen (BE)	2021-12-02	20211217_HVTWGDRXY	25_2021_12_02	76			0	0	0										1
738	Laupen (BE)	2021-12-02	20211217_HVTWGDRXY	25_2021_12_02	78			0	0	0										1
739	Laupen (BE)	2021-12-02	20211217_HVTWGDRXY	25_2021_12_02	88	0	2	1	0	0										1
740	Laupen (BE)	2021-12-03	20211217_HVTWGDRXY	25_2021_12_03	71			0	0	0	1
741	Laupen (BE)	2021-12-03	20211217_HVTWGDRXY	25_2021_12_03	95			0	0	0	1
742	Laupen (BE)	2021-12-03	20211217_HVTWGDRXY	25_2021_12_03	77			0	0	0		1
743	Laupen (BE)	2021-12-03	20211217_HVTWGDRXY	25_2021_12_03	72			0	0	0			1
744	Laupen (BE)	2021-12-03	20211217_HVTWGDRXY	25_2021_12_03	78			0	0	0			1
745	Laupen (BE)	2021-12-03	20211217_HVTWGDRXY	25_2021_12_03	92			0	0	0			1
746	Laupen (BE)	2021-12-03	20211217_HVTWGDRXY	25_2021_12_03	93			0	0	0			1
747	Laupen (BE)	2021-12-03	20211217_HVTWGDRXY	25_2021_12_03	76			0	0	0	1			1
748	Laupen (BE)	2021-12-03	20211217_HVTWGDRXY	25_2021_12_03	73			0	0	0				1
749	Laupen (BE)	2021-12-03	20211217_HVTWGDRXY	25_2021_12_03	91			0	0	0					1
750	Laupen (BE)	2021-12-03	20211217_HVTWGDRXY	25_2021_12_03	76			0	0	0						1	1
751	Laupen (BE)	2021-12-03	20211217_HVTWGDRXY	25_2021_12_03	76			0	0	0					1			1
752	Laupen (BE)	2021-12-03	20211217_HVTWGDRXY	25_2021_12_03	73			0	0	0								1
753	Laupen (BE)	2021-12-03	20211217_HVTWGDRXY	25_2021_12_03	91			0	0	0								1
754	Laupen (BE)	2021-12-03	20211217_HVTWGDRXY	25_2021_12_03	92			0	0	0									1
755	Laupen (BE)	2021-12-03	20211217_HVTWGDRXY	25_2021_12_03	72			0	0	0										1
756	Laupen (BE)	2021-12-03	20211217_HVTWGDRXY	25_2021_12_03	75			0	0	0										1
757	Laupen (BE)	2021-12-03	20211217_HVTWGDRXY	25_2021_12_03	76			0	0	0										1
758	Laupen (BE)	2021-12-03	20211217_HVTWGDRXY	25_2021_12_03	78			0	0	0										1
759	Laupen (BE)	2021-12-03	20211217_HVTWGDRXY	25_2021_12_03	88			0	0	0										1
760	Laupen (BE)	2021-12-04	20211217_HVTWGDRXY	25_2021_12_04	71			0	0	0	1
761	Laupen (BE)	2021-12-04	20211217_HVTWGDRXY	25_2021_12_04	95	0	2	10126	0	0	1
762	Laupen (BE)	2021-12-04	20211217_HVTWGDRXY	25_2021_12_04	77			0	0	0		1
763	Laupen (BE)	2021-12-04	20211217_HVTWGDRXY	25_2021_12_04	72			0	0	0			1
764	Laupen (BE)	2021-12-04	20211217_HVTWGDRXY	25_2021_12_04	78			0	0	0			1
765	Laupen (BE)	2021-12-04	20211217_HVTWGDRXY	25_2021_12_04	92			0	0	0			1
766	Laupen (BE)	2021-12-04	20211217_HVTWGDRXY	25_2021_12_04	93			0	0	0			1
767	Laupen (BE)	2021-12-04	20211217_HVTWGDRXY	25_2021_12_04	76			0	0	0	1			1
768	Laupen (BE)	2021-12-04	20211217_HVTWGDRXY	25_2021_12_04	73			0	0	0				1
769	Laupen (BE)	2021-12-04	20211217_HVTWGDRXY	25_2021_12_04	91			0	0	0					1
770	Laupen (BE)	2021-12-04	20211217_HVTWGDRXY	25_2021_12_04	76			0	0	0						1	1
771	Laupen (BE)	2021-12-04	20211217_HVTWGDRXY	25_2021_12_04	76			0	0	0					1			1
772	Laupen (BE)	2021-12-04	20211217_HVTWGDRXY	25_2021_12_04	73			0	0	0								1
773	Laupen (BE)	2021-12-04	20211217_HVTWGDRXY	25_2021_12_04	91			0	0	0								1
774	Laupen (BE)	2021-12-04	20211217_HVTWGDRXY	25_2021_12_04	92			0	0	0									1
775	Laupen (BE)	2021-12-04	20211217_HVTWGDRXY	25_2021_12_04	72			0	0	0										1
776	Laupen (BE)	2021-12-04	20211217_HVTWGDRXY	25_2021_12_04	75			0	0	0										1
777	Laupen (BE)	2021-12-04	20211217_HVTWGDRXY	25_2021_12_04	76			0	0	0										1
778	Laupen (BE)	2021-12-04	20211217_HVTWGDRXY	25_2021_12_04	78			0	0	0										1
779	Laupen (BE)	2021-12-04	20211217_HVTWGDRXY	25_2021_12_04	88			0	0	0										1
780	Laupen (BE)	2021-12-05	20211217_HVTWGDRXY	25_2021_12_05	71			0	0	0	1
781	Laupen (BE)	2021-12-05	20211217_HVTWGDRXY	25_2021_12_05	95	0	2	3272	0	0	1
782	Laupen (BE)	2021-12-05	20211217_HVTWGDRXY	25_2021_12_05	77			0	0	0		1
783	Laupen (BE)	2021-12-05	20211217_HVTWGDRXY	25_2021_12_05	72			0	0	0			1
784	Laupen (BE)	2021-12-05	20211217_HVTWGDRXY	25_2021_12_05	78			0	0	0			1
785	Laupen (BE)	2021-12-05	20211217_HVTWGDRXY	25_2021_12_05	92			0	0	0			1
786	Laupen (BE)	2021-12-05	20211217_HVTWGDRXY	25_2021_12_05	93			0	0	0			1
787	Laupen (BE)	2021-12-05	20211217_HVTWGDRXY	25_2021_12_05	76			0	0	0	1			1
788	Laupen (BE)	2021-12-05	20211217_HVTWGDRXY	25_2021_12_05	73			0	0	0				1
789	Laupen (BE)	2021-12-05	20211217_HVTWGDRXY	25_2021_12_05	91			0	0	0					1
790	Laupen (BE)	2021-12-05	20211217_HVTWGDRXY	25_2021_12_05	76			0	0	0						1	1
791	Laupen (BE)	2021-12-05	20211217_HVTWGDRXY	25_2021_12_05	76			0	0	0					1			1
792	Laupen (BE)	2021-12-05	20211217_HVTWGDRXY	25_2021_12_05	73			0	0	0								1
793	Laupen (BE)	2021-12-05	20211217_HVTWGDRXY	25_2021_12_05	91			0	0	0								1
794	Laupen (BE)	2021-12-05	20211217_HVTWGDRXY	25_2021_12_05	92			0	0	0									1
795	Laupen (BE)	2021-12-05	20211217_HVTWGDRXY	25_2021_12_05	72			0	0	0										1
796	Laupen (BE)	2021-12-05	20211217_HVTWGDRXY	25_2021_12_05	75			0	0	0										1
797	Laupen (BE)	2021-12-05	20211217_HVTWGDRXY	25_2021_12_05	76			0	0	0										1
798	Laupen (BE)	2021-12-05	20211217_HVTWGDRXY	25_2021_12_05	78			0	0	0										1
799	Laupen (BE)	2021-12-05	20211217_HVTWGDRXY	25_2021_12_05	88			0	0	0										1
800	Laupen (BE)	2021-12-06	20211217_HVTWGDRXY	25_2021_12_06	71			0	0	0	1
801	Laupen (BE)	2021-12-06	20211217_HVTWGDRXY	25_2021_12_06	95	0	2	7180	0	1	1
802	Laupen (BE)	2021-12-06	20211217_HVTWGDRXY	25_2021_12_06	77			0	0	0		1
803	Laupen (BE)	2021-12-06	20211217_HVTWGDRXY	25_2021_12_06	72			0	0	0			1
804	Laupen (BE)	2021-12-06	20211217_HVTWGDRXY	25_2021_12_06	78			0	0	0			1
805	Laupen (BE)	2021-12-06	20211217_HVTWGDRXY	25_2021_12_06	92			0	0	0			1
806	Laupen (BE)	2021-12-06	20211217_HVTWGDRXY	25_2021_12_06	93			0	0	0			1
807	Laupen (BE)	2021-12-06	20211217_HVTWGDRXY	25_2021_12_06	76			0	0	0	1			1
808	Laupen (BE)	2021-12-06	20211217_HVTWGDRXY	25_2021_12_06	73			0	0	0				1
809	Laupen (BE)	2021-12-06	20211217_HVTWGDRXY	25_2021_12_06	91			0	0	0					1
810	Laupen (BE)	2021-12-06	20211217_HVTWGDRXY	25_2021_12_06	76			0	0	0						1	1
811	Laupen (BE)	2021-12-06	20211217_HVTWGDRXY	25_2021_12_06	76			0	0	0					1			1
812	Laupen (BE)	2021-12-06	20211217_HVTWGDRXY	25_2021_12_06	73			0	0	0								1
813	Laupen (BE)	2021-12-06	20211217_HVTWGDRXY	25_2021_12_06	91			0	0	0								1
814	Laupen (BE)	2021-12-06	20211217_HVTWGDRXY	25_2021_12_06	92			0	0	0									1
815	Laupen (BE)	2021-12-06	20211217_HVTWGDRXY	25_2021_12_06	72			0	0	0										1
816	Laupen (BE)	2021-12-06	20211217_HVTWGDRXY	25_2021_12_06	75			0	0	0										1
817	Laupen (BE)	2021-12-06	20211217_HVTWGDRXY	25_2021_12_06	76			0	0	0										1
818	Laupen (BE)	2021-12-06	20211217_HVTWGDRXY	25_2021_12_06	78			0	0	0										1
819	Laupen (BE)	2021-12-06	20211217_HVTWGDRXY	25_2021_12_06	88			0	0	0										1
820	Laupen (BE)	2021-12-07	20211217_HVTWGDRXY	25_2021_12_07	71			0	0	0	1
821	Laupen (BE)	2021-12-07	20211217_HVTWGDRXY	25_2021_12_07	95	0	2	5314	0	2	1
822	Laupen (BE)	2021-12-07	20211217_HVTWGDRXY	25_2021_12_07	77			0	0	0		1
823	Laupen (BE)	2021-12-07	20211217_HVTWGDRXY	25_2021_12_07	72			0	0	0			1
824	Laupen (BE)	2021-12-07	20211217_HVTWGDRXY	25_2021_12_07	78			0	0	0			1
825	Laupen (BE)	2021-12-07	20211217_HVTWGDRXY	25_2021_12_07	92			0	0	0			1
826	Laupen (BE)	2021-12-07	20211217_HVTWGDRXY	25_2021_12_07	93			0	0	0			1
827	Laupen (BE)	2021-12-07	20211217_HVTWGDRXY	25_2021_12_07	76			0	0	0	1			1
828	Laupen (BE)	2021-12-07	20211217_HVTWGDRXY	25_2021_12_07	73			0	0	0				1
829	Laupen (BE)	2021-12-07	20211217_HVTWGDRXY	25_2021_12_07	91			0	0	0					1
830	Laupen (BE)	2021-12-07	20211217_HVTWGDRXY	25_2021_12_07	76			0	0	0						1	1
831	Laupen (BE)	2021-12-07	20211217_HVTWGDRXY	25_2021_12_07	76			0	0	0					1			1
832	Laupen (BE)	2021-12-07	20211217_HVTWGDRXY	25_2021_12_07	73			0	0	0								1
833	Laupen (BE)	2021-12-07	20211217_HVTWGDRXY	25_2021_12_07	91			0	0	0								1
834	Laupen (BE)	2021-12-07	20211217_HVTWGDRXY	25_2021_12_07	92			0	0	0									1
835	Laupen (BE)	2021-12-07	20211217_HVTWGDRXY	25_2021_12_07	72			0	0	0										1
836	Laupen (BE)	2021-12-07	20211217_HVTWGDRXY	25_2021_12_07	75			0	0	0										1
837	Laupen (BE)	2021-12-07	20211217_HVTWGDRXY	25_2021_12_07	76			0	0	0										1
838	Laupen (BE)	2021-12-07	20211217_HVTWGDRXY	25_2021_12_07	78			0	0	0										1
839	Laupen (BE)	2021-12-07	20211217_HVTWGDRXY	25_2021_12_07	88			0	0	0										1
1280	Lugano (TI)	2021-11-24	20211210_HVTVYDRXY	05_2021_11_24	71	0	3	1	0	0	1
1281	Lugano (TI)	2021-11-24	20211210_HVTVYDRXY	05_2021_11_24	95	0	2	206	0	0	1
1282	Lugano (TI)	2021-11-24	20211210_HVTVYDRXY	05_2021_11_24	77	1	1	1133	1133	0		1
1283	Lugano (TI)	2021-11-24	20211210_HVTVYDRXY	05_2021_11_24	72			0	0	0			1
1284	Lugano (TI)	2021-11-24	20211210_HVTVYDRXY	05_2021_11_24	78	0	2	1	0	0			1
1285	Lugano (TI)	2021-11-24	20211210_HVTVYDRXY	05_2021_11_24	92			0	0	0			1
1286	Lugano (TI)	2021-11-24	20211210_HVTVYDRXY	05_2021_11_24	93	0	2	525143	0	89			1
1287	Lugano (TI)	2021-11-24	20211210_HVTVYDRXY	05_2021_11_24	76			0	0	0	1			1
1288	Lugano (TI)	2021-11-24	20211210_HVTVYDRXY	05_2021_11_24	73			0	0	0				1
1289	Lugano (TI)	2021-11-24	20211210_HVTVYDRXY	05_2021_11_24	91			0	0	0					1
1290	Lugano (TI)	2021-11-24	20211210_HVTVYDRXY	05_2021_11_24	76			0	0	0						1	1
1291	Lugano (TI)	2021-11-24	20211210_HVTVYDRXY	05_2021_11_24	76			0	0	0					1			1
1292	Lugano (TI)	2021-11-24	20211210_HVTVYDRXY	05_2021_11_24	73			0	0	0								1
1293	Lugano (TI)	2021-11-24	20211210_HVTVYDRXY	05_2021_11_24	91			0	0	0								1
1294	Lugano (TI)	2021-11-24	20211210_HVTVYDRXY	05_2021_11_24	92			0	0	0									1
1295	Lugano (TI)	2021-11-24	20211210_HVTVYDRXY	05_2021_11_24	72			0	0	0										1
1296	Lugano (TI)	2021-11-24	20211210_HVTVYDRXY	05_2021_11_24	75	0	5	2	0	0										1
1297	Lugano (TI)	2021-11-24	20211210_HVTVYDRXY	05_2021_11_24	76			0	0	0										1
1298	Lugano (TI)	2021-11-24	20211210_HVTVYDRXY	05_2021_11_24	78	0	2	1	0	0										1
1299	Lugano (TI)	2021-11-24	20211210_HVTVYDRXY	05_2021_11_24	88	0	2	5	0	0										1
1300	Lugano (TI)	2021-11-25	20211210_HVTVYDRXY	05_2021_11_25	71			0	0	0	1
1301	Lugano (TI)	2021-11-25	20211210_HVTVYDRXY	05_2021_11_25	95	0	2	114	0	0	1
1302	Lugano (TI)	2021-11-25	20211210_HVTVYDRXY	05_2021_11_25	77	1	1	392	392	0		1
1303	Lugano (TI)	2021-11-25	20211210_HVTVYDRXY	05_2021_11_25	72			0	0	0			1
1304	Lugano (TI)	2021-11-25	20211210_HVTVYDRXY	05_2021_11_25	78	0	2	5	0	0			1
1305	Lugano (TI)	2021-11-25	20211210_HVTVYDRXY	05_2021_11_25	92	0	3	4	0	0			1
1306	Lugano (TI)	2021-11-25	20211210_HVTVYDRXY	05_2021_11_25	93	0	2	323284	0	61			1
1307	Lugano (TI)	2021-11-25	20211210_HVTVYDRXY	05_2021_11_25	76			0	0	0	1			1
1308	Lugano (TI)	2021-11-25	20211210_HVTVYDRXY	05_2021_11_25	73			0	0	0				1
1309	Lugano (TI)	2021-11-25	20211210_HVTVYDRXY	05_2021_11_25	91	1	2	1	1	0					1
1310	Lugano (TI)	2021-11-25	20211210_HVTVYDRXY	05_2021_11_25	76			0	0	0						1	1
1311	Lugano (TI)	2021-11-25	20211210_HVTVYDRXY	05_2021_11_25	76			0	0	0					1			1
1312	Lugano (TI)	2021-11-25	20211210_HVTVYDRXY	05_2021_11_25	73			0	0	0								1
1313	Lugano (TI)	2021-11-25	20211210_HVTVYDRXY	05_2021_11_25	91	1	2	1	1	0								1
1314	Lugano (TI)	2021-11-25	20211210_HVTVYDRXY	05_2021_11_25	92	0	2	4	0	0									1
1315	Lugano (TI)	2021-11-25	20211210_HVTVYDRXY	05_2021_11_25	72			0	0	0										1
1316	Lugano (TI)	2021-11-25	20211210_HVTVYDRXY	05_2021_11_25	75			0	0	0										1
1317	Lugano (TI)	2021-11-25	20211210_HVTVYDRXY	05_2021_11_25	76			0	0	0										1
1318	Lugano (TI)	2021-11-25	20211210_HVTVYDRXY	05_2021_11_25	78	0	2	5	0	0										1
1319	Lugano (TI)	2021-11-25	20211210_HVTVYDRXY	05_2021_11_25	88	0	2	38	0	0										1
1320	Lugano (TI)	2021-11-26	20211210_HVTVYDRXY	05_2021_11_26	71			0	0	0	1
1321	Lugano (TI)	2021-11-26	20211210_HVTVYDRXY	05_2021_11_26	95	0	2	259	0	0	1
1322	Lugano (TI)	2021-11-26	20211210_HVTVYDRXY	05_2021_11_26	77	1	1	819	819	0		1
1323	Lugano (TI)	2021-11-26	20211210_HVTVYDRXY	05_2021_11_26	72			0	0	0			1
1324	Lugano (TI)	2021-11-26	20211210_HVTVYDRXY	05_2021_11_26	78			0	0	0			1
1325	Lugano (TI)	2021-11-26	20211210_HVTVYDRXY	05_2021_11_26	92	0	1	2	0	0			1
1326	Lugano (TI)	2021-11-26	20211210_HVTVYDRXY	05_2021_11_26	93	0	2	580411	0	127			1
1327	Lugano (TI)	2021-11-26	20211210_HVTVYDRXY	05_2021_11_26	76			0	0	0	1			1
1328	Lugano (TI)	2021-11-26	20211210_HVTVYDRXY	05_2021_11_26	73			0	0	0				1
1329	Lugano (TI)	2021-11-26	20211210_HVTVYDRXY	05_2021_11_26	91			0	0	0					1
1330	Lugano (TI)	2021-11-26	20211210_HVTVYDRXY	05_2021_11_26	76			0	0	0						1	1
1331	Lugano (TI)	2021-11-26	20211210_HVTVYDRXY	05_2021_11_26	76			0	0	0					1			1
1332	Lugano (TI)	2021-11-26	20211210_HVTVYDRXY	05_2021_11_26	73			0	0	0								1
1333	Lugano (TI)	2021-11-26	20211210_HVTVYDRXY	05_2021_11_26	91			0	0	0								1
1334	Lugano (TI)	2021-11-26	20211210_HVTVYDRXY	05_2021_11_26	92			0	0	0									1
1335	Lugano (TI)	2021-11-26	20211210_HVTVYDRXY	05_2021_11_26	72			0	0	0										1
1336	Lugano (TI)	2021-11-26	20211210_HVTVYDRXY	05_2021_11_26	75	0	5	1	0	0										1
1337	Lugano (TI)	2021-11-26	20211210_HVTVYDRXY	05_2021_11_26	76			0	0	0										1
1338	Lugano (TI)	2021-11-26	20211210_HVTVYDRXY	05_2021_11_26	78			0	0	0										1
1339	Lugano (TI)	2021-11-26	20211210_HVTVYDRXY	05_2021_11_26	88	0	2	2	0	0										1
1340	Lugano (TI)	2021-11-27	20211210_HVTVYDRXY	05_2021_11_27	71	0	3	241	0	0	1
1341	Lugano (TI)	2021-11-27	20211210_HVTVYDRXY	05_2021_11_27	95	0	2	3612	0	2	1
1342	Lugano (TI)	2021-11-27	20211210_HVTVYDRXY	05_2021_11_27	77	0.999934	1	150495	150485	0		1
1343	Lugano (TI)	2021-11-27	20211210_HVTVYDRXY	05_2021_11_27	72			0	0	0			1
1344	Lugano (TI)	2021-11-27	20211210_HVTVYDRXY	05_2021_11_27	78	0	2	715	0	0			1
1345	Lugano (TI)	2021-11-27	20211210_HVTVYDRXY	05_2021_11_27	92	0	3	254	0	0			1
1346	Lugano (TI)	2021-11-27	20211210_HVTVYDRXY	05_2021_11_27	93	0	2	736956	0	157			1
1347	Lugano (TI)	2021-11-27	20211210_HVTVYDRXY	05_2021_11_27	76	0	2	665	0	0	1			1
1348	Lugano (TI)	2021-11-27	20211210_HVTVYDRXY	05_2021_11_27	73			0	0	0				1
1349	Lugano (TI)	2021-11-27	20211210_HVTVYDRXY	05_2021_11_27	91	1	2	59	59	0					1
1350	Lugano (TI)	2021-11-27	20211210_HVTVYDRXY	05_2021_11_27	76	0	2	665	0	664						1	1
1351	Lugano (TI)	2021-11-27	20211210_HVTVYDRXY	05_2021_11_27	76	0.998496	2	665	664	1					1			1
1352	Lugano (TI)	2021-11-27	20211210_HVTVYDRXY	05_2021_11_27	73			0	0	0								1
1353	Lugano (TI)	2021-11-27	20211210_HVTVYDRXY	05_2021_11_27	91	1	2	59	59	0								1
1354	Lugano (TI)	2021-11-27	20211210_HVTVYDRXY	05_2021_11_27	92	0	2	254	0	0									1
1355	Lugano (TI)	2021-11-27	20211210_HVTVYDRXY	05_2021_11_27	72			0	0	0										1
1356	Lugano (TI)	2021-11-27	20211210_HVTVYDRXY	05_2021_11_27	75	0	5	1513	0	0										1
1357	Lugano (TI)	2021-11-27	20211210_HVTVYDRXY	05_2021_11_27	76	0	7	665	0	0										1
1358	Lugano (TI)	2021-11-27	20211210_HVTVYDRXY	05_2021_11_27	78	0	2	715	0	2										1
1359	Lugano (TI)	2021-11-27	20211210_HVTVYDRXY	05_2021_11_27	88	0	2	3350	0	0										1
1360	Lugano (TI)	2021-11-28	20211210_HVTVYDRXY	05_2021_11_28	71	0	3	1	0	0	1
1361	Lugano (TI)	2021-11-28	20211210_HVTVYDRXY	05_2021_11_28	95	0	2	240	0	0	1
1362	Lugano (TI)	2021-11-28	20211210_HVTVYDRXY	05_2021_11_28	77	1	1	1767	1767	0		1
1363	Lugano (TI)	2021-11-28	20211210_HVTVYDRXY	05_2021_11_28	72			0	0	0			1
1364	Lugano (TI)	2021-11-28	20211210_HVTVYDRXY	05_2021_11_28	78	0	2	3	0	0			1
1365	Lugano (TI)	2021-11-28	20211210_HVTVYDRXY	05_2021_11_28	92	0	3	2	0	0			1
1366	Lugano (TI)	2021-11-28	20211210_HVTVYDRXY	05_2021_11_28	93	0	2	728914	0	155			1
1367	Lugano (TI)	2021-11-28	20211210_HVTVYDRXY	05_2021_11_28	76			0	0	0	1			1
1368	Lugano (TI)	2021-11-28	20211210_HVTVYDRXY	05_2021_11_28	73			0	0	0				1
1369	Lugano (TI)	2021-11-28	20211210_HVTVYDRXY	05_2021_11_28	91			0	0	0					1
1370	Lugano (TI)	2021-11-28	20211210_HVTVYDRXY	05_2021_11_28	76			0	0	0						1	1
1371	Lugano (TI)	2021-11-28	20211210_HVTVYDRXY	05_2021_11_28	76			0	0	0					1			1
1372	Lugano (TI)	2021-11-28	20211210_HVTVYDRXY	05_2021_11_28	73			0	0	0								1
1373	Lugano (TI)	2021-11-28	20211210_HVTVYDRXY	05_2021_11_28	91			0	0	0								1
1374	Lugano (TI)	2021-11-28	20211210_HVTVYDRXY	05_2021_11_28	92	0	2	2	0	0									1
1375	Lugano (TI)	2021-11-28	20211210_HVTVYDRXY	05_2021_11_28	72			0	0	0										1
1376	Lugano (TI)	2021-11-28	20211210_HVTVYDRXY	05_2021_11_28	75	0	5	3	0	0										1
1377	Lugano (TI)	2021-11-28	20211210_HVTVYDRXY	05_2021_11_28	76			0	0	0										1
1378	Lugano (TI)	2021-11-28	20211210_HVTVYDRXY	05_2021_11_28	78	0	2	3	0	0										1
1379	Lugano (TI)	2021-11-28	20211210_HVTVYDRXY	05_2021_11_28	88	0	2	14	0	0										1
1380	Lugano (TI)	2021-11-29	20211210_HVTVYDRXY	05_2021_11_29	71	0	3	1	0	0	1
1381	Lugano (TI)	2021-11-29	20211210_HVTVYDRXY	05_2021_11_29	95	0	2	305	0	1	1
1382	Lugano (TI)	2021-11-29	20211210_HVTVYDRXY	05_2021_11_29	77	1	1	3546	3546	0		1
1383	Lugano (TI)	2021-11-29	20211210_HVTVYDRXY	05_2021_11_29	72			0	0	0			1
1384	Lugano (TI)	2021-11-29	20211210_HVTVYDRXY	05_2021_11_29	78	0	2	366	0	0			1
1385	Lugano (TI)	2021-11-29	20211210_HVTVYDRXY	05_2021_11_29	92	0	3	137	0	0			1
1386	Lugano (TI)	2021-11-29	20211210_HVTVYDRXY	05_2021_11_29	93	0	2	373215	0	98			1
1387	Lugano (TI)	2021-11-29	20211210_HVTVYDRXY	05_2021_11_29	76	0	2	54	0	0	1			1
1388	Lugano (TI)	2021-11-29	20211210_HVTVYDRXY	05_2021_11_29	73			0	0	0				1
1389	Lugano (TI)	2021-11-29	20211210_HVTVYDRXY	05_2021_11_29	91			0	0	0					1
1390	Lugano (TI)	2021-11-29	20211210_HVTVYDRXY	05_2021_11_29	76	0	2	54	0	54						1	1
1391	Lugano (TI)	2021-11-29	20211210_HVTVYDRXY	05_2021_11_29	76	1	2	54	54	0					1			1
1392	Lugano (TI)	2021-11-29	20211210_HVTVYDRXY	05_2021_11_29	73			0	0	0								1
1393	Lugano (TI)	2021-11-29	20211210_HVTVYDRXY	05_2021_11_29	91			0	0	0								1
1394	Lugano (TI)	2021-11-29	20211210_HVTVYDRXY	05_2021_11_29	92	0	2	137	0	0									1
1395	Lugano (TI)	2021-11-29	20211210_HVTVYDRXY	05_2021_11_29	72			0	0	0										1
1396	Lugano (TI)	2021-11-29	20211210_HVTVYDRXY	05_2021_11_29	75	0	5	6	0	0										1
1397	Lugano (TI)	2021-11-29	20211210_HVTVYDRXY	05_2021_11_29	76	0	7	54	0	0										1
1398	Lugano (TI)	2021-11-29	20211210_HVTVYDRXY	05_2021_11_29	78	0	2	366	0	1										1
1399	Lugano (TI)	2021-11-29	20211210_HVTVYDRXY	05_2021_11_29	88	0	2	1359	0	0										1
1400	Lugano (TI)	2021-11-30	20211210_HVTVYDRXY	05_2021_11_30	71			0	0	0	1
1401	Lugano (TI)	2021-11-30	20211210_HVTVYDRXY	05_2021_11_30	95	0	2	44	0	0	1
1402	Lugano (TI)	2021-11-30	20211210_HVTVYDRXY	05_2021_11_30	77	1	1	18	18	0		1
1403	Lugano (TI)	2021-11-30	20211210_HVTVYDRXY	05_2021_11_30	72			0	0	0			1
1404	Lugano (TI)	2021-11-30	20211210_HVTVYDRXY	05_2021_11_30	78	0	2	2	0	0			1
1405	Lugano (TI)	2021-11-30	20211210_HVTVYDRXY	05_2021_11_30	92			0	0	0			1
1406	Lugano (TI)	2021-11-30	20211210_HVTVYDRXY	05_2021_11_30	93	0	2	146475	0	32			1
1407	Lugano (TI)	2021-11-30	20211210_HVTVYDRXY	05_2021_11_30	76			0	0	0	1			1
1408	Lugano (TI)	2021-11-30	20211210_HVTVYDRXY	05_2021_11_30	73			0	0	0				1
1409	Lugano (TI)	2021-11-30	20211210_HVTVYDRXY	05_2021_11_30	91			0	0	0					1
1410	Lugano (TI)	2021-11-30	20211210_HVTVYDRXY	05_2021_11_30	76			0	0	0						1	1
1411	Lugano (TI)	2021-11-30	20211210_HVTVYDRXY	05_2021_11_30	76			0	0	0					1			1
1412	Lugano (TI)	2021-11-30	20211210_HVTVYDRXY	05_2021_11_30	73			0	0	0								1
1413	Lugano (TI)	2021-11-30	20211210_HVTVYDRXY	05_2021_11_30	91			0	0	0								1
1414	Lugano (TI)	2021-11-30	20211210_HVTVYDRXY	05_2021_11_30	92			0	0	0									1
1415	Lugano (TI)	2021-11-30	20211210_HVTVYDRXY	05_2021_11_30	72			0	0	0										1
1416	Lugano (TI)	2021-11-30	20211210_HVTVYDRXY	05_2021_11_30	75			0	0	0										1
1417	Lugano (TI)	2021-11-30	20211210_HVTVYDRXY	05_2021_11_30	76			0	0	0										1
1418	Lugano (TI)	2021-11-30	20211210_HVTVYDRXY	05_2021_11_30	78	0	2	2	0	0										1
1419	Lugano (TI)	2021-11-30	20211210_HVTVYDRXY	05_2021_11_30	88	0	2	1	0	0										1
1420	Z√ºrich (ZH)	2021-11-24	20211210_HVTVYDRXY	10_2021_11_24	71	0	3	93	0	0	1
1421	Z√ºrich (ZH)	2021-11-24	20211210_HVTVYDRXY	10_2021_11_24	95	0	2	24895	0	18	1
1422	Z√ºrich (ZH)	2021-11-24	20211210_HVTVYDRXY	10_2021_11_24	77	0.99987	1	99976	99963	0		1
1423	Z√ºrich (ZH)	2021-11-24	20211210_HVTVYDRXY	10_2021_11_24	72			0	0	0			1
1424	Z√ºrich (ZH)	2021-11-24	20211210_HVTVYDRXY	10_2021_11_24	78	0	2	4185	0	0			1
1425	Z√ºrich (ZH)	2021-11-24	20211210_HVTVYDRXY	10_2021_11_24	92	0	3	2239	0	0			1
1426	Z√ºrich (ZH)	2021-11-24	20211210_HVTVYDRXY	10_2021_11_24	93	0	2	273427	0	63			1
1427	Z√ºrich (ZH)	2021-11-24	20211210_HVTVYDRXY	10_2021_11_24	76	0	2	403	0	0	1			1
1428	Z√ºrich (ZH)	2021-11-24	20211210_HVTVYDRXY	10_2021_11_24	73	0	2	2	0	0				1
1429	Z√ºrich (ZH)	2021-11-24	20211210_HVTVYDRXY	10_2021_11_24	91	0.973333	2	75	73	2					1
1430	Z√ºrich (ZH)	2021-11-24	20211210_HVTVYDRXY	10_2021_11_24	76	0	2	403	0	403						1	1
1431	Z√ºrich (ZH)	2021-11-24	20211210_HVTVYDRXY	10_2021_11_24	76	1	2	403	403	0					1			1
1432	Z√ºrich (ZH)	2021-11-24	20211210_HVTVYDRXY	10_2021_11_24	73	0	2	2	0	0								1
1433	Z√ºrich (ZH)	2021-11-24	20211210_HVTVYDRXY	10_2021_11_24	91	0.973333	2	75	73	2								1
1434	Z√ºrich (ZH)	2021-11-24	20211210_HVTVYDRXY	10_2021_11_24	92	0	2	2239	0	0									1
1435	Z√ºrich (ZH)	2021-11-24	20211210_HVTVYDRXY	10_2021_11_24	72			0	0	0										1
1436	Z√ºrich (ZH)	2021-11-24	20211210_HVTVYDRXY	10_2021_11_24	75	0	5	3169	0	0										1
1437	Z√ºrich (ZH)	2021-11-24	20211210_HVTVYDRXY	10_2021_11_24	76	0	7	403	0	0										1
1438	Z√ºrich (ZH)	2021-11-24	20211210_HVTVYDRXY	10_2021_11_24	78	0	2	4186	0	18										1
1439	Z√ºrich (ZH)	2021-11-24	20211210_HVTVYDRXY	10_2021_11_24	88	0	2	3824	0	0										1
1440	Z√ºrich (ZH)	2021-11-25	20211210_HVTVYDRXY	10_2021_11_25	71	0	3	31	0	0	1
1441	Z√ºrich (ZH)	2021-11-25	20211210_HVTVYDRXY	10_2021_11_25	95	0	2	5724	0	3	1
1442	Z√ºrich (ZH)	2021-11-25	20211210_HVTVYDRXY	10_2021_11_25	77	0.999861	1	93738	93725	0		1
1443	Z√ºrich (ZH)	2021-11-25	20211210_HVTVYDRXY	10_2021_11_25	72			0	0	0			1
1444	Z√ºrich (ZH)	2021-11-25	20211210_HVTVYDRXY	10_2021_11_25	78	0	2	2365	0	0			1
1445	Z√ºrich (ZH)	2021-11-25	20211210_HVTVYDRXY	10_2021_11_25	92	0	3	3477	0	0			1
1446	Z√ºrich (ZH)	2021-11-25	20211210_HVTVYDRXY	10_2021_11_25	93	0	2	938944	0	160			1
1447	Z√ºrich (ZH)	2021-11-25	20211210_HVTVYDRXY	10_2021_11_25	76	0	2	914	0	0	1			1
1448	Z√ºrich (ZH)	2021-11-25	20211210_HVTVYDRXY	10_2021_11_25	73			0	0	0				1
1449	Z√ºrich (ZH)	2021-11-25	20211210_HVTVYDRXY	10_2021_11_25	91	1	2	35	35	0					1
1450	Z√ºrich (ZH)	2021-11-25	20211210_HVTVYDRXY	10_2021_11_25	76	0	2	914	0	914						1	1
1451	Z√ºrich (ZH)	2021-11-25	20211210_HVTVYDRXY	10_2021_11_25	76	1	2	914	914	0					1			1
1452	Z√ºrich (ZH)	2021-11-25	20211210_HVTVYDRXY	10_2021_11_25	73			0	0	0								1
1453	Z√ºrich (ZH)	2021-11-25	20211210_HVTVYDRXY	10_2021_11_25	91	1	2	35	35	0								1
1454	Z√ºrich (ZH)	2021-11-25	20211210_HVTVYDRXY	10_2021_11_25	92	0	2	3477	0	1									1
1455	Z√ºrich (ZH)	2021-11-25	20211210_HVTVYDRXY	10_2021_11_25	72			0	0	0										1
1456	Z√ºrich (ZH)	2021-11-25	20211210_HVTVYDRXY	10_2021_11_25	75	0	5	441	0	0										1
1457	Z√ºrich (ZH)	2021-11-25	20211210_HVTVYDRXY	10_2021_11_25	76	0	7	914	0	0										1
1458	Z√ºrich (ZH)	2021-11-25	20211210_HVTVYDRXY	10_2021_11_25	78	0	2	2365	0	8										1
1459	Z√ºrich (ZH)	2021-11-25	20211210_HVTVYDRXY	10_2021_11_25	88	0	2	11217	0	0										1
1460	Z√ºrich (ZH)	2021-11-26	20211210_HVTVYDRXY	10_2021_11_26	71	0	3	71	0	0	1
1461	Z√ºrich (ZH)	2021-11-26	20211210_HVTVYDRXY	10_2021_11_26	95	0	2	15488	0	11	1
1462	Z√ºrich (ZH)	2021-11-26	20211210_HVTVYDRXY	10_2021_11_26	77	0.999904	1	135132	135119	0		1
1463	Z√ºrich (ZH)	2021-11-26	20211210_HVTVYDRXY	10_2021_11_26	72	1	2	604	604	0			1
1464	Z√ºrich (ZH)	2021-11-26	20211210_HVTVYDRXY	10_2021_11_26	78	0	2	11631	0	0			1
1465	Z√ºrich (ZH)	2021-11-26	20211210_HVTVYDRXY	10_2021_11_26	92	0	3	6343	0	0			1
1466	Z√ºrich (ZH)	2021-11-26	20211210_HVTVYDRXY	10_2021_11_26	93	0	2	283198	0	76			1
1467	Z√ºrich (ZH)	2021-11-26	20211210_HVTVYDRXY	10_2021_11_26	76	0	2	1165	0	0	1			1
1468	Z√ºrich (ZH)	2021-11-26	20211210_HVTVYDRXY	10_2021_11_26	73	0	2	1	0	0				1
1469	Z√ºrich (ZH)	2021-11-26	20211210_HVTVYDRXY	10_2021_11_26	91	1	2	65	65	1					1
1470	Z√ºrich (ZH)	2021-11-26	20211210_HVTVYDRXY	10_2021_11_26	76	0	2	1165	0	1164						1	1
1471	Z√ºrich (ZH)	2021-11-26	20211210_HVTVYDRXY	10_2021_11_26	76	0.997425	2	1165	1162	3					1			1
1472	Z√ºrich (ZH)	2021-11-26	20211210_HVTVYDRXY	10_2021_11_26	73	0	2	1	0	0								1
1473	Z√ºrich (ZH)	2021-11-26	20211210_HVTVYDRXY	10_2021_11_26	91	1	2	65	65	1								1
1474	Z√ºrich (ZH)	2021-11-26	20211210_HVTVYDRXY	10_2021_11_26	92	0	2	6343	0	0									1
1475	Z√ºrich (ZH)	2021-11-26	20211210_HVTVYDRXY	10_2021_11_26	72	0	2	604	0	604										1
1476	Z√ºrich (ZH)	2021-11-26	20211210_HVTVYDRXY	10_2021_11_26	75	0	5	2143	0	0										1
1477	Z√ºrich (ZH)	2021-11-26	20211210_HVTVYDRXY	10_2021_11_26	76	0	7	1165	0	0										1
1478	Z√ºrich (ZH)	2021-11-26	20211210_HVTVYDRXY	10_2021_11_26	78	0	2	11631	0	64										1
1479	Z√ºrich (ZH)	2021-11-26	20211210_HVTVYDRXY	10_2021_11_26	88	0	2	13868	0	0										1
1480	Z√ºrich (ZH)	2021-11-27	20211210_HVTVYDRXY	10_2021_11_27	71	0	3	7	0	0	1
1481	Z√ºrich (ZH)	2021-11-27	20211210_HVTVYDRXY	10_2021_11_27	95	0	2	1499	0	2	1
1482	Z√ºrich (ZH)	2021-11-27	20211210_HVTVYDRXY	10_2021_11_27	77	0.999863	1	14582	14580	0		1
1483	Z√ºrich (ZH)	2021-11-27	20211210_HVTVYDRXY	10_2021_11_27	72			0	0	0			1
1484	Z√ºrich (ZH)	2021-11-27	20211210_HVTVYDRXY	10_2021_11_27	78	0	2	319	0	0			1
1485	Z√ºrich (ZH)	2021-11-27	20211210_HVTVYDRXY	10_2021_11_27	92	0	3	158	0	0			1
1486	Z√ºrich (ZH)	2021-11-27	20211210_HVTVYDRXY	10_2021_11_27	93	0	2	570655	0	138			1
1487	Z√ºrich (ZH)	2021-11-27	20211210_HVTVYDRXY	10_2021_11_27	76	0	2	83	0	0	1			1
1488	Z√ºrich (ZH)	2021-11-27	20211210_HVTVYDRXY	10_2021_11_27	73			0	0	0				1
1489	Z√ºrich (ZH)	2021-11-27	20211210_HVTVYDRXY	10_2021_11_27	91	1	2	8	8	0					1
1490	Z√ºrich (ZH)	2021-11-27	20211210_HVTVYDRXY	10_2021_11_27	76	0	2	83	0	83						1	1
1491	Z√ºrich (ZH)	2021-11-27	20211210_HVTVYDRXY	10_2021_11_27	76	1	2	83	83	0					1			1
1492	Z√ºrich (ZH)	2021-11-27	20211210_HVTVYDRXY	10_2021_11_27	73			0	0	0								1
1493	Z√ºrich (ZH)	2021-11-27	20211210_HVTVYDRXY	10_2021_11_27	91	1	2	8	8	0								1
1494	Z√ºrich (ZH)	2021-11-27	20211210_HVTVYDRXY	10_2021_11_27	92	0	2	158	0	0									1
1495	Z√ºrich (ZH)	2021-11-27	20211210_HVTVYDRXY	10_2021_11_27	72			0	0	0										1
1496	Z√ºrich (ZH)	2021-11-27	20211210_HVTVYDRXY	10_2021_11_27	75	0	5	33	0	0										1
1497	Z√ºrich (ZH)	2021-11-27	20211210_HVTVYDRXY	10_2021_11_27	76	0	7	83	0	0										1
1498	Z√ºrich (ZH)	2021-11-27	20211210_HVTVYDRXY	10_2021_11_27	78	0	2	319	0	1										1
1499	Z√ºrich (ZH)	2021-11-27	20211210_HVTVYDRXY	10_2021_11_27	88	0	2	1757	0	0										1
1500	Z√ºrich (ZH)	2021-11-28	20211210_HVTVYDRXY	10_2021_11_28	71	0	3	464	0	0	1
1501	Z√ºrich (ZH)	2021-11-28	20211210_HVTVYDRXY	10_2021_11_28	95	0	2	16742	0	5	1
1502	Z√ºrich (ZH)	2021-11-28	20211210_HVTVYDRXY	10_2021_11_28	77	0.999862	1	152420	152399	0		1
1503	Z√ºrich (ZH)	2021-11-28	20211210_HVTVYDRXY	10_2021_11_28	72			0	0	0			1
1504	Z√ºrich (ZH)	2021-11-28	20211210_HVTVYDRXY	10_2021_11_28	78	0	2	13643	0	0			1
1505	Z√ºrich (ZH)	2021-11-28	20211210_HVTVYDRXY	10_2021_11_28	92	0	3	12476	0	0			1
1506	Z√ºrich (ZH)	2021-11-28	20211210_HVTVYDRXY	10_2021_11_28	93	0	2	450702	0	101			1
1507	Z√ºrich (ZH)	2021-11-28	20211210_HVTVYDRXY	10_2021_11_28	76	0	2	5621	0	0	1			1
1508	Z√ºrich (ZH)	2021-11-28	20211210_HVTVYDRXY	10_2021_11_28	73	0	2	3	0	0				1
1509	Z√ºrich (ZH)	2021-11-28	20211210_HVTVYDRXY	10_2021_11_28	91	1	2	177	177	0					1
1510	Z√ºrich (ZH)	2021-11-28	20211210_HVTVYDRXY	10_2021_11_28	76	0	2	5620	0	5620						1	1
1511	Z√ºrich (ZH)	2021-11-28	20211210_HVTVYDRXY	10_2021_11_28	76	0.999644	2	5620	5618	3					1			1
1512	Z√ºrich (ZH)	2021-11-28	20211210_HVTVYDRXY	10_2021_11_28	73	0	2	3	0	0								1
1513	Z√ºrich (ZH)	2021-11-28	20211210_HVTVYDRXY	10_2021_11_28	91	1	2	177	177	0								1
1514	Z√ºrich (ZH)	2021-11-28	20211210_HVTVYDRXY	10_2021_11_28	92	0	2	12476	0	0									1
1515	Z√ºrich (ZH)	2021-11-28	20211210_HVTVYDRXY	10_2021_11_28	72			0	0	0										1
1516	Z√ºrich (ZH)	2021-11-28	20211210_HVTVYDRXY	10_2021_11_28	75	0	5	5561	0	0										1
1517	Z√ºrich (ZH)	2021-11-28	20211210_HVTVYDRXY	10_2021_11_28	76	0	7	5620	0	0										1
1518	Z√ºrich (ZH)	2021-11-28	20211210_HVTVYDRXY	10_2021_11_28	78	0	2	13645	0	70										1
1519	Z√ºrich (ZH)	2021-11-28	20211210_HVTVYDRXY	10_2021_11_28	88	0	2	28667	0	2										1
1520	Z√ºrich (ZH)	2021-11-29	20211210_HVTVYDRXY	10_2021_11_29	71	0	3	198	0	0	1
1521	Z√ºrich (ZH)	2021-11-29	20211210_HVTVYDRXY	10_2021_11_29	95	0	2	25616	0	11	1
1522	Z√ºrich (ZH)	2021-11-29	20211210_HVTVYDRXY	10_2021_11_29	77	0.999901	1	111461	111450	0		1
1523	Z√ºrich (ZH)	2021-11-29	20211210_HVTVYDRXY	10_2021_11_29	72			0	0	0			1
1524	Z√ºrich (ZH)	2021-11-29	20211210_HVTVYDRXY	10_2021_11_29	78	0	2	20253	0	0			1
1525	Z√ºrich (ZH)	2021-11-29	20211210_HVTVYDRXY	10_2021_11_29	92	0	3	14945	0	0			1
1526	Z√ºrich (ZH)	2021-11-29	20211210_HVTVYDRXY	10_2021_11_29	93	0	2	259807	0	60			1
1527	Z√ºrich (ZH)	2021-11-29	20211210_HVTVYDRXY	10_2021_11_29	76	0	2	945	0	0	1			1
1528	Z√ºrich (ZH)	2021-11-29	20211210_HVTVYDRXY	10_2021_11_29	73	0	2	29	0	0				1
1529	Z√ºrich (ZH)	2021-11-29	20211210_HVTVYDRXY	10_2021_11_29	91	1	2	170	170	0					1
1530	Z√ºrich (ZH)	2021-11-29	20211210_HVTVYDRXY	10_2021_11_29	76	0	2	945	0	945						1	1
1531	Z√ºrich (ZH)	2021-11-29	20211210_HVTVYDRXY	10_2021_11_29	76	1	2	945	945	0					1			1
1532	Z√ºrich (ZH)	2021-11-29	20211210_HVTVYDRXY	10_2021_11_29	73	0	2	29	0	0								1
1533	Z√ºrich (ZH)	2021-11-29	20211210_HVTVYDRXY	10_2021_11_29	91	1	2	170	170	0								1
1534	Z√ºrich (ZH)	2021-11-29	20211210_HVTVYDRXY	10_2021_11_29	92	0	2	14946	0	0									1
1535	Z√ºrich (ZH)	2021-11-29	20211210_HVTVYDRXY	10_2021_11_29	72			0	0	0										1
1536	Z√ºrich (ZH)	2021-11-29	20211210_HVTVYDRXY	10_2021_11_29	75	0	5	6699	0	0										1
1537	Z√ºrich (ZH)	2021-11-29	20211210_HVTVYDRXY	10_2021_11_29	76	0	7	945	0	0										1
1538	Z√ºrich (ZH)	2021-11-29	20211210_HVTVYDRXY	10_2021_11_29	78	0	2	20251	0	87										1
1539	Z√ºrich (ZH)	2021-11-29	20211210_HVTVYDRXY	10_2021_11_29	88	0	2	20167	0	2										1
1540	Z√ºrich (ZH)	2021-11-30	20211210_HVTVYDRXY	10_2021_11_30	71	0	3	84	0	0	1
1541	Z√ºrich (ZH)	2021-11-30	20211210_HVTVYDRXY	10_2021_11_30	95	0	2	16844	0	10	1
1542	Z√ºrich (ZH)	2021-11-30	20211210_HVTVYDRXY	10_2021_11_30	77	0.999914	1	57870	57865	0		1
1543	Z√ºrich (ZH)	2021-11-30	20211210_HVTVYDRXY	10_2021_11_30	72	1	2	178	178	0			1
1544	Z√ºrich (ZH)	2021-11-30	20211210_HVTVYDRXY	10_2021_11_30	78	0	2	6459	0	235			1
1545	Z√ºrich (ZH)	2021-11-30	20211210_HVTVYDRXY	10_2021_11_30	92	0	3	6658	0	0			1
1546	Z√ºrich (ZH)	2021-11-30	20211210_HVTVYDRXY	10_2021_11_30	93	0	2	201133	0	42			1
1547	Z√ºrich (ZH)	2021-11-30	20211210_HVTVYDRXY	10_2021_11_30	76	0	2	367	0	0	1			1
1548	Z√ºrich (ZH)	2021-11-30	20211210_HVTVYDRXY	10_2021_11_30	73			0	0	0				1
1549	Z√ºrich (ZH)	2021-11-30	20211210_HVTVYDRXY	10_2021_11_30	91	0.918033	2	61	56	1					1
1550	Z√ºrich (ZH)	2021-11-30	20211210_HVTVYDRXY	10_2021_11_30	76	0	2	367	0	367						1	1
1551	Z√ºrich (ZH)	2021-11-30	20211210_HVTVYDRXY	10_2021_11_30	76	0.997275	2	367	366	1					1			1
1552	Z√ºrich (ZH)	2021-11-30	20211210_HVTVYDRXY	10_2021_11_30	73			0	0	0								1
1553	Z√ºrich (ZH)	2021-11-30	20211210_HVTVYDRXY	10_2021_11_30	91	0.918033	2	61	56	1								1
1554	Z√ºrich (ZH)	2021-11-30	20211210_HVTVYDRXY	10_2021_11_30	92	0	2	6658	0	1									1
1555	Z√ºrich (ZH)	2021-11-30	20211210_HVTVYDRXY	10_2021_11_30	72	0	2	178	0	178										1
1556	Z√ºrich (ZH)	2021-11-30	20211210_HVTVYDRXY	10_2021_11_30	75	0	5	1294	0	0										1
1557	Z√ºrich (ZH)	2021-11-30	20211210_HVTVYDRXY	10_2021_11_30	76	0	7	367	0	0										1
1558	Z√ºrich (ZH)	2021-11-30	20211210_HVTVYDRXY	10_2021_11_30	78	0.0301904	2	6459	195	102										1
1559	Z√ºrich (ZH)	2021-11-30	20211210_HVTVYDRXY	10_2021_11_30	88	0.000585529	2	11955	7	10										1
1560	Gen√®ve (GE)	2021-11-24	20211210_HVTVYDRXY	16_2021_11_24	71	0	3	128	0	0	1
1561	Gen√®ve (GE)	2021-11-24	20211210_HVTVYDRXY	16_2021_11_24	95	0	2	55441	0	16	1
1562	Gen√®ve (GE)	2021-11-24	20211210_HVTVYDRXY	16_2021_11_24	77	0.999897	1	145749	145734	0		1
1563	Gen√®ve (GE)	2021-11-24	20211210_HVTVYDRXY	16_2021_11_24	72			0	0	0			1
1564	Gen√®ve (GE)	2021-11-24	20211210_HVTVYDRXY	16_2021_11_24	78	0	2	6578	0	0			1
1565	Gen√®ve (GE)	2021-11-24	20211210_HVTVYDRXY	16_2021_11_24	92	0	3	8076	0	0			1
1566	Gen√®ve (GE)	2021-11-24	20211210_HVTVYDRXY	16_2021_11_24	93	0	2	297305	0	59			1
1567	Gen√®ve (GE)	2021-11-24	20211210_HVTVYDRXY	16_2021_11_24	76	0	2	858	0	0	1			1
1568	Gen√®ve (GE)	2021-11-24	20211210_HVTVYDRXY	16_2021_11_24	73			0	0	0				1
1569	Gen√®ve (GE)	2021-11-24	20211210_HVTVYDRXY	16_2021_11_24	91	1	2	117	117	0					1
1570	Gen√®ve (GE)	2021-11-24	20211210_HVTVYDRXY	16_2021_11_24	76	0.0501166	2	858	43	815						1	1
1571	Gen√®ve (GE)	2021-11-24	20211210_HVTVYDRXY	16_2021_11_24	76	0.998834	2	858	857	1					1			1
1572	Gen√®ve (GE)	2021-11-24	20211210_HVTVYDRXY	16_2021_11_24	73			0	0	0								1
1573	Gen√®ve (GE)	2021-11-24	20211210_HVTVYDRXY	16_2021_11_24	91	1	2	117	117	0								1
1574	Gen√®ve (GE)	2021-11-24	20211210_HVTVYDRXY	16_2021_11_24	92	0	2	8076	0	1									1
1575	Gen√®ve (GE)	2021-11-24	20211210_HVTVYDRXY	16_2021_11_24	72			0	0	0										1
1576	Gen√®ve (GE)	2021-11-24	20211210_HVTVYDRXY	16_2021_11_24	75	0	5	3356	0	0										1
1577	Gen√®ve (GE)	2021-11-24	20211210_HVTVYDRXY	16_2021_11_24	76	0	7	858	0	0										1
1578	Gen√®ve (GE)	2021-11-24	20211210_HVTVYDRXY	16_2021_11_24	78	0	2	6578	0	39										1
1579	Gen√®ve (GE)	2021-11-24	20211210_HVTVYDRXY	16_2021_11_24	88	0	2	16502	0	1										1
1580	Gen√®ve (GE)	2021-11-25	20211210_HVTVYDRXY	16_2021_11_25	71	0	3	221	0	0	1
1581	Gen√®ve (GE)	2021-11-25	20211210_HVTVYDRXY	16_2021_11_25	95	0	2	18765	0	11	1
1582	Gen√®ve (GE)	2021-11-25	20211210_HVTVYDRXY	16_2021_11_25	77	0.999855	1	158154	158131	0		1
1583	Gen√®ve (GE)	2021-11-25	20211210_HVTVYDRXY	16_2021_11_25	72			0	0	0			1
1584	Gen√®ve (GE)	2021-11-25	20211210_HVTVYDRXY	16_2021_11_25	78			0	0	0			1
1585	Gen√®ve (GE)	2021-11-25	20211210_HVTVYDRXY	16_2021_11_25	92	0	1	1	0	0			1
1586	Gen√®ve (GE)	2021-11-25	20211210_HVTVYDRXY	16_2021_11_25	93	0	2	550497	0	112			1
1587	Gen√®ve (GE)	2021-11-25	20211210_HVTVYDRXY	16_2021_11_25	76			0	0	0	1			1
1588	Gen√®ve (GE)	2021-11-25	20211210_HVTVYDRXY	16_2021_11_25	73	0	2	2	0	0				1
1589	Gen√®ve (GE)	2021-11-25	20211210_HVTVYDRXY	16_2021_11_25	91	1	2	69	69	0					1
1590	Gen√®ve (GE)	2021-11-25	20211210_HVTVYDRXY	16_2021_11_25	76			0	0	0						1	1
1591	Gen√®ve (GE)	2021-11-25	20211210_HVTVYDRXY	16_2021_11_25	76			0	0	0					1			1
1592	Gen√®ve (GE)	2021-11-25	20211210_HVTVYDRXY	16_2021_11_25	73	0	2	2	0	0								1
1593	Gen√®ve (GE)	2021-11-25	20211210_HVTVYDRXY	16_2021_11_25	91	1	2	69	69	0								1
1594	Gen√®ve (GE)	2021-11-25	20211210_HVTVYDRXY	16_2021_11_25	92			0	0	0									1
1595	Gen√®ve (GE)	2021-11-25	20211210_HVTVYDRXY	16_2021_11_25	72			0	0	0										1
1596	Gen√®ve (GE)	2021-11-25	20211210_HVTVYDRXY	16_2021_11_25	75	0	5	2665	0	0										1
1597	Gen√®ve (GE)	2021-11-25	20211210_HVTVYDRXY	16_2021_11_25	76			0	0	0										1
1598	Gen√®ve (GE)	2021-11-25	20211210_HVTVYDRXY	16_2021_11_25	78			0	0	0										1
1599	Gen√®ve (GE)	2021-11-25	20211210_HVTVYDRXY	16_2021_11_25	88			0	0	0										1
1600	Gen√®ve (GE)	2021-11-26	20211210_HVTVYDRXY	16_2021_11_26	71	0	3	19	0	0	1
1601	Gen√®ve (GE)	2021-11-26	20211210_HVTVYDRXY	16_2021_11_26	95	0	2	2087	0	0	1
1602	Gen√®ve (GE)	2021-11-26	20211210_HVTVYDRXY	16_2021_11_26	77	0.999856	1	20861	20858	0		1
1603	Gen√®ve (GE)	2021-11-26	20211210_HVTVYDRXY	16_2021_11_26	72			0	0	0			1
1604	Gen√®ve (GE)	2021-11-26	20211210_HVTVYDRXY	16_2021_11_26	78	0	2	1415	0	0			1
1605	Gen√®ve (GE)	2021-11-26	20211210_HVTVYDRXY	16_2021_11_26	92	0	3	609	0	0			1
1606	Gen√®ve (GE)	2021-11-26	20211210_HVTVYDRXY	16_2021_11_26	93	0	2	512972	0	105			1
1607	Gen√®ve (GE)	2021-11-26	20211210_HVTVYDRXY	16_2021_11_26	76	0	2	602	0	0	1			1
1608	Gen√®ve (GE)	2021-11-26	20211210_HVTVYDRXY	16_2021_11_26	73			0	0	0				1
1609	Gen√®ve (GE)	2021-11-26	20211210_HVTVYDRXY	16_2021_11_26	91	1	2	4	4	0					1
1610	Gen√®ve (GE)	2021-11-26	20211210_HVTVYDRXY	16_2021_11_26	76	0.181063	2	602	109	493						1	1
1611	Gen√®ve (GE)	2021-11-26	20211210_HVTVYDRXY	16_2021_11_26	76	1	2	602	602	0					1			1
1612	Gen√®ve (GE)	2021-11-26	20211210_HVTVYDRXY	16_2021_11_26	73			0	0	0								1
1613	Gen√®ve (GE)	2021-11-26	20211210_HVTVYDRXY	16_2021_11_26	91	1	2	4	4	0								1
1614	Gen√®ve (GE)	2021-11-26	20211210_HVTVYDRXY	16_2021_11_26	92	0	2	609	0	0									1
1615	Gen√®ve (GE)	2021-11-26	20211210_HVTVYDRXY	16_2021_11_26	72			0	0	0										1
1616	Gen√®ve (GE)	2021-11-26	20211210_HVTVYDRXY	16_2021_11_26	75	0	5	108	0	0										1
1617	Gen√®ve (GE)	2021-11-26	20211210_HVTVYDRXY	16_2021_11_26	76	0	7	602	0	0										1
1618	Gen√®ve (GE)	2021-11-26	20211210_HVTVYDRXY	16_2021_11_26	78	0	2	1415	0	6										1
1619	Gen√®ve (GE)	2021-11-26	20211210_HVTVYDRXY	16_2021_11_26	88	0	2	5313	0	0										1
1620	Gen√®ve (GE)	2021-11-27	20211210_HVTVYDRXY	16_2021_11_27	71	0	3	30	0	0	1
1621	Gen√®ve (GE)	2021-11-27	20211210_HVTVYDRXY	16_2021_11_27	95	0	2	4296	0	1	1
1622	Gen√®ve (GE)	2021-11-27	20211210_HVTVYDRXY	16_2021_11_27	77	0.999944	1	53439	53436	0		1
1623	Gen√®ve (GE)	2021-11-27	20211210_HVTVYDRXY	16_2021_11_27	72			0	0	0			1
1624	Gen√®ve (GE)	2021-11-27	20211210_HVTVYDRXY	16_2021_11_27	78	0	2	6798	0	1			1
1625	Gen√®ve (GE)	2021-11-27	20211210_HVTVYDRXY	16_2021_11_27	92	0	3	3783	0	0			1
1626	Gen√®ve (GE)	2021-11-27	20211210_HVTVYDRXY	16_2021_11_27	93	0	2	492240	0	96			1
1627	Gen√®ve (GE)	2021-11-27	20211210_HVTVYDRXY	16_2021_11_27	76	0	2	1124	0	0	1			1
1628	Gen√®ve (GE)	2021-11-27	20211210_HVTVYDRXY	16_2021_11_27	73			0	0	0				1
1629	Gen√®ve (GE)	2021-11-27	20211210_HVTVYDRXY	16_2021_11_27	91	1	2	24	24	0					1
1630	Gen√®ve (GE)	2021-11-27	20211210_HVTVYDRXY	16_2021_11_27	76	0	2	1124	0	1124						1	1
1631	Gen√®ve (GE)	2021-11-27	20211210_HVTVYDRXY	16_2021_11_27	76	0.998221	2	1124	1122	2					1			1
1632	Gen√®ve (GE)	2021-11-27	20211210_HVTVYDRXY	16_2021_11_27	73			0	0	0								1
1633	Gen√®ve (GE)	2021-11-27	20211210_HVTVYDRXY	16_2021_11_27	91	1	2	24	24	0								1
1634	Gen√®ve (GE)	2021-11-27	20211210_HVTVYDRXY	16_2021_11_27	92	0	2	3783	0	0									1
1635	Gen√®ve (GE)	2021-11-27	20211210_HVTVYDRXY	16_2021_11_27	72			0	0	0										1
1636	Gen√®ve (GE)	2021-11-27	20211210_HVTVYDRXY	16_2021_11_27	75	0	5	490	0	0										1
1637	Gen√®ve (GE)	2021-11-27	20211210_HVTVYDRXY	16_2021_11_27	76	0	7	1124	0	0										1
1638	Gen√®ve (GE)	2021-11-27	20211210_HVTVYDRXY	16_2021_11_27	78	0	2	6797	0	20										1
1639	Gen√®ve (GE)	2021-11-27	20211210_HVTVYDRXY	16_2021_11_27	88	0	2	13284	0	0										1
1640	Gen√®ve (GE)	2021-11-28	20211210_HVTVYDRXY	16_2021_11_28	71	0	3	65	0	0	1
1641	Gen√®ve (GE)	2021-11-28	20211210_HVTVYDRXY	16_2021_11_28	95	0	2	6706	0	5	1
1642	Gen√®ve (GE)	2021-11-28	20211210_HVTVYDRXY	16_2021_11_28	77	0.999873	1	86850	86839	0		1
1643	Gen√®ve (GE)	2021-11-28	20211210_HVTVYDRXY	16_2021_11_28	72			0	0	0			1
1644	Gen√®ve (GE)	2021-11-28	20211210_HVTVYDRXY	16_2021_11_28	78	0	2	10288	0	0			1
1645	Gen√®ve (GE)	2021-11-28	20211210_HVTVYDRXY	16_2021_11_28	92	0	3	4530	0	0			1
1646	Gen√®ve (GE)	2021-11-28	20211210_HVTVYDRXY	16_2021_11_28	93	0	2	534430	0	120			1
1647	Gen√®ve (GE)	2021-11-28	20211210_HVTVYDRXY	16_2021_11_28	76	0	2	2723	0	1	1			1
1648	Gen√®ve (GE)	2021-11-28	20211210_HVTVYDRXY	16_2021_11_28	73			0	0	0				1
1649	Gen√®ve (GE)	2021-11-28	20211210_HVTVYDRXY	16_2021_11_28	91	0.970588	2	34	33	1					1
1650	Gen√®ve (GE)	2021-11-28	20211210_HVTVYDRXY	16_2021_11_28	76	0.0352552	2	2723	96	2627						1	1
1651	Gen√®ve (GE)	2021-11-28	20211210_HVTVYDRXY	16_2021_11_28	76	1	2	2723	2723	0					1			1
1652	Gen√®ve (GE)	2021-11-28	20211210_HVTVYDRXY	16_2021_11_28	73			0	0	0								1
1653	Gen√®ve (GE)	2021-11-28	20211210_HVTVYDRXY	16_2021_11_28	91	0.970588	2	34	33	1								1
1654	Gen√®ve (GE)	2021-11-28	20211210_HVTVYDRXY	16_2021_11_28	92	0	2	4530	0	0									1
1655	Gen√®ve (GE)	2021-11-28	20211210_HVTVYDRXY	16_2021_11_28	72			0	0	0										1
1656	Gen√®ve (GE)	2021-11-28	20211210_HVTVYDRXY	16_2021_11_28	75	0	5	649	0	0										1
1657	Gen√®ve (GE)	2021-11-28	20211210_HVTVYDRXY	16_2021_11_28	76	0	7	2722	0	0										1
1658	Gen√®ve (GE)	2021-11-28	20211210_HVTVYDRXY	16_2021_11_28	78	0	2	10287	0	53										1
1659	Gen√®ve (GE)	2021-11-28	20211210_HVTVYDRXY	16_2021_11_28	88	0	2	18122	0	0										1
1660	Gen√®ve (GE)	2021-11-29	20211210_HVTVYDRXY	16_2021_11_29	71	0	3	73	0	0	1
1661	Gen√®ve (GE)	2021-11-29	20211210_HVTVYDRXY	16_2021_11_29	95	0	2	3732	0	2	1
1662	Gen√®ve (GE)	2021-11-29	20211210_HVTVYDRXY	16_2021_11_29	77	0.999979	1	47791	47790	0		1
1663	Gen√®ve (GE)	2021-11-29	20211210_HVTVYDRXY	16_2021_11_29	72			0	0	0			1
1664	Gen√®ve (GE)	2021-11-29	20211210_HVTVYDRXY	16_2021_11_29	78	0	2	11629	0	0			1
1665	Gen√®ve (GE)	2021-11-29	20211210_HVTVYDRXY	16_2021_11_29	92	0	3	5137	0	0			1
1666	Gen√®ve (GE)	2021-11-29	20211210_HVTVYDRXY	16_2021_11_29	93	0	2	606364	0	116			1
1667	Gen√®ve (GE)	2021-11-29	20211210_HVTVYDRXY	16_2021_11_29	76	0	2	7081	0	0	1			1
1668	Gen√®ve (GE)	2021-11-29	20211210_HVTVYDRXY	16_2021_11_29	73			0	0	0				1
1669	Gen√®ve (GE)	2021-11-29	20211210_HVTVYDRXY	16_2021_11_29	91	1	2	12	12	0					1
1670	Gen√®ve (GE)	2021-11-29	20211210_HVTVYDRXY	16_2021_11_29	76	0.0223132	2	7081	158	6924						1	1
1671	Gen√®ve (GE)	2021-11-29	20211210_HVTVYDRXY	16_2021_11_29	76	0.999576	2	7081	7078	5					1			1
1672	Gen√®ve (GE)	2021-11-29	20211210_HVTVYDRXY	16_2021_11_29	73			0	0	0								1
1673	Gen√®ve (GE)	2021-11-29	20211210_HVTVYDRXY	16_2021_11_29	91	1	2	12	12	0								1
1674	Gen√®ve (GE)	2021-11-29	20211210_HVTVYDRXY	16_2021_11_29	92	0	2	5136	0	0									1
1675	Gen√®ve (GE)	2021-11-29	20211210_HVTVYDRXY	16_2021_11_29	72			0	0	0										1
1676	Gen√®ve (GE)	2021-11-29	20211210_HVTVYDRXY	16_2021_11_29	75	0	5	286	0	0										1
1677	Gen√®ve (GE)	2021-11-29	20211210_HVTVYDRXY	16_2021_11_29	76	0	7	7080	0	0										1
1678	Gen√®ve (GE)	2021-11-29	20211210_HVTVYDRXY	16_2021_11_29	78	0	2	11629	0	38										1
1679	Gen√®ve (GE)	2021-11-29	20211210_HVTVYDRXY	16_2021_11_29	88	0	2	23330	0	0										1
1680	Gen√®ve (GE)	2021-11-30	20211210_HVTVYDRXY	16_2021_11_30	71			0	0	0	1
1681	Gen√®ve (GE)	2021-11-30	20211210_HVTVYDRXY	16_2021_11_30	95			0	0	0	1
1682	Gen√®ve (GE)	2021-11-30	20211210_HVTVYDRXY	16_2021_11_30	77			0	0	0		1
1683	Gen√®ve (GE)	2021-11-30	20211210_HVTVYDRXY	16_2021_11_30	72			0	0	0			1
1684	Gen√®ve (GE)	2021-11-30	20211210_HVTVYDRXY	16_2021_11_30	78	0	2	1	0	0			1
1685	Gen√®ve (GE)	2021-11-30	20211210_HVTVYDRXY	16_2021_11_30	92	0	3	1	0	0			1
1686	Gen√®ve (GE)	2021-11-30	20211210_HVTVYDRXY	16_2021_11_30	93	0	2	132	0	0			1
1687	Gen√®ve (GE)	2021-11-30	20211210_HVTVYDRXY	16_2021_11_30	76			0	0	0	1			1
1688	Gen√®ve (GE)	2021-11-30	20211210_HVTVYDRXY	16_2021_11_30	73			0	0	0				1
1689	Gen√®ve (GE)	2021-11-30	20211210_HVTVYDRXY	16_2021_11_30	91			0	0	0					1
1690	Gen√®ve (GE)	2021-11-30	20211210_HVTVYDRXY	16_2021_11_30	76			0	0	0						1	1
1691	Gen√®ve (GE)	2021-11-30	20211210_HVTVYDRXY	16_2021_11_30	76			0	0	0					1			1
1692	Gen√®ve (GE)	2021-11-30	20211210_HVTVYDRXY	16_2021_11_30	73			0	0	0								1
1693	Gen√®ve (GE)	2021-11-30	20211210_HVTVYDRXY	16_2021_11_30	91			0	0	0								1
1694	Gen√®ve (GE)	2021-11-30	20211210_HVTVYDRXY	16_2021_11_30	92	0	2	1	0	0									1
1695	Gen√®ve (GE)	2021-11-30	20211210_HVTVYDRXY	16_2021_11_30	72			0	0	0										1
1696	Gen√®ve (GE)	2021-11-30	20211210_HVTVYDRXY	16_2021_11_30	75			0	0	0										1
1697	Gen√®ve (GE)	2021-11-30	20211210_HVTVYDRXY	16_2021_11_30	76			0	0	0										1
1698	Gen√®ve (GE)	2021-11-30	20211210_HVTVYDRXY	16_2021_11_30	78	0	2	1	0	0										1
1699	Gen√®ve (GE)	2021-11-30	20211210_HVTVYDRXY	16_2021_11_30	88			0	0	0										1
1700	Chur (GR)	2021-11-24	20211210_HVTVYDRXY	17_2021_11_24	71	0	3	18	0	0	1
1701	Chur (GR)	2021-11-24	20211210_HVTVYDRXY	17_2021_11_24	95	0	2	3716	0	0	1
1702	Chur (GR)	2021-11-24	20211210_HVTVYDRXY	17_2021_11_24	77	0.999948	1	38496	38494	0		1
1703	Chur (GR)	2021-11-24	20211210_HVTVYDRXY	17_2021_11_24	72			0	0	0			1
1704	Chur (GR)	2021-11-24	20211210_HVTVYDRXY	17_2021_11_24	78	0	2	1980	0	0			1
1705	Chur (GR)	2021-11-24	20211210_HVTVYDRXY	17_2021_11_24	92	0	3	827	0	0			1
1706	Chur (GR)	2021-11-24	20211210_HVTVYDRXY	17_2021_11_24	93	0	2	214365	0	44			1
1707	Chur (GR)	2021-11-24	20211210_HVTVYDRXY	17_2021_11_24	76	0	2	239	0	0	1			1
1708	Chur (GR)	2021-11-24	20211210_HVTVYDRXY	17_2021_11_24	73			0	0	0				1
1709	Chur (GR)	2021-11-24	20211210_HVTVYDRXY	17_2021_11_24	91	1	2	25	25	0					1
1710	Chur (GR)	2021-11-24	20211210_HVTVYDRXY	17_2021_11_24	76	0	2	239	0	239						1	1
1711	Chur (GR)	2021-11-24	20211210_HVTVYDRXY	17_2021_11_24	76	0.995816	2	239	238	1					1			1
1712	Chur (GR)	2021-11-24	20211210_HVTVYDRXY	17_2021_11_24	73			0	0	0								1
1713	Chur (GR)	2021-11-24	20211210_HVTVYDRXY	17_2021_11_24	91	1	2	25	25	0								1
1714	Chur (GR)	2021-11-24	20211210_HVTVYDRXY	17_2021_11_24	92	0	2	828	0	0									1
1715	Chur (GR)	2021-11-24	20211210_HVTVYDRXY	17_2021_11_24	72			0	0	0										1
1716	Chur (GR)	2021-11-24	20211210_HVTVYDRXY	17_2021_11_24	75	0	5	230	0	0										1
1717	Chur (GR)	2021-11-24	20211210_HVTVYDRXY	17_2021_11_24	76	0	7	239	0	0										1
1718	Chur (GR)	2021-11-24	20211210_HVTVYDRXY	17_2021_11_24	78	0	2	1980	0	11										1
1719	Chur (GR)	2021-11-24	20211210_HVTVYDRXY	17_2021_11_24	88	0	2	4999	0	1										1
1720	Chur (GR)	2021-11-25	20211210_HVTVYDRXY	17_2021_11_25	71			0	0	0	1
1721	Chur (GR)	2021-11-25	20211210_HVTVYDRXY	17_2021_11_25	95	0	2	3	0	0	1
1722	Chur (GR)	2021-11-25	20211210_HVTVYDRXY	17_2021_11_25	77			0	0	0		1
1723	Chur (GR)	2021-11-25	20211210_HVTVYDRXY	17_2021_11_25	72			0	0	0			1
1724	Chur (GR)	2021-11-25	20211210_HVTVYDRXY	17_2021_11_25	78			0	0	0			1
1725	Chur (GR)	2021-11-25	20211210_HVTVYDRXY	17_2021_11_25	92	0	3	1	0	0			1
1726	Chur (GR)	2021-11-25	20211210_HVTVYDRXY	17_2021_11_25	93	0	2	885	0	0			1
1727	Chur (GR)	2021-11-25	20211210_HVTVYDRXY	17_2021_11_25	76			0	0	0	1			1
1728	Chur (GR)	2021-11-25	20211210_HVTVYDRXY	17_2021_11_25	73			0	0	0				1
1729	Chur (GR)	2021-11-25	20211210_HVTVYDRXY	17_2021_11_25	91			0	0	0					1
1730	Chur (GR)	2021-11-25	20211210_HVTVYDRXY	17_2021_11_25	76			0	0	0						1	1
1731	Chur (GR)	2021-11-25	20211210_HVTVYDRXY	17_2021_11_25	76			0	0	0					1			1
1732	Chur (GR)	2021-11-25	20211210_HVTVYDRXY	17_2021_11_25	73			0	0	0								1
1733	Chur (GR)	2021-11-25	20211210_HVTVYDRXY	17_2021_11_25	91			0	0	0								1
1734	Chur (GR)	2021-11-25	20211210_HVTVYDRXY	17_2021_11_25	92	0	2	1	0	0									1
1735	Chur (GR)	2021-11-25	20211210_HVTVYDRXY	17_2021_11_25	72			0	0	0										1
1736	Chur (GR)	2021-11-25	20211210_HVTVYDRXY	17_2021_11_25	75			0	0	0										1
1737	Chur (GR)	2021-11-25	20211210_HVTVYDRXY	17_2021_11_25	76			0	0	0										1
1738	Chur (GR)	2021-11-25	20211210_HVTVYDRXY	17_2021_11_25	78			0	0	0										1
1739	Chur (GR)	2021-11-25	20211210_HVTVYDRXY	17_2021_11_25	88	0	2	2	0	0										1
1740	Chur (GR)	2021-11-26	20211210_HVTVYDRXY	17_2021_11_26	71	0	3	3	0	0	1
1741	Chur (GR)	2021-11-26	20211210_HVTVYDRXY	17_2021_11_26	95	0	2	1627	0	2	1
1742	Chur (GR)	2021-11-26	20211210_HVTVYDRXY	17_2021_11_26	77	1	1	8547	8547	0		1
1743	Chur (GR)	2021-11-26	20211210_HVTVYDRXY	17_2021_11_26	72			0	0	0			1
1744	Chur (GR)	2021-11-26	20211210_HVTVYDRXY	17_2021_11_26	78	0	2	53	0	0			1
1745	Chur (GR)	2021-11-26	20211210_HVTVYDRXY	17_2021_11_26	92	0	3	15	0	0			1
1746	Chur (GR)	2021-11-26	20211210_HVTVYDRXY	17_2021_11_26	93	0	2	328876	0	88			1
1747	Chur (GR)	2021-11-26	20211210_HVTVYDRXY	17_2021_11_26	76	0	2	2	0	0	1			1
1748	Chur (GR)	2021-11-26	20211210_HVTVYDRXY	17_2021_11_26	73			0	0	0				1
1749	Chur (GR)	2021-11-26	20211210_HVTVYDRXY	17_2021_11_26	91	1	2	5	5	0					1
1750	Chur (GR)	2021-11-26	20211210_HVTVYDRXY	17_2021_11_26	76	0	2	2	0	2						1	1
1751	Chur (GR)	2021-11-26	20211210_HVTVYDRXY	17_2021_11_26	76	1	2	2	2	0					1			1
1752	Chur (GR)	2021-11-26	20211210_HVTVYDRXY	17_2021_11_26	73			0	0	0								1
1753	Chur (GR)	2021-11-26	20211210_HVTVYDRXY	17_2021_11_26	91	1	2	5	5	0								1
1754	Chur (GR)	2021-11-26	20211210_HVTVYDRXY	17_2021_11_26	92	0	2	15	0	0									1
1755	Chur (GR)	2021-11-26	20211210_HVTVYDRXY	17_2021_11_26	72			0	0	0										1
1756	Chur (GR)	2021-11-26	20211210_HVTVYDRXY	17_2021_11_26	75	0	5	8	0	0										1
1757	Chur (GR)	2021-11-26	20211210_HVTVYDRXY	17_2021_11_26	76	0	7	2	0	0										1
1758	Chur (GR)	2021-11-26	20211210_HVTVYDRXY	17_2021_11_26	78	0	2	53	0	0										1
1759	Chur (GR)	2021-11-26	20211210_HVTVYDRXY	17_2021_11_26	88	0	2	203	0	0										1
1760	Chur (GR)	2021-11-27	20211210_HVTVYDRXY	17_2021_11_27	71			0	0	0	1
1761	Chur (GR)	2021-11-27	20211210_HVTVYDRXY	17_2021_11_27	95	0	2	26	0	0	1
1762	Chur (GR)	2021-11-27	20211210_HVTVYDRXY	17_2021_11_27	77	1	1	3	3	0		1
1763	Chur (GR)	2021-11-27	20211210_HVTVYDRXY	17_2021_11_27	72			0	0	0			1
1764	Chur (GR)	2021-11-27	20211210_HVTVYDRXY	17_2021_11_27	78	0	2	2	0	0			1
1765	Chur (GR)	2021-11-27	20211210_HVTVYDRXY	17_2021_11_27	92	0	3	2	0	0			1
1766	Chur (GR)	2021-11-27	20211210_HVTVYDRXY	17_2021_11_27	93	0	2	38556	0	7			1
1767	Chur (GR)	2021-11-27	20211210_HVTVYDRXY	17_2021_11_27	76			0	0	0	1			1
1768	Chur (GR)	2021-11-27	20211210_HVTVYDRXY	17_2021_11_27	73			0	0	0				1
1769	Chur (GR)	2021-11-27	20211210_HVTVYDRXY	17_2021_11_27	91			0	0	0					1
1770	Chur (GR)	2021-11-27	20211210_HVTVYDRXY	17_2021_11_27	76			0	0	0						1	1
1771	Chur (GR)	2021-11-27	20211210_HVTVYDRXY	17_2021_11_27	76			0	0	0					1			1
1772	Chur (GR)	2021-11-27	20211210_HVTVYDRXY	17_2021_11_27	73			0	0	0								1
1773	Chur (GR)	2021-11-27	20211210_HVTVYDRXY	17_2021_11_27	91			0	0	0								1
1774	Chur (GR)	2021-11-27	20211210_HVTVYDRXY	17_2021_11_27	92	0	2	2	0	0									1
1775	Chur (GR)	2021-11-27	20211210_HVTVYDRXY	17_2021_11_27	72			0	0	0										1
1776	Chur (GR)	2021-11-27	20211210_HVTVYDRXY	17_2021_11_27	75			0	0	0										1
1777	Chur (GR)	2021-11-27	20211210_HVTVYDRXY	17_2021_11_27	76			0	0	0										1
1778	Chur (GR)	2021-11-27	20211210_HVTVYDRXY	17_2021_11_27	78	0	2	2	0	0										1
1779	Chur (GR)	2021-11-27	20211210_HVTVYDRXY	17_2021_11_27	88	0	2	27	0	0										1
1780	Chur (GR)	2021-11-28	20211210_HVTVYDRXY	17_2021_11_28	71	0	3	15	0	0	1
1781	Chur (GR)	2021-11-28	20211210_HVTVYDRXY	17_2021_11_28	95	0	2	1719	0	1	1
1782	Chur (GR)	2021-11-28	20211210_HVTVYDRXY	17_2021_11_28	77	0.999611	1	20558	20550	0		1
1783	Chur (GR)	2021-11-28	20211210_HVTVYDRXY	17_2021_11_28	72			0	0	0			1
1784	Chur (GR)	2021-11-28	20211210_HVTVYDRXY	17_2021_11_28	78	0	2	216	0	0			1
1785	Chur (GR)	2021-11-28	20211210_HVTVYDRXY	17_2021_11_28	92	0	3	144	0	0			1
1786	Chur (GR)	2021-11-28	20211210_HVTVYDRXY	17_2021_11_28	93	0	2	621565	0	133			1
1787	Chur (GR)	2021-11-28	20211210_HVTVYDRXY	17_2021_11_28	76	0	2	87	0	0	1			1
1788	Chur (GR)	2021-11-28	20211210_HVTVYDRXY	17_2021_11_28	73			0	0	0				1
1789	Chur (GR)	2021-11-28	20211210_HVTVYDRXY	17_2021_11_28	91	1	2	12	12	0					1
1790	Chur (GR)	2021-11-28	20211210_HVTVYDRXY	17_2021_11_28	76	0	2	87	0	87						1	1
1791	Chur (GR)	2021-11-28	20211210_HVTVYDRXY	17_2021_11_28	76	1	2	87	87	0					1			1
1792	Chur (GR)	2021-11-28	20211210_HVTVYDRXY	17_2021_11_28	73			0	0	0								1
1793	Chur (GR)	2021-11-28	20211210_HVTVYDRXY	17_2021_11_28	91	1	2	12	12	0								1
1794	Chur (GR)	2021-11-28	20211210_HVTVYDRXY	17_2021_11_28	92	0	2	144	0	0									1
1795	Chur (GR)	2021-11-28	20211210_HVTVYDRXY	17_2021_11_28	72			0	0	0										1
1796	Chur (GR)	2021-11-28	20211210_HVTVYDRXY	17_2021_11_28	75	0	5	81	0	0										1
1797	Chur (GR)	2021-11-28	20211210_HVTVYDRXY	17_2021_11_28	76	0	7	87	0	0										1
1798	Chur (GR)	2021-11-28	20211210_HVTVYDRXY	17_2021_11_28	78	0	2	216	0	1										1
1799	Chur (GR)	2021-11-28	20211210_HVTVYDRXY	17_2021_11_28	88	0	2	1584	0	0										1
1800	Chur (GR)	2021-11-29	20211210_HVTVYDRXY	17_2021_11_29	71	0	3	222	0	0	1
1801	Chur (GR)	2021-11-29	20211210_HVTVYDRXY	17_2021_11_29	95	0	2	51704	0	23	1
1802	Chur (GR)	2021-11-29	20211210_HVTVYDRXY	17_2021_11_29	77	0.999922	1	101955	101947	0		1
1803	Chur (GR)	2021-11-29	20211210_HVTVYDRXY	17_2021_11_29	72			0	0	0			1
1804	Chur (GR)	2021-11-29	20211210_HVTVYDRXY	17_2021_11_29	78	0	2	14022	0	0			1
1805	Chur (GR)	2021-11-29	20211210_HVTVYDRXY	17_2021_11_29	92	0	3	22341	0	0			1
1806	Chur (GR)	2021-11-29	20211210_HVTVYDRXY	17_2021_11_29	93	0	2	271234	0	55			1
1807	Chur (GR)	2021-11-29	20211210_HVTVYDRXY	17_2021_11_29	76	0	2	533	0	0	1			1
1808	Chur (GR)	2021-11-29	20211210_HVTVYDRXY	17_2021_11_29	73	0	2	4	0	0				1
1809	Chur (GR)	2021-11-29	20211210_HVTVYDRXY	17_2021_11_29	91	0.835821	2	201	168	33					1
1810	Chur (GR)	2021-11-29	20211210_HVTVYDRXY	17_2021_11_29	76	0	2	534	0	534						1	1
1811	Chur (GR)	2021-11-29	20211210_HVTVYDRXY	17_2021_11_29	76	1	2	534	534	0					1			1
1812	Chur (GR)	2021-11-29	20211210_HVTVYDRXY	17_2021_11_29	73	0	2	4	0	0								1
1813	Chur (GR)	2021-11-29	20211210_HVTVYDRXY	17_2021_11_29	91	0.835821	2	201	168	33								1
1814	Chur (GR)	2021-11-29	20211210_HVTVYDRXY	17_2021_11_29	92	0	2	22342	0	1									1
1815	Chur (GR)	2021-11-29	20211210_HVTVYDRXY	17_2021_11_29	72			0	0	0										1
1816	Chur (GR)	2021-11-29	20211210_HVTVYDRXY	17_2021_11_29	75	0	5	3782	0	0										1
1817	Chur (GR)	2021-11-29	20211210_HVTVYDRXY	17_2021_11_29	76	0	7	533	0	0										1
1818	Chur (GR)	2021-11-29	20211210_HVTVYDRXY	17_2021_11_29	78	0	2	14022	0	70										1
1819	Chur (GR)	2021-11-29	20211210_HVTVYDRXY	17_2021_11_29	88	0	2	14247	0	0										1
1820	Chur (GR)	2021-11-30	20211210_HVTVYDRXY	17_2021_11_30	71	0	3	63	0	0	1
1821	Chur (GR)	2021-11-30	20211210_HVTVYDRXY	17_2021_11_30	95	0	2	37681	0	15	1
1822	Chur (GR)	2021-11-30	20211210_HVTVYDRXY	17_2021_11_30	77	0.999925	1	79953	79947	0		1
1823	Chur (GR)	2021-11-30	20211210_HVTVYDRXY	17_2021_11_30	72			0	0	0			1
1824	Chur (GR)	2021-11-30	20211210_HVTVYDRXY	17_2021_11_30	78	0	2	7826	0	0			1
1825	Chur (GR)	2021-11-30	20211210_HVTVYDRXY	17_2021_11_30	92	0	3	7567	0	0			1
1826	Chur (GR)	2021-11-30	20211210_HVTVYDRXY	17_2021_11_30	93	0	2	237061	0	50			1
1827	Chur (GR)	2021-11-30	20211210_HVTVYDRXY	17_2021_11_30	76	0	2	394	0	0	1			1
1828	Chur (GR)	2021-11-30	20211210_HVTVYDRXY	17_2021_11_30	73	0	2	9	0	0				1
1829	Chur (GR)	2021-11-30	20211210_HVTVYDRXY	17_2021_11_30	91	1	2	93	93	0					1
1830	Chur (GR)	2021-11-30	20211210_HVTVYDRXY	17_2021_11_30	76	0	2	394	0	394						1	1
1831	Chur (GR)	2021-11-30	20211210_HVTVYDRXY	17_2021_11_30	76	1	2	394	394	0					1			1
1832	Chur (GR)	2021-11-30	20211210_HVTVYDRXY	17_2021_11_30	73	0	2	9	0	0								1
1833	Chur (GR)	2021-11-30	20211210_HVTVYDRXY	17_2021_11_30	91	1	2	93	93	0								1
1834	Chur (GR)	2021-11-30	20211210_HVTVYDRXY	17_2021_11_30	92	0	2	7567	0	1									1
1835	Chur (GR)	2021-11-30	20211210_HVTVYDRXY	17_2021_11_30	72			0	0	0										1
1836	Chur (GR)	2021-11-30	20211210_HVTVYDRXY	17_2021_11_30	75	0	5	2456	0	0										1
1837	Chur (GR)	2021-11-30	20211210_HVTVYDRXY	17_2021_11_30	76	0	7	394	0	0										1
1838	Chur (GR)	2021-11-30	20211210_HVTVYDRXY	17_2021_11_30	78	0	2	7824	0	35										1
1839	Chur (GR)	2021-11-30	20211210_HVTVYDRXY	17_2021_11_30	88	0	2	11543	0	0										1
1840	Altenrhein (SG)	2021-11-24	20211210_HVTVYDRXY	19_2021_11_24	71	0	3	207	0	0	1
1841	Altenrhein (SG)	2021-11-24	20211210_HVTVYDRXY	19_2021_11_24	95	0	2	25677	0	13	1
1842	Altenrhein (SG)	2021-11-24	20211210_HVTVYDRXY	19_2021_11_24	77	0.999904	1	114731	114720	0		1
1843	Altenrhein (SG)	2021-11-24	20211210_HVTVYDRXY	19_2021_11_24	72			0	0	0			1
1844	Altenrhein (SG)	2021-11-24	20211210_HVTVYDRXY	19_2021_11_24	78	0	2	14849	0	0			1
1845	Altenrhein (SG)	2021-11-24	20211210_HVTVYDRXY	19_2021_11_24	92	0	3	8730	0	0			1
1846	Altenrhein (SG)	2021-11-24	20211210_HVTVYDRXY	19_2021_11_24	93	0	2	236449	0	57			1
1847	Altenrhein (SG)	2021-11-24	20211210_HVTVYDRXY	19_2021_11_24	76	0	2	617	0	0	1			1
1848	Altenrhein (SG)	2021-11-24	20211210_HVTVYDRXY	19_2021_11_24	73	0	2	5	0	0				1
1849	Altenrhein (SG)	2021-11-24	20211210_HVTVYDRXY	19_2021_11_24	91	1	2	104	104	0					1
1850	Altenrhein (SG)	2021-11-24	20211210_HVTVYDRXY	19_2021_11_24	76	0	2	617	0	617						1	1
1851	Altenrhein (SG)	2021-11-24	20211210_HVTVYDRXY	19_2021_11_24	76	1	2	617	617	0					1			1
1852	Altenrhein (SG)	2021-11-24	20211210_HVTVYDRXY	19_2021_11_24	73	0	2	5	0	0								1
1853	Altenrhein (SG)	2021-11-24	20211210_HVTVYDRXY	19_2021_11_24	91	1	2	104	104	0								1
1854	Altenrhein (SG)	2021-11-24	20211210_HVTVYDRXY	19_2021_11_24	92	0	2	8731	0	1									1
1855	Altenrhein (SG)	2021-11-24	20211210_HVTVYDRXY	19_2021_11_24	72			0	0	0										1
1856	Altenrhein (SG)	2021-11-24	20211210_HVTVYDRXY	19_2021_11_24	75	0	5	5355	0	0										1
1857	Altenrhein (SG)	2021-11-24	20211210_HVTVYDRXY	19_2021_11_24	76	0	7	617	0	0										1
1858	Altenrhein (SG)	2021-11-24	20211210_HVTVYDRXY	19_2021_11_24	78	0	2	14849	0	73										1
1859	Altenrhein (SG)	2021-11-24	20211210_HVTVYDRXY	19_2021_11_24	88	0	2	13256	0	0										1
1860	Altenrhein (SG)	2021-11-25	20211210_HVTVYDRXY	19_2021_11_25	71	0	3	11	0	0	1
1861	Altenrhein (SG)	2021-11-25	20211210_HVTVYDRXY	19_2021_11_25	95	0	2	20637	0	11	1
1862	Altenrhein (SG)	2021-11-25	20211210_HVTVYDRXY	19_2021_11_25	77	0.99989	1	63541	63534	0		1
1863	Altenrhein (SG)	2021-11-25	20211210_HVTVYDRXY	19_2021_11_25	72			0	0	0			1
1864	Altenrhein (SG)	2021-11-25	20211210_HVTVYDRXY	19_2021_11_25	78	0	2	5306	0	0			1
1865	Altenrhein (SG)	2021-11-25	20211210_HVTVYDRXY	19_2021_11_25	92	0	3	3735	0	0			1
1866	Altenrhein (SG)	2021-11-25	20211210_HVTVYDRXY	19_2021_11_25	93	0	2	236340	0	218			1
1867	Altenrhein (SG)	2021-11-25	20211210_HVTVYDRXY	19_2021_11_25	76	0	2	249	0	0	1			1
1868	Altenrhein (SG)	2021-11-25	20211210_HVTVYDRXY	19_2021_11_25	73	0	2	1	0	0				1
1869	Altenrhein (SG)	2021-11-25	20211210_HVTVYDRXY	19_2021_11_25	91	0.981818	2	55	54	1					1
1870	Altenrhein (SG)	2021-11-25	20211210_HVTVYDRXY	19_2021_11_25	76	0	2	249	0	249						1	1
1871	Altenrhein (SG)	2021-11-25	20211210_HVTVYDRXY	19_2021_11_25	76	1	2	249	249	0					1			1
1872	Altenrhein (SG)	2021-11-25	20211210_HVTVYDRXY	19_2021_11_25	73	0	2	1	0	0								1
1873	Altenrhein (SG)	2021-11-25	20211210_HVTVYDRXY	19_2021_11_25	91	0.981818	2	55	54	1								1
1874	Altenrhein (SG)	2021-11-25	20211210_HVTVYDRXY	19_2021_11_25	92	0	2	3734	0	0									1
1875	Altenrhein (SG)	2021-11-25	20211210_HVTVYDRXY	19_2021_11_25	72			0	0	0										1
1876	Altenrhein (SG)	2021-11-25	20211210_HVTVYDRXY	19_2021_11_25	75	0	5	913	0	0										1
1877	Altenrhein (SG)	2021-11-25	20211210_HVTVYDRXY	19_2021_11_25	76	0	7	249	0	0										1
1878	Altenrhein (SG)	2021-11-25	20211210_HVTVYDRXY	19_2021_11_25	78	0	2	5305	0	33										1
1879	Altenrhein (SG)	2021-11-25	20211210_HVTVYDRXY	19_2021_11_25	88	0	2	10071	0	0										1
1880	Altenrhein (SG)	2021-11-26	20211210_HVTVYDRXY	19_2021_11_26	71	0	3	129	0	0	1
1881	Altenrhein (SG)	2021-11-26	20211210_HVTVYDRXY	19_2021_11_26	95	0	2	23751	0	11	1
1882	Altenrhein (SG)	2021-11-26	20211210_HVTVYDRXY	19_2021_11_26	77	0.999755	1	48918	48906	0		1
1883	Altenrhein (SG)	2021-11-26	20211210_HVTVYDRXY	19_2021_11_26	72			0	0	0			1
1884	Altenrhein (SG)	2021-11-26	20211210_HVTVYDRXY	19_2021_11_26	78	0	2	6833	0	0			1
1885	Altenrhein (SG)	2021-11-26	20211210_HVTVYDRXY	19_2021_11_26	92	0	3	6428	0	0			1
1886	Altenrhein (SG)	2021-11-26	20211210_HVTVYDRXY	19_2021_11_26	93	0	2	107880	0	23			1
1887	Altenrhein (SG)	2021-11-26	20211210_HVTVYDRXY	19_2021_11_26	76	0	2	167	0	0	1			1
1888	Altenrhein (SG)	2021-11-26	20211210_HVTVYDRXY	19_2021_11_26	73	0	2	5	0	0				1
1889	Altenrhein (SG)	2021-11-26	20211210_HVTVYDRXY	19_2021_11_26	91	1	2	50	50	0					1
1890	Altenrhein (SG)	2021-11-26	20211210_HVTVYDRXY	19_2021_11_26	76	0	2	167	0	167						1	1
1891	Altenrhein (SG)	2021-11-26	20211210_HVTVYDRXY	19_2021_11_26	76	1	2	167	167	0					1			1
1892	Altenrhein (SG)	2021-11-26	20211210_HVTVYDRXY	19_2021_11_26	73	0	2	5	0	0								1
1893	Altenrhein (SG)	2021-11-26	20211210_HVTVYDRXY	19_2021_11_26	91	1	2	50	50	0								1
1894	Altenrhein (SG)	2021-11-26	20211210_HVTVYDRXY	19_2021_11_26	92	0	2	6428	0	2									1
1895	Altenrhein (SG)	2021-11-26	20211210_HVTVYDRXY	19_2021_11_26	72			0	0	0										1
1896	Altenrhein (SG)	2021-11-26	20211210_HVTVYDRXY	19_2021_11_26	75	0	5	2520	0	0										1
1897	Altenrhein (SG)	2021-11-26	20211210_HVTVYDRXY	19_2021_11_26	76	0	7	166	0	0										1
1898	Altenrhein (SG)	2021-11-26	20211210_HVTVYDRXY	19_2021_11_26	78	0	2	6833	0	21										1
1899	Altenrhein (SG)	2021-11-26	20211210_HVTVYDRXY	19_2021_11_26	88	0	2	8821	0	0										1
1900	Altenrhein (SG)	2021-11-27	20211210_HVTVYDRXY	19_2021_11_27	71	0	3	7	0	0	1
1901	Altenrhein (SG)	2021-11-27	20211210_HVTVYDRXY	19_2021_11_27	95	0	2	4144	0	2	1
1902	Altenrhein (SG)	2021-11-27	20211210_HVTVYDRXY	19_2021_11_27	77	0.999716	1	28160	28152	0		1
1903	Altenrhein (SG)	2021-11-27	20211210_HVTVYDRXY	19_2021_11_27	72			0	0	0			1
1904	Altenrhein (SG)	2021-11-27	20211210_HVTVYDRXY	19_2021_11_27	78	0	2	3	0	0			1
1905	Altenrhein (SG)	2021-11-27	20211210_HVTVYDRXY	19_2021_11_27	92	0	3	5	0	0			1
1906	Altenrhein (SG)	2021-11-27	20211210_HVTVYDRXY	19_2021_11_27	93	0	2	184304	0	29			1
1907	Altenrhein (SG)	2021-11-27	20211210_HVTVYDRXY	19_2021_11_27	76			0	0	0	1			1
1908	Altenrhein (SG)	2021-11-27	20211210_HVTVYDRXY	19_2021_11_27	73			0	0	0				1
1909	Altenrhein (SG)	2021-11-27	20211210_HVTVYDRXY	19_2021_11_27	91	1	2	4	4	0					1
1910	Altenrhein (SG)	2021-11-27	20211210_HVTVYDRXY	19_2021_11_27	76			0	0	0						1	1
1911	Altenrhein (SG)	2021-11-27	20211210_HVTVYDRXY	19_2021_11_27	76			0	0	0					1			1
1912	Altenrhein (SG)	2021-11-27	20211210_HVTVYDRXY	19_2021_11_27	73			0	0	0								1
1913	Altenrhein (SG)	2021-11-27	20211210_HVTVYDRXY	19_2021_11_27	91	1	2	4	4	0								1
1914	Altenrhein (SG)	2021-11-27	20211210_HVTVYDRXY	19_2021_11_27	92	0	2	5	0	0									1
1915	Altenrhein (SG)	2021-11-27	20211210_HVTVYDRXY	19_2021_11_27	72			0	0	0										1
1916	Altenrhein (SG)	2021-11-27	20211210_HVTVYDRXY	19_2021_11_27	75	0	5	78	0	0										1
1917	Altenrhein (SG)	2021-11-27	20211210_HVTVYDRXY	19_2021_11_27	76			0	0	0										1
1918	Altenrhein (SG)	2021-11-27	20211210_HVTVYDRXY	19_2021_11_27	78	0	2	3	0	0										1
1919	Altenrhein (SG)	2021-11-27	20211210_HVTVYDRXY	19_2021_11_27	88	0	2	52	0	0										1
1920	Altenrhein (SG)	2021-11-28	20211210_HVTVYDRXY	19_2021_11_28	71	0	3	81	0	0	1
1921	Altenrhein (SG)	2021-11-28	20211210_HVTVYDRXY	19_2021_11_28	95	0	2	12401	0	8	1
1922	Altenrhein (SG)	2021-11-28	20211210_HVTVYDRXY	19_2021_11_28	77	0.999772	1	96346	96324	0		1
1923	Altenrhein (SG)	2021-11-28	20211210_HVTVYDRXY	19_2021_11_28	72			0	0	0			1
1924	Altenrhein (SG)	2021-11-28	20211210_HVTVYDRXY	19_2021_11_28	78	0	2	3102	0	0			1
1925	Altenrhein (SG)	2021-11-28	20211210_HVTVYDRXY	19_2021_11_28	92	0	3	2337	0	0			1
1926	Altenrhein (SG)	2021-11-28	20211210_HVTVYDRXY	19_2021_11_28	93	0	2	295451	0	71			1
1927	Altenrhein (SG)	2021-11-28	20211210_HVTVYDRXY	19_2021_11_28	76	0	2	882	0	0	1			1
1928	Altenrhein (SG)	2021-11-28	20211210_HVTVYDRXY	19_2021_11_28	73			0	0	0				1
1929	Altenrhein (SG)	2021-11-28	20211210_HVTVYDRXY	19_2021_11_28	91	1	2	26	26	2					1
1930	Altenrhein (SG)	2021-11-28	20211210_HVTVYDRXY	19_2021_11_28	76	0	2	883	0	883						1	1
1931	Altenrhein (SG)	2021-11-28	20211210_HVTVYDRXY	19_2021_11_28	76	1	2	883	883	0					1			1
1932	Altenrhein (SG)	2021-11-28	20211210_HVTVYDRXY	19_2021_11_28	73			0	0	0								1
1933	Altenrhein (SG)	2021-11-28	20211210_HVTVYDRXY	19_2021_11_28	91	1	2	26	26	2								1
1934	Altenrhein (SG)	2021-11-28	20211210_HVTVYDRXY	19_2021_11_28	92	0	2	2337	0	2									1
1935	Altenrhein (SG)	2021-11-28	20211210_HVTVYDRXY	19_2021_11_28	72			0	0	0										1
1936	Altenrhein (SG)	2021-11-28	20211210_HVTVYDRXY	19_2021_11_28	75	0	5	1828	0	0										1
1937	Altenrhein (SG)	2021-11-28	20211210_HVTVYDRXY	19_2021_11_28	76	0	7	882	0	0										1
1938	Altenrhein (SG)	2021-11-28	20211210_HVTVYDRXY	19_2021_11_28	78	0	2	3102	0	26										1
1939	Altenrhein (SG)	2021-11-28	20211210_HVTVYDRXY	19_2021_11_28	88	0	2	8929	0	0										1
1940	Altenrhein (SG)	2021-11-29	20211210_HVTVYDRXY	19_2021_11_29	71	0	3	623	0	0	1
1941	Altenrhein (SG)	2021-11-29	20211210_HVTVYDRXY	19_2021_11_29	95	0	2	24079	0	10	1
1942	Altenrhein (SG)	2021-11-29	20211210_HVTVYDRXY	19_2021_11_29	77	0.999909	1	176373	176357	0		1
1943	Altenrhein (SG)	2021-11-29	20211210_HVTVYDRXY	19_2021_11_29	72			0	0	0			1
1944	Altenrhein (SG)	2021-11-29	20211210_HVTVYDRXY	19_2021_11_29	78	0	2	27324	0	2			1
1945	Altenrhein (SG)	2021-11-29	20211210_HVTVYDRXY	19_2021_11_29	92	0	3	23720	0	0			1
1946	Altenrhein (SG)	2021-11-29	20211210_HVTVYDRXY	19_2021_11_29	93	0	2	196607	0	26			1
1947	Altenrhein (SG)	2021-11-29	20211210_HVTVYDRXY	19_2021_11_29	76	0	2	2697	0	1	1			1
1948	Altenrhein (SG)	2021-11-29	20211210_HVTVYDRXY	19_2021_11_29	73			0	0	0				1
1949	Altenrhein (SG)	2021-11-29	20211210_HVTVYDRXY	19_2021_11_29	91	1	2	146	146	0					1
1950	Altenrhein (SG)	2021-11-29	20211210_HVTVYDRXY	19_2021_11_29	76	0	2	2697	0	2697						1	1
1951	Altenrhein (SG)	2021-11-29	20211210_HVTVYDRXY	19_2021_11_29	76	0.999629	2	2698	2697	1					1			1
1952	Altenrhein (SG)	2021-11-29	20211210_HVTVYDRXY	19_2021_11_29	73			0	0	0								1
1953	Altenrhein (SG)	2021-11-29	20211210_HVTVYDRXY	19_2021_11_29	91	1	2	146	146	0								1
1954	Altenrhein (SG)	2021-11-29	20211210_HVTVYDRXY	19_2021_11_29	92	0	2	23718	0	2									1
1955	Altenrhein (SG)	2021-11-29	20211210_HVTVYDRXY	19_2021_11_29	72			0	0	0										1
1956	Altenrhein (SG)	2021-11-29	20211210_HVTVYDRXY	19_2021_11_29	75	0	5	13070	0	0										1
1957	Altenrhein (SG)	2021-11-29	20211210_HVTVYDRXY	19_2021_11_29	76	0	7	2698	0	0										1
1958	Altenrhein (SG)	2021-11-29	20211210_HVTVYDRXY	19_2021_11_29	78	0	2	27325	0	131										1
1959	Altenrhein (SG)	2021-11-29	20211210_HVTVYDRXY	19_2021_11_29	88	0	2	31296	0	0										1
1960	Altenrhein (SG)	2021-11-30	20211210_HVTVYDRXY	19_2021_11_30	71	0	3	54	0	0	1
1961	Altenrhein (SG)	2021-11-30	20211210_HVTVYDRXY	19_2021_11_30	95	0	2	20963	0	9	1
1962	Altenrhein (SG)	2021-11-30	20211210_HVTVYDRXY	19_2021_11_30	77	0.999943	1	35293	35291	0		1
1963	Altenrhein (SG)	2021-11-30	20211210_HVTVYDRXY	19_2021_11_30	72			0	0	0			1
1964	Altenrhein (SG)	2021-11-30	20211210_HVTVYDRXY	19_2021_11_30	78	0	2	2863	0	0			1
1965	Altenrhein (SG)	2021-11-30	20211210_HVTVYDRXY	19_2021_11_30	92	0	3	3351	0	0			1
1966	Altenrhein (SG)	2021-11-30	20211210_HVTVYDRXY	19_2021_11_30	93	0	2	99861	0	23			1
1967	Altenrhein (SG)	2021-11-30	20211210_HVTVYDRXY	19_2021_11_30	76	0	2	123	0	0	1			1
1968	Altenrhein (SG)	2021-11-30	20211210_HVTVYDRXY	19_2021_11_30	73			0	0	0				1
1969	Altenrhein (SG)	2021-11-30	20211210_HVTVYDRXY	19_2021_11_30	91	1	2	20	20	0					1
1970	Altenrhein (SG)	2021-11-30	20211210_HVTVYDRXY	19_2021_11_30	76	0	2	123	0	123						1	1
1971	Altenrhein (SG)	2021-11-30	20211210_HVTVYDRXY	19_2021_11_30	76	1	2	123	123	0					1			1
1972	Altenrhein (SG)	2021-11-30	20211210_HVTVYDRXY	19_2021_11_30	73			0	0	0								1
1973	Altenrhein (SG)	2021-11-30	20211210_HVTVYDRXY	19_2021_11_30	91	1	2	20	20	0								1
1974	Altenrhein (SG)	2021-11-30	20211210_HVTVYDRXY	19_2021_11_30	92	0	2	3352	0	0									1
1975	Altenrhein (SG)	2021-11-30	20211210_HVTVYDRXY	19_2021_11_30	72			0	0	0										1
1976	Altenrhein (SG)	2021-11-30	20211210_HVTVYDRXY	19_2021_11_30	75	0	5	1348	0	0										1
1977	Altenrhein (SG)	2021-11-30	20211210_HVTVYDRXY	19_2021_11_30	76	0	7	123	0	0										1
1978	Altenrhein (SG)	2021-11-30	20211210_HVTVYDRXY	19_2021_11_30	78	0	2	2863	0	14										1
1979	Altenrhein (SG)	2021-11-30	20211210_HVTVYDRXY	19_2021_11_30	88	0	2	4673	0	0										1
1980	Laupen (BE)	2021-11-24	20211210_HVTVYDRXY	25_2021_11_24	71	0	3	15	0	0	1
1981	Laupen (BE)	2021-11-24	20211210_HVTVYDRXY	25_2021_11_24	95	0	2	3798	0	3	1
1982	Laupen (BE)	2021-11-24	20211210_HVTVYDRXY	25_2021_11_24	77	0.999868	1	22674	22671	0		1
1983	Laupen (BE)	2021-11-24	20211210_HVTVYDRXY	25_2021_11_24	72			0	0	0			1
1984	Laupen (BE)	2021-11-24	20211210_HVTVYDRXY	25_2021_11_24	78	0	2	4357	0	0			1
1985	Laupen (BE)	2021-11-24	20211210_HVTVYDRXY	25_2021_11_24	92	0	3	1712	0	0			1
1986	Laupen (BE)	2021-11-24	20211210_HVTVYDRXY	25_2021_11_24	93	0	2	171333	0	46			1
1987	Laupen (BE)	2021-11-24	20211210_HVTVYDRXY	25_2021_11_24	76	0	2	172	0	0	1			1
1988	Laupen (BE)	2021-11-24	20211210_HVTVYDRXY	25_2021_11_24	73			0	0	0				1
1989	Laupen (BE)	2021-11-24	20211210_HVTVYDRXY	25_2021_11_24	91	1	2	4	4	0					1
1990	Laupen (BE)	2021-11-24	20211210_HVTVYDRXY	25_2021_11_24	76	0.0174419	2	172	3	169						1	1
1991	Laupen (BE)	2021-11-24	20211210_HVTVYDRXY	25_2021_11_24	76	1	2	172	172	0					1			1
1992	Laupen (BE)	2021-11-24	20211210_HVTVYDRXY	25_2021_11_24	73			0	0	0								1
1993	Laupen (BE)	2021-11-24	20211210_HVTVYDRXY	25_2021_11_24	91	1	2	4	4	0								1
1994	Laupen (BE)	2021-11-24	20211210_HVTVYDRXY	25_2021_11_24	92	0	2	1712	0	0									1
1995	Laupen (BE)	2021-11-24	20211210_HVTVYDRXY	25_2021_11_24	72			0	0	0										1
1996	Laupen (BE)	2021-11-24	20211210_HVTVYDRXY	25_2021_11_24	75	0	5	209	0	0										1
1997	Laupen (BE)	2021-11-24	20211210_HVTVYDRXY	25_2021_11_24	76	0	7	172	0	0										1
1998	Laupen (BE)	2021-11-24	20211210_HVTVYDRXY	25_2021_11_24	78	0	2	4357	0	26										1
1999	Laupen (BE)	2021-11-24	20211210_HVTVYDRXY	25_2021_11_24	88	0	2	5026	0	0										1
2000	Laupen (BE)	2021-11-25	20211210_HVTVYDRXY	25_2021_11_25	71			0	0	0	1
2001	Laupen (BE)	2021-11-25	20211210_HVTVYDRXY	25_2021_11_25	95	0	2	62	0	0	1
2002	Laupen (BE)	2021-11-25	20211210_HVTVYDRXY	25_2021_11_25	77	1	1	61	61	0		1
2003	Laupen (BE)	2021-11-25	20211210_HVTVYDRXY	25_2021_11_25	72			0	0	0			1
2004	Laupen (BE)	2021-11-25	20211210_HVTVYDRXY	25_2021_11_25	78	0	2	101	0	0			1
2005	Laupen (BE)	2021-11-25	20211210_HVTVYDRXY	25_2021_11_25	92	0	3	29	0	0			1
2006	Laupen (BE)	2021-11-25	20211210_HVTVYDRXY	25_2021_11_25	93	0	2	134787	0	32			1
2007	Laupen (BE)	2021-11-25	20211210_HVTVYDRXY	25_2021_11_25	76	0	2	3	0	0	1			1
2008	Laupen (BE)	2021-11-25	20211210_HVTVYDRXY	25_2021_11_25	73			0	0	0				1
2009	Laupen (BE)	2021-11-25	20211210_HVTVYDRXY	25_2021_11_25	91			0	0	0					1
2010	Laupen (BE)	2021-11-25	20211210_HVTVYDRXY	25_2021_11_25	76	0	2	3	0	3						1	1
2011	Laupen (BE)	2021-11-25	20211210_HVTVYDRXY	25_2021_11_25	76	1	2	3	3	0					1			1
2012	Laupen (BE)	2021-11-25	20211210_HVTVYDRXY	25_2021_11_25	73			0	0	0								1
2013	Laupen (BE)	2021-11-25	20211210_HVTVYDRXY	25_2021_11_25	91			0	0	0								1
2014	Laupen (BE)	2021-11-25	20211210_HVTVYDRXY	25_2021_11_25	92	0	2	29	0	0									1
2015	Laupen (BE)	2021-11-25	20211210_HVTVYDRXY	25_2021_11_25	72			0	0	0										1
2016	Laupen (BE)	2021-11-25	20211210_HVTVYDRXY	25_2021_11_25	75			0	0	0										1
2017	Laupen (BE)	2021-11-25	20211210_HVTVYDRXY	25_2021_11_25	76	0	7	3	0	0										1
2018	Laupen (BE)	2021-11-25	20211210_HVTVYDRXY	25_2021_11_25	78	0	2	101	0	1										1
2019	Laupen (BE)	2021-11-25	20211210_HVTVYDRXY	25_2021_11_25	88	0	2	251	0	0										1
2020	Laupen (BE)	2021-11-26	20211210_HVTVYDRXY	25_2021_11_26	71	0	3	5	0	0	1
2021	Laupen (BE)	2021-11-26	20211210_HVTVYDRXY	25_2021_11_26	95	0	2	3230	0	2	1
2022	Laupen (BE)	2021-11-26	20211210_HVTVYDRXY	25_2021_11_26	77	0.999935	1	15433	15432	0		1
2023	Laupen (BE)	2021-11-26	20211210_HVTVYDRXY	25_2021_11_26	72			0	0	0			1
2024	Laupen (BE)	2021-11-26	20211210_HVTVYDRXY	25_2021_11_26	78	0	2	1296	0	0			1
2025	Laupen (BE)	2021-11-26	20211210_HVTVYDRXY	25_2021_11_26	92	0	3	566	0	0			1
2026	Laupen (BE)	2021-11-26	20211210_HVTVYDRXY	25_2021_11_26	93	0	2	182128	0	123			1
2027	Laupen (BE)	2021-11-26	20211210_HVTVYDRXY	25_2021_11_26	76	0	2	128	0	0	1			1
2028	Laupen (BE)	2021-11-26	20211210_HVTVYDRXY	25_2021_11_26	73			0	0	0				1
2029	Laupen (BE)	2021-11-26	20211210_HVTVYDRXY	25_2021_11_26	91	1	2	6	6	0					1
2030	Laupen (BE)	2021-11-26	20211210_HVTVYDRXY	25_2021_11_26	76	0	2	128	0	128						1	1
2031	Laupen (BE)	2021-11-26	20211210_HVTVYDRXY	25_2021_11_26	76	1	2	128	128	0					1			1
2032	Laupen (BE)	2021-11-26	20211210_HVTVYDRXY	25_2021_11_26	73			0	0	0								1
2033	Laupen (BE)	2021-11-26	20211210_HVTVYDRXY	25_2021_11_26	91	1	2	6	6	0								1
2034	Laupen (BE)	2021-11-26	20211210_HVTVYDRXY	25_2021_11_26	92	0	2	568	0	0									1
2035	Laupen (BE)	2021-11-26	20211210_HVTVYDRXY	25_2021_11_26	72			0	0	0										1
2036	Laupen (BE)	2021-11-26	20211210_HVTVYDRXY	25_2021_11_26	75	0	5	97	0	0										1
2037	Laupen (BE)	2021-11-26	20211210_HVTVYDRXY	25_2021_11_26	76	0	7	128	0	0										1
2038	Laupen (BE)	2021-11-26	20211210_HVTVYDRXY	25_2021_11_26	78	0	2	1297	0	9										1
2039	Laupen (BE)	2021-11-26	20211210_HVTVYDRXY	25_2021_11_26	88	0	2	2367	0	0										1
2040	Laupen (BE)	2021-11-27	20211210_HVTVYDRXY	25_2021_11_27	71	0	3	5	0	0	1
2041	Laupen (BE)	2021-11-27	20211210_HVTVYDRXY	25_2021_11_27	95	0	2	5576	0	2	1
2042	Laupen (BE)	2021-11-27	20211210_HVTVYDRXY	25_2021_11_27	77	0.999954	1	21601	21600	0		1
2043	Laupen (BE)	2021-11-27	20211210_HVTVYDRXY	25_2021_11_27	72			0	0	0			1
2044	Laupen (BE)	2021-11-27	20211210_HVTVYDRXY	25_2021_11_27	78	0	2	1063	0	0			1
2045	Laupen (BE)	2021-11-27	20211210_HVTVYDRXY	25_2021_11_27	92	0	3	468	0	0			1
2046	Laupen (BE)	2021-11-27	20211210_HVTVYDRXY	25_2021_11_27	93	0	2	333306	0	80			1
2047	Laupen (BE)	2021-11-27	20211210_HVTVYDRXY	25_2021_11_27	76	0	2	152	0	0	1			1
2048	Laupen (BE)	2021-11-27	20211210_HVTVYDRXY	25_2021_11_27	73			0	0	0				1
2049	Laupen (BE)	2021-11-27	20211210_HVTVYDRXY	25_2021_11_27	91	1	2	7	7	0					1
2050	Laupen (BE)	2021-11-27	20211210_HVTVYDRXY	25_2021_11_27	76	0	2	152	0	152						1	1
2051	Laupen (BE)	2021-11-27	20211210_HVTVYDRXY	25_2021_11_27	76	1	2	152	152	0					1			1
2052	Laupen (BE)	2021-11-27	20211210_HVTVYDRXY	25_2021_11_27	73			0	0	0								1
2053	Laupen (BE)	2021-11-27	20211210_HVTVYDRXY	25_2021_11_27	91	1	2	7	7	0								1
2054	Laupen (BE)	2021-11-27	20211210_HVTVYDRXY	25_2021_11_27	92	0	2	468	0	0									1
2055	Laupen (BE)	2021-11-27	20211210_HVTVYDRXY	25_2021_11_27	72			0	0	0										1
2056	Laupen (BE)	2021-11-27	20211210_HVTVYDRXY	25_2021_11_27	75	0	5	120	0	0										1
2057	Laupen (BE)	2021-11-27	20211210_HVTVYDRXY	25_2021_11_27	76	0	7	152	0	0										1
2058	Laupen (BE)	2021-11-27	20211210_HVTVYDRXY	25_2021_11_27	78	0	2	1063	0	3										1
2059	Laupen (BE)	2021-11-27	20211210_HVTVYDRXY	25_2021_11_27	88	0	2	3130	0	0										1
2060	Laupen (BE)	2021-11-28	20211210_HVTVYDRXY	25_2021_11_28	71	0	3	1	0	0	1
2061	Laupen (BE)	2021-11-28	20211210_HVTVYDRXY	25_2021_11_28	95	0	2	863	0	1	1
2062	Laupen (BE)	2021-11-28	20211210_HVTVYDRXY	25_2021_11_28	77	1	1	1682	1682	0		1
2063	Laupen (BE)	2021-11-28	20211210_HVTVYDRXY	25_2021_11_28	72			0	0	0			1
2064	Laupen (BE)	2021-11-28	20211210_HVTVYDRXY	25_2021_11_28	78	0	2	10	0	0			1
2065	Laupen (BE)	2021-11-28	20211210_HVTVYDRXY	25_2021_11_28	92	0	3	9	0	0			1
2066	Laupen (BE)	2021-11-28	20211210_HVTVYDRXY	25_2021_11_28	93	0	2	340903	0	114			1
2067	Laupen (BE)	2021-11-28	20211210_HVTVYDRXY	25_2021_11_28	76			0	0	0	1			1
2068	Laupen (BE)	2021-11-28	20211210_HVTVYDRXY	25_2021_11_28	73			0	0	0				1
2069	Laupen (BE)	2021-11-28	20211210_HVTVYDRXY	25_2021_11_28	91			0	0	0					1
2070	Laupen (BE)	2021-11-28	20211210_HVTVYDRXY	25_2021_11_28	76			0	0	0						1	1
2071	Laupen (BE)	2021-11-28	20211210_HVTVYDRXY	25_2021_11_28	76			0	0	0					1			1
2072	Laupen (BE)	2021-11-28	20211210_HVTVYDRXY	25_2021_11_28	73			0	0	0								1
2073	Laupen (BE)	2021-11-28	20211210_HVTVYDRXY	25_2021_11_28	91			0	0	0								1
2074	Laupen (BE)	2021-11-28	20211210_HVTVYDRXY	25_2021_11_28	92	0	2	9	0	0									1
2075	Laupen (BE)	2021-11-28	20211210_HVTVYDRXY	25_2021_11_28	72			0	0	0										1
2076	Laupen (BE)	2021-11-28	20211210_HVTVYDRXY	25_2021_11_28	75			0	0	0										1
2077	Laupen (BE)	2021-11-28	20211210_HVTVYDRXY	25_2021_11_28	76			0	0	0										1
2078	Laupen (BE)	2021-11-28	20211210_HVTVYDRXY	25_2021_11_28	78	0	2	10	0	0										1
2079	Laupen (BE)	2021-11-28	20211210_HVTVYDRXY	25_2021_11_28	88	0	2	73	0	0										1
2080	Laupen (BE)	2021-11-29	20211210_HVTVYDRXY	25_2021_11_29	71	0	3	37	0	0	1
2081	Laupen (BE)	2021-11-29	20211210_HVTVYDRXY	25_2021_11_29	95	0	2	3908	0	0	1
2082	Laupen (BE)	2021-11-29	20211210_HVTVYDRXY	25_2021_11_29	77	0.999878	1	49078	49072	0		1
2083	Laupen (BE)	2021-11-29	20211210_HVTVYDRXY	25_2021_11_29	72			0	0	0			1
2084	Laupen (BE)	2021-11-29	20211210_HVTVYDRXY	25_2021_11_29	78			0	0	0			1
2085	Laupen (BE)	2021-11-29	20211210_HVTVYDRXY	25_2021_11_29	92			0	0	0			1
2086	Laupen (BE)	2021-11-29	20211210_HVTVYDRXY	25_2021_11_29	93	0	2	733557	0	189			1
2087	Laupen (BE)	2021-11-29	20211210_HVTVYDRXY	25_2021_11_29	76			0	0	0	1			1
2088	Laupen (BE)	2021-11-29	20211210_HVTVYDRXY	25_2021_11_29	73			0	0	0				1
2089	Laupen (BE)	2021-11-29	20211210_HVTVYDRXY	25_2021_11_29	91	1	2	5	5	0					1
2090	Laupen (BE)	2021-11-29	20211210_HVTVYDRXY	25_2021_11_29	76			0	0	0						1	1
2091	Laupen (BE)	2021-11-29	20211210_HVTVYDRXY	25_2021_11_29	76			0	0	0					1			1
2092	Laupen (BE)	2021-11-29	20211210_HVTVYDRXY	25_2021_11_29	73			0	0	0								1
2093	Laupen (BE)	2021-11-29	20211210_HVTVYDRXY	25_2021_11_29	91	1	2	5	5	0								1
2094	Laupen (BE)	2021-11-29	20211210_HVTVYDRXY	25_2021_11_29	92			0	0	0									1
2095	Laupen (BE)	2021-11-29	20211210_HVTVYDRXY	25_2021_11_29	72			0	0	0										1
2096	Laupen (BE)	2021-11-29	20211210_HVTVYDRXY	25_2021_11_29	75	0	5	257	0	0										1
2097	Laupen (BE)	2021-11-29	20211210_HVTVYDRXY	25_2021_11_29	76			0	0	0										1
2098	Laupen (BE)	2021-11-29	20211210_HVTVYDRXY	25_2021_11_29	78			0	0	0										1
2099	Laupen (BE)	2021-11-29	20211210_HVTVYDRXY	25_2021_11_29	88			0	0	0										1
2100	Laupen (BE)	2021-11-30	20211210_HVTVYDRXY	25_2021_11_30	71	0	3	11	0	0	1
2101	Laupen (BE)	2021-11-30	20211210_HVTVYDRXY	25_2021_11_30	95	0	2	1738	0	0	1
2102	Laupen (BE)	2021-11-30	20211210_HVTVYDRXY	25_2021_11_30	77	0.999728	1	22033	22027	0		1
2103	Laupen (BE)	2021-11-30	20211210_HVTVYDRXY	25_2021_11_30	72			0	0	0			1
2104	Laupen (BE)	2021-11-30	20211210_HVTVYDRXY	25_2021_11_30	78	0	2	3925	0	0			1
2105	Laupen (BE)	2021-11-30	20211210_HVTVYDRXY	25_2021_11_30	92	0	3	1524	0	0			1
2106	Laupen (BE)	2021-11-30	20211210_HVTVYDRXY	25_2021_11_30	93	0	2	421855	0	118			1
2107	Laupen (BE)	2021-11-30	20211210_HVTVYDRXY	25_2021_11_30	76	0	2	1385	0	0	1			1
2108	Laupen (BE)	2021-11-30	20211210_HVTVYDRXY	25_2021_11_30	73			0	0	0				1
2109	Laupen (BE)	2021-11-30	20211210_HVTVYDRXY	25_2021_11_30	91	1	2	4	4	0					1
2110	Laupen (BE)	2021-11-30	20211210_HVTVYDRXY	25_2021_11_30	76	0	2	1385	0	1384						1	1
2111	Laupen (BE)	2021-11-30	20211210_HVTVYDRXY	25_2021_11_30	76	0.999278	2	1385	1384	1					1			1
2112	Laupen (BE)	2021-11-30	20211210_HVTVYDRXY	25_2021_11_30	73			0	0	0								1
2113	Laupen (BE)	2021-11-30	20211210_HVTVYDRXY	25_2021_11_30	91	1	2	4	4	0								1
2114	Laupen (BE)	2021-11-30	20211210_HVTVYDRXY	25_2021_11_30	92	0	2	1524	0	0									1
2115	Laupen (BE)	2021-11-30	20211210_HVTVYDRXY	25_2021_11_30	72			0	0	0										1
2116	Laupen (BE)	2021-11-30	20211210_HVTVYDRXY	25_2021_11_30	75	0	5	142	0	0										1
2117	Laupen (BE)	2021-11-30	20211210_HVTVYDRXY	25_2021_11_30	76	0	7	1385	0	0										1
2118	Laupen (BE)	2021-11-30	20211210_HVTVYDRXY	25_2021_11_30	78	0	2	3925	0	25										1
2119	Laupen (BE)	2021-11-30	20211210_HVTVYDRXY	25_2021_11_30	88	0	2	6748	0	1										1
2200	Lugano (TI)	2021-11-17	20211203_HN5V5DRXY	05_2021_11_17	71	0	3	13	0	0	1
2201	Lugano (TI)	2021-11-17	20211203_HN5V5DRXY	05_2021_11_17	95	0	2	2599	0	3	1
2202	Lugano (TI)	2021-11-17	20211203_HN5V5DRXY	05_2021_11_17	77	0.999964	1	28025	28024	0		1
2203	Lugano (TI)	2021-11-17	20211203_HN5V5DRXY	05_2021_11_17	72			0	0	0			1
2204	Lugano (TI)	2021-11-17	20211203_HN5V5DRXY	05_2021_11_17	78	0	2	37	0	0			1
2205	Lugano (TI)	2021-11-17	20211203_HN5V5DRXY	05_2021_11_17	92	0	3	7	0	0			1
2206	Lugano (TI)	2021-11-17	20211203_HN5V5DRXY	05_2021_11_17	93	0	2	402781	0	111			1
2207	Lugano (TI)	2021-11-17	20211203_HN5V5DRXY	05_2021_11_17	76			0	0	0	1			1
2208	Lugano (TI)	2021-11-17	20211203_HN5V5DRXY	05_2021_11_17	73			0	0	0				1
2209	Lugano (TI)	2021-11-17	20211203_HN5V5DRXY	05_2021_11_17	91	1	2	1	1	0					1
2210	Lugano (TI)	2021-11-17	20211203_HN5V5DRXY	05_2021_11_17	76			0	0	0						1	1
2211	Lugano (TI)	2021-11-17	20211203_HN5V5DRXY	05_2021_11_17	76			0	0	0					1			1
2212	Lugano (TI)	2021-11-17	20211203_HN5V5DRXY	05_2021_11_17	73			0	0	0								1
2213	Lugano (TI)	2021-11-17	20211203_HN5V5DRXY	05_2021_11_17	91	1	2	1	1	0								1
2214	Lugano (TI)	2021-11-17	20211203_HN5V5DRXY	05_2021_11_17	92	0	2	7	0	0									1
2215	Lugano (TI)	2021-11-17	20211203_HN5V5DRXY	05_2021_11_17	72			0	0	0										1
2216	Lugano (TI)	2021-11-17	20211203_HN5V5DRXY	05_2021_11_17	75	0	5	29	0	0										1
2217	Lugano (TI)	2021-11-17	20211203_HN5V5DRXY	05_2021_11_17	76			0	0	0										1
2218	Lugano (TI)	2021-11-17	20211203_HN5V5DRXY	05_2021_11_17	78	0	2	37	0	0										1
2219	Lugano (TI)	2021-11-17	20211203_HN5V5DRXY	05_2021_11_17	88	0	2	161	0	0										1
2220	Lugano (TI)	2021-11-18	20211203_HN5V5DRXY	05_2021_11_18	71	0	3	2	0	0	1
2221	Lugano (TI)	2021-11-18	20211203_HN5V5DRXY	05_2021_11_18	95	0	2	1433	0	0	1
2222	Lugano (TI)	2021-11-18	20211203_HN5V5DRXY	05_2021_11_18	77	0.999826	1	5737	5736	0		1
2223	Lugano (TI)	2021-11-18	20211203_HN5V5DRXY	05_2021_11_18	72			0	0	0			1
2224	Lugano (TI)	2021-11-18	20211203_HN5V5DRXY	05_2021_11_18	78	0	2	244	0	0			1
2225	Lugano (TI)	2021-11-18	20211203_HN5V5DRXY	05_2021_11_18	92	0	3	134	0	0			1
2226	Lugano (TI)	2021-11-18	20211203_HN5V5DRXY	05_2021_11_18	93	0	2	222313	0	44			1
2227	Lugano (TI)	2021-11-18	20211203_HN5V5DRXY	05_2021_11_18	76	0	2	37	0	0	1			1
2228	Lugano (TI)	2021-11-18	20211203_HN5V5DRXY	05_2021_11_18	73			0	0	0				1
2229	Lugano (TI)	2021-11-18	20211203_HN5V5DRXY	05_2021_11_18	91	1	2	2	2	0					1
2230	Lugano (TI)	2021-11-18	20211203_HN5V5DRXY	05_2021_11_18	76	0	2	37	0	37						1	1
2231	Lugano (TI)	2021-11-18	20211203_HN5V5DRXY	05_2021_11_18	76	1	2	37	37	0					1			1
2232	Lugano (TI)	2021-11-18	20211203_HN5V5DRXY	05_2021_11_18	73			0	0	0								1
2233	Lugano (TI)	2021-11-18	20211203_HN5V5DRXY	05_2021_11_18	91	1	2	2	2	0								1
2234	Lugano (TI)	2021-11-18	20211203_HN5V5DRXY	05_2021_11_18	92	0	2	137	0	0									1
2235	Lugano (TI)	2021-11-18	20211203_HN5V5DRXY	05_2021_11_18	72			0	0	0										1
2236	Lugano (TI)	2021-11-18	20211203_HN5V5DRXY	05_2021_11_18	75	0	5	49	0	0										1
2237	Lugano (TI)	2021-11-18	20211203_HN5V5DRXY	05_2021_11_18	76	0	7	37	0	0										1
2238	Lugano (TI)	2021-11-18	20211203_HN5V5DRXY	05_2021_11_18	78	0	2	244	0	1										1
2239	Lugano (TI)	2021-11-18	20211203_HN5V5DRXY	05_2021_11_18	88	0	2	909	0	0										1
2240	Lugano (TI)	2021-11-19	20211203_HN5V5DRXY	05_2021_11_19	71	0	3	1	0	0	1
2241	Lugano (TI)	2021-11-19	20211203_HN5V5DRXY	05_2021_11_19	95	0	2	441	0	0	1
2242	Lugano (TI)	2021-11-19	20211203_HN5V5DRXY	05_2021_11_19	77	0.999845	1	12919	12917	0		1
2243	Lugano (TI)	2021-11-19	20211203_HN5V5DRXY	05_2021_11_19	72			0	0	0			1
2244	Lugano (TI)	2021-11-19	20211203_HN5V5DRXY	05_2021_11_19	78	0	2	400	0	0			1
2245	Lugano (TI)	2021-11-19	20211203_HN5V5DRXY	05_2021_11_19	92	0	3	85	0	0			1
2246	Lugano (TI)	2021-11-19	20211203_HN5V5DRXY	05_2021_11_19	93	0	2	362561	0	61			1
2247	Lugano (TI)	2021-11-19	20211203_HN5V5DRXY	05_2021_11_19	76	0	2	58	0	0	1			1
2248	Lugano (TI)	2021-11-19	20211203_HN5V5DRXY	05_2021_11_19	73			0	0	0				1
2249	Lugano (TI)	2021-11-19	20211203_HN5V5DRXY	05_2021_11_19	91			0	0	0					1
2250	Lugano (TI)	2021-11-19	20211203_HN5V5DRXY	05_2021_11_19	76	0	2	58	0	58						1	1
2251	Lugano (TI)	2021-11-19	20211203_HN5V5DRXY	05_2021_11_19	76	1	2	58	58	0					1			1
2252	Lugano (TI)	2021-11-19	20211203_HN5V5DRXY	05_2021_11_19	73			0	0	0								1
2253	Lugano (TI)	2021-11-19	20211203_HN5V5DRXY	05_2021_11_19	91			0	0	0								1
2254	Lugano (TI)	2021-11-19	20211203_HN5V5DRXY	05_2021_11_19	92	0	2	85	0	0									1
2255	Lugano (TI)	2021-11-19	20211203_HN5V5DRXY	05_2021_11_19	72			0	0	0										1
2256	Lugano (TI)	2021-11-19	20211203_HN5V5DRXY	05_2021_11_19	75	0	5	14	0	0										1
2257	Lugano (TI)	2021-11-19	20211203_HN5V5DRXY	05_2021_11_19	76	0	7	58	0	0										1
2258	Lugano (TI)	2021-11-19	20211203_HN5V5DRXY	05_2021_11_19	78	0	2	400	0	0										1
2259	Lugano (TI)	2021-11-19	20211203_HN5V5DRXY	05_2021_11_19	88	0	2	1710	0	0										1
2260	Lugano (TI)	2021-11-20	20211203_HN5V5DRXY	05_2021_11_20	71	0	3	1	0	0	1
2261	Lugano (TI)	2021-11-20	20211203_HN5V5DRXY	05_2021_11_20	95	0	2	383	0	0	1
2262	Lugano (TI)	2021-11-20	20211203_HN5V5DRXY	05_2021_11_20	77	1	1	3026	3026	0		1
2263	Lugano (TI)	2021-11-20	20211203_HN5V5DRXY	05_2021_11_20	72			0	0	0			1
2264	Lugano (TI)	2021-11-20	20211203_HN5V5DRXY	05_2021_11_20	78	0	2	88	0	0			1
2265	Lugano (TI)	2021-11-20	20211203_HN5V5DRXY	05_2021_11_20	92	0	3	31	0	0			1
2266	Lugano (TI)	2021-11-20	20211203_HN5V5DRXY	05_2021_11_20	93	0	2	400577	0	85			1
2267	Lugano (TI)	2021-11-20	20211203_HN5V5DRXY	05_2021_11_20	76	0	2	10	0	0	1			1
2268	Lugano (TI)	2021-11-20	20211203_HN5V5DRXY	05_2021_11_20	73			0	0	0				1
2269	Lugano (TI)	2021-11-20	20211203_HN5V5DRXY	05_2021_11_20	91			0	0	0					1
2270	Lugano (TI)	2021-11-20	20211203_HN5V5DRXY	05_2021_11_20	76	0	2	10	0	10						1	1
2271	Lugano (TI)	2021-11-20	20211203_HN5V5DRXY	05_2021_11_20	76	1	2	10	10	0					1			1
2272	Lugano (TI)	2021-11-20	20211203_HN5V5DRXY	05_2021_11_20	73			0	0	0								1
2273	Lugano (TI)	2021-11-20	20211203_HN5V5DRXY	05_2021_11_20	91			0	0	0								1
2274	Lugano (TI)	2021-11-20	20211203_HN5V5DRXY	05_2021_11_20	92	0	2	31	0	0									1
2275	Lugano (TI)	2021-11-20	20211203_HN5V5DRXY	05_2021_11_20	72			0	0	0										1
2276	Lugano (TI)	2021-11-20	20211203_HN5V5DRXY	05_2021_11_20	75	0	5	1	0	0										1
2277	Lugano (TI)	2021-11-20	20211203_HN5V5DRXY	05_2021_11_20	76	0	7	10	0	0										1
2278	Lugano (TI)	2021-11-20	20211203_HN5V5DRXY	05_2021_11_20	78	0	2	88	0	0										1
2279	Lugano (TI)	2021-11-20	20211203_HN5V5DRXY	05_2021_11_20	88	0	2	653	0	0										1
2280	Lugano (TI)	2021-11-21	20211203_HN5V5DRXY	05_2021_11_21	71			0	0	0	1
2281	Lugano (TI)	2021-11-21	20211203_HN5V5DRXY	05_2021_11_21	95	0	2	189	0	0	1
2282	Lugano (TI)	2021-11-21	20211203_HN5V5DRXY	05_2021_11_21	77	1	1	195	195	0		1
2283	Lugano (TI)	2021-11-21	20211203_HN5V5DRXY	05_2021_11_21	72			0	0	0			1
2284	Lugano (TI)	2021-11-21	20211203_HN5V5DRXY	05_2021_11_21	78	0	2	12	0	0			1
2285	Lugano (TI)	2021-11-21	20211203_HN5V5DRXY	05_2021_11_21	92	0	3	4	0	0			1
2286	Lugano (TI)	2021-11-21	20211203_HN5V5DRXY	05_2021_11_21	93	0	2	236308	0	41			1
2287	Lugano (TI)	2021-11-21	20211203_HN5V5DRXY	05_2021_11_21	76			0	0	0	1			1
2288	Lugano (TI)	2021-11-21	20211203_HN5V5DRXY	05_2021_11_21	73			0	0	0				1
2289	Lugano (TI)	2021-11-21	20211203_HN5V5DRXY	05_2021_11_21	91			0	0	0					1
2290	Lugano (TI)	2021-11-21	20211203_HN5V5DRXY	05_2021_11_21	76			0	0	0						1	1
2291	Lugano (TI)	2021-11-21	20211203_HN5V5DRXY	05_2021_11_21	76			0	0	0					1			1
2292	Lugano (TI)	2021-11-21	20211203_HN5V5DRXY	05_2021_11_21	73			0	0	0								1
2293	Lugano (TI)	2021-11-21	20211203_HN5V5DRXY	05_2021_11_21	91			0	0	0								1
2294	Lugano (TI)	2021-11-21	20211203_HN5V5DRXY	05_2021_11_21	92	0	2	4	0	0									1
2295	Lugano (TI)	2021-11-21	20211203_HN5V5DRXY	05_2021_11_21	72			0	0	0										1
2296	Lugano (TI)	2021-11-21	20211203_HN5V5DRXY	05_2021_11_21	75			0	0	0										1
2297	Lugano (TI)	2021-11-21	20211203_HN5V5DRXY	05_2021_11_21	76			0	0	0										1
2298	Lugano (TI)	2021-11-21	20211203_HN5V5DRXY	05_2021_11_21	78	0	2	12	0	0										1
2299	Lugano (TI)	2021-11-21	20211203_HN5V5DRXY	05_2021_11_21	88	0	2	59	0	0										1
2300	Lugano (TI)	2021-11-22	20211203_HN5V5DRXY	05_2021_11_22	71	0	3	63	0	0	1
2301	Lugano (TI)	2021-11-22	20211203_HN5V5DRXY	05_2021_11_22	95	0	2	3649	0	3	1
2302	Lugano (TI)	2021-11-22	20211203_HN5V5DRXY	05_2021_11_22	77	0.9999	1	40106	40102	0		1
2303	Lugano (TI)	2021-11-22	20211203_HN5V5DRXY	05_2021_11_22	72			0	0	0			1
2304	Lugano (TI)	2021-11-22	20211203_HN5V5DRXY	05_2021_11_22	78	0	2	15541	0	1			1
2305	Lugano (TI)	2021-11-22	20211203_HN5V5DRXY	05_2021_11_22	92	0	3	3243	0	0			1
2306	Lugano (TI)	2021-11-22	20211203_HN5V5DRXY	05_2021_11_22	93	0	2	646878	0	137			1
2307	Lugano (TI)	2021-11-22	20211203_HN5V5DRXY	05_2021_11_22	76	0	2	703	0	0	1			1
2308	Lugano (TI)	2021-11-22	20211203_HN5V5DRXY	05_2021_11_22	73			0	0	0				1
2309	Lugano (TI)	2021-11-22	20211203_HN5V5DRXY	05_2021_11_22	91	0.967742	2	31	30	1					1
2310	Lugano (TI)	2021-11-22	20211203_HN5V5DRXY	05_2021_11_22	76	0	2	703	0	703						1	1
2311	Lugano (TI)	2021-11-22	20211203_HN5V5DRXY	05_2021_11_22	76	0.997155	2	703	701	2					1			1
2312	Lugano (TI)	2021-11-22	20211203_HN5V5DRXY	05_2021_11_22	73			0	0	0								1
2313	Lugano (TI)	2021-11-22	20211203_HN5V5DRXY	05_2021_11_22	91	0.967742	2	31	30	1								1
2314	Lugano (TI)	2021-11-22	20211203_HN5V5DRXY	05_2021_11_22	92	0	2	3243	0	0									1
2315	Lugano (TI)	2021-11-22	20211203_HN5V5DRXY	05_2021_11_22	72			0	0	0										1
2316	Lugano (TI)	2021-11-22	20211203_HN5V5DRXY	05_2021_11_22	75	0	5	194	0	0										1
2317	Lugano (TI)	2021-11-22	20211203_HN5V5DRXY	05_2021_11_22	76	0	7	703	0	0										1
2318	Lugano (TI)	2021-11-22	20211203_HN5V5DRXY	05_2021_11_22	78	0	2	15543	0	71										1
2319	Lugano (TI)	2021-11-22	20211203_HN5V5DRXY	05_2021_11_22	88	0	2	13873	0	0										1
2320	Lugano (TI)	2021-11-23	20211203_HN5V5DRXY	05_2021_11_23	71			0	0	0	1
2321	Lugano (TI)	2021-11-23	20211203_HN5V5DRXY	05_2021_11_23	95	0	2	83	0	0	1
2322	Lugano (TI)	2021-11-23	20211203_HN5V5DRXY	05_2021_11_23	77	1	1	109	109	0		1
2323	Lugano (TI)	2021-11-23	20211203_HN5V5DRXY	05_2021_11_23	72			0	0	0			1
2324	Lugano (TI)	2021-11-23	20211203_HN5V5DRXY	05_2021_11_23	78	0	2	1	0	0			1
2325	Lugano (TI)	2021-11-23	20211203_HN5V5DRXY	05_2021_11_23	92	0	3	1	0	0			1
2326	Lugano (TI)	2021-11-23	20211203_HN5V5DRXY	05_2021_11_23	93	0	2	317485	0	56			1
2327	Lugano (TI)	2021-11-23	20211203_HN5V5DRXY	05_2021_11_23	76			0	0	0	1			1
2328	Lugano (TI)	2021-11-23	20211203_HN5V5DRXY	05_2021_11_23	73			0	0	0				1
2329	Lugano (TI)	2021-11-23	20211203_HN5V5DRXY	05_2021_11_23	91			0	0	0					1
2330	Lugano (TI)	2021-11-23	20211203_HN5V5DRXY	05_2021_11_23	76			0	0	0						1	1
2331	Lugano (TI)	2021-11-23	20211203_HN5V5DRXY	05_2021_11_23	76			0	0	0					1			1
2332	Lugano (TI)	2021-11-23	20211203_HN5V5DRXY	05_2021_11_23	73			0	0	0								1
2333	Lugano (TI)	2021-11-23	20211203_HN5V5DRXY	05_2021_11_23	91			0	0	0								1
2334	Lugano (TI)	2021-11-23	20211203_HN5V5DRXY	05_2021_11_23	92	0	2	1	0	0									1
2335	Lugano (TI)	2021-11-23	20211203_HN5V5DRXY	05_2021_11_23	72			0	0	0										1
2336	Lugano (TI)	2021-11-23	20211203_HN5V5DRXY	05_2021_11_23	75			0	0	0										1
2337	Lugano (TI)	2021-11-23	20211203_HN5V5DRXY	05_2021_11_23	76			0	0	0										1
2338	Lugano (TI)	2021-11-23	20211203_HN5V5DRXY	05_2021_11_23	78	0	2	1	0	0										1
2339	Lugano (TI)	2021-11-23	20211203_HN5V5DRXY	05_2021_11_23	88	0	2	34	0	0										1
2340	Z√ºrich (ZH)	2021-11-17	20211203_HN5V5DRXY	10_2021_11_17	71	0	3	23	0	0	1
2341	Z√ºrich (ZH)	2021-11-17	20211203_HN5V5DRXY	10_2021_11_17	95	0	2	6833	0	4	1
2342	Z√ºrich (ZH)	2021-11-17	20211203_HN5V5DRXY	10_2021_11_17	77	0.999886	1	122752	122738	0		1
2343	Z√ºrich (ZH)	2021-11-17	20211203_HN5V5DRXY	10_2021_11_17	72			0	0	0			1
2344	Z√ºrich (ZH)	2021-11-17	20211203_HN5V5DRXY	10_2021_11_17	78	0	2	51	0	0			1
2345	Z√ºrich (ZH)	2021-11-17	20211203_HN5V5DRXY	10_2021_11_17	92	0	3	28	0	0			1
2346	Z√ºrich (ZH)	2021-11-17	20211203_HN5V5DRXY	10_2021_11_17	93	0	2	500693	0	63			1
2347	Z√ºrich (ZH)	2021-11-17	20211203_HN5V5DRXY	10_2021_11_17	76	0	2	12	0	0	1			1
2348	Z√ºrich (ZH)	2021-11-17	20211203_HN5V5DRXY	10_2021_11_17	73			0	0	0				1
2349	Z√ºrich (ZH)	2021-11-17	20211203_HN5V5DRXY	10_2021_11_17	91	0.941176	2	17	16	1					1
2350	Z√ºrich (ZH)	2021-11-17	20211203_HN5V5DRXY	10_2021_11_17	76	0	2	12	0	12						1	1
2351	Z√ºrich (ZH)	2021-11-17	20211203_HN5V5DRXY	10_2021_11_17	76	1	2	12	12	0					1			1
2352	Z√ºrich (ZH)	2021-11-17	20211203_HN5V5DRXY	10_2021_11_17	73			0	0	0								1
2353	Z√ºrich (ZH)	2021-11-17	20211203_HN5V5DRXY	10_2021_11_17	91	0.941176	2	17	16	1								1
2354	Z√ºrich (ZH)	2021-11-17	20211203_HN5V5DRXY	10_2021_11_17	92	0	2	28	0	0									1
2355	Z√ºrich (ZH)	2021-11-17	20211203_HN5V5DRXY	10_2021_11_17	72			0	0	0										1
2356	Z√ºrich (ZH)	2021-11-17	20211203_HN5V5DRXY	10_2021_11_17	75	0	5	487	0	0										1
2357	Z√ºrich (ZH)	2021-11-17	20211203_HN5V5DRXY	10_2021_11_17	76	0	7	12	0	0										1
2358	Z√ºrich (ZH)	2021-11-17	20211203_HN5V5DRXY	10_2021_11_17	78	0	2	51	0	0										1
2359	Z√ºrich (ZH)	2021-11-17	20211203_HN5V5DRXY	10_2021_11_17	88	0	2	260	0	0										1
2360	Z√ºrich (ZH)	2021-11-18	20211203_HN5V5DRXY	10_2021_11_18	71	0	3	16	0	0	1
2361	Z√ºrich (ZH)	2021-11-18	20211203_HN5V5DRXY	10_2021_11_18	95	0	2	11293	0	12	1
2362	Z√ºrich (ZH)	2021-11-18	20211203_HN5V5DRXY	10_2021_11_18	77	0.999867	1	37538	37533	0		1
2363	Z√ºrich (ZH)	2021-11-18	20211203_HN5V5DRXY	10_2021_11_18	72			0	0	0			1
2364	Z√ºrich (ZH)	2021-11-18	20211203_HN5V5DRXY	10_2021_11_18	78	0	2	2679	0	1			1
2365	Z√ºrich (ZH)	2021-11-18	20211203_HN5V5DRXY	10_2021_11_18	92	0	3	1223	0	0			1
2366	Z√ºrich (ZH)	2021-11-18	20211203_HN5V5DRXY	10_2021_11_18	93	0	2	139556	0	38			1
2367	Z√ºrich (ZH)	2021-11-18	20211203_HN5V5DRXY	10_2021_11_18	76	0	2	130	0	0	1			1
2368	Z√ºrich (ZH)	2021-11-18	20211203_HN5V5DRXY	10_2021_11_18	73			0	0	0				1
2369	Z√ºrich (ZH)	2021-11-18	20211203_HN5V5DRXY	10_2021_11_18	91	1	2	9	9	0					1
2370	Z√ºrich (ZH)	2021-11-18	20211203_HN5V5DRXY	10_2021_11_18	76	0.0230769	2	130	3	127						1	1
2371	Z√ºrich (ZH)	2021-11-18	20211203_HN5V5DRXY	10_2021_11_18	76	1	2	130	130	0					1			1
2372	Z√ºrich (ZH)	2021-11-18	20211203_HN5V5DRXY	10_2021_11_18	73			0	0	0								1
2373	Z√ºrich (ZH)	2021-11-18	20211203_HN5V5DRXY	10_2021_11_18	91	1	2	9	9	0								1
2374	Z√ºrich (ZH)	2021-11-18	20211203_HN5V5DRXY	10_2021_11_18	92	0	2	1237	0	0									1
2375	Z√ºrich (ZH)	2021-11-18	20211203_HN5V5DRXY	10_2021_11_18	72			0	0	0										1
2376	Z√ºrich (ZH)	2021-11-18	20211203_HN5V5DRXY	10_2021_11_18	75	0	5	894	0	0										1
2377	Z√ºrich (ZH)	2021-11-18	20211203_HN5V5DRXY	10_2021_11_18	76	0	7	130	0	0										1
2378	Z√ºrich (ZH)	2021-11-18	20211203_HN5V5DRXY	10_2021_11_18	78	0	2	2677	0	19										1
2379	Z√ºrich (ZH)	2021-11-18	20211203_HN5V5DRXY	10_2021_11_18	88	0	2	3847	0	0										1
2380	Z√ºrich (ZH)	2021-11-19	20211203_HN5V5DRXY	10_2021_11_19	71	0	3	362	0	0	1
2381	Z√ºrich (ZH)	2021-11-19	20211203_HN5V5DRXY	10_2021_11_19	95	0	2	218	0	0	1
2382	Z√ºrich (ZH)	2021-11-19	20211203_HN5V5DRXY	10_2021_11_19	77	1	1	1011	1011	0		1
2383	Z√ºrich (ZH)	2021-11-19	20211203_HN5V5DRXY	10_2021_11_19	72			0	0	0			1
2384	Z√ºrich (ZH)	2021-11-19	20211203_HN5V5DRXY	10_2021_11_19	78	0	2	36	0	0			1
2385	Z√ºrich (ZH)	2021-11-19	20211203_HN5V5DRXY	10_2021_11_19	92	0	3	37	0	0			1
2386	Z√ºrich (ZH)	2021-11-19	20211203_HN5V5DRXY	10_2021_11_19	93	0	2	30183	0	8			1
2387	Z√ºrich (ZH)	2021-11-19	20211203_HN5V5DRXY	10_2021_11_19	76	0	2	22	0	0	1			1
2388	Z√ºrich (ZH)	2021-11-19	20211203_HN5V5DRXY	10_2021_11_19	73			0	0	0				1
2389	Z√ºrich (ZH)	2021-11-19	20211203_HN5V5DRXY	10_2021_11_19	91			0	0	0					1
2390	Z√ºrich (ZH)	2021-11-19	20211203_HN5V5DRXY	10_2021_11_19	76	0	2	22	0	23						1	1
2391	Z√ºrich (ZH)	2021-11-19	20211203_HN5V5DRXY	10_2021_11_19	76	1	2	22	22	1					1			1
2392	Z√ºrich (ZH)	2021-11-19	20211203_HN5V5DRXY	10_2021_11_19	73			0	0	0								1
2393	Z√ºrich (ZH)	2021-11-19	20211203_HN5V5DRXY	10_2021_11_19	91			0	0	0								1
2394	Z√ºrich (ZH)	2021-11-19	20211203_HN5V5DRXY	10_2021_11_19	92	0	2	37	0	2									1
2395	Z√ºrich (ZH)	2021-11-19	20211203_HN5V5DRXY	10_2021_11_19	72			0	0	0										1
2396	Z√ºrich (ZH)	2021-11-19	20211203_HN5V5DRXY	10_2021_11_19	75	0	5	1	0	0										1
2397	Z√ºrich (ZH)	2021-11-19	20211203_HN5V5DRXY	10_2021_11_19	76	0	7	22	0	0										1
2398	Z√ºrich (ZH)	2021-11-19	20211203_HN5V5DRXY	10_2021_11_19	78	0	2	36	0	0										1
2399	Z√ºrich (ZH)	2021-11-19	20211203_HN5V5DRXY	10_2021_11_19	88	0	2	178	0	0										1
2400	Z√ºrich (ZH)	2021-11-20	20211203_HN5V5DRXY	10_2021_11_20	71	0	3	10	0	0	1
2401	Z√ºrich (ZH)	2021-11-20	20211203_HN5V5DRXY	10_2021_11_20	95	0	2	2151	0	2	1
2402	Z√ºrich (ZH)	2021-11-20	20211203_HN5V5DRXY	10_2021_11_20	77	0.999921	1	38106	38103	0		1
2403	Z√ºrich (ZH)	2021-11-20	20211203_HN5V5DRXY	10_2021_11_20	72			0	0	0			1
2404	Z√ºrich (ZH)	2021-11-20	20211203_HN5V5DRXY	10_2021_11_20	78	0	2	935	0	0			1
2405	Z√ºrich (ZH)	2021-11-20	20211203_HN5V5DRXY	10_2021_11_20	92	0	3	405	0	0			1
2406	Z√ºrich (ZH)	2021-11-20	20211203_HN5V5DRXY	10_2021_11_20	93	0	2	502786	0	95			1
2407	Z√ºrich (ZH)	2021-11-20	20211203_HN5V5DRXY	10_2021_11_20	76	0	2	222	0	0	1			1
2408	Z√ºrich (ZH)	2021-11-20	20211203_HN5V5DRXY	10_2021_11_20	73			0	0	0				1
2409	Z√ºrich (ZH)	2021-11-20	20211203_HN5V5DRXY	10_2021_11_20	91	1	2	11	11	0					1
2410	Z√ºrich (ZH)	2021-11-20	20211203_HN5V5DRXY	10_2021_11_20	76	0	2	222	0	222						1	1
2411	Z√ºrich (ZH)	2021-11-20	20211203_HN5V5DRXY	10_2021_11_20	76	1	2	222	222	0					1			1
2412	Z√ºrich (ZH)	2021-11-20	20211203_HN5V5DRXY	10_2021_11_20	73			0	0	0								1
2413	Z√ºrich (ZH)	2021-11-20	20211203_HN5V5DRXY	10_2021_11_20	91	1	2	11	11	0								1
2414	Z√ºrich (ZH)	2021-11-20	20211203_HN5V5DRXY	10_2021_11_20	92	0	2	405	0	0									1
2415	Z√ºrich (ZH)	2021-11-20	20211203_HN5V5DRXY	10_2021_11_20	72			0	0	0										1
2416	Z√ºrich (ZH)	2021-11-20	20211203_HN5V5DRXY	10_2021_11_20	75	0	5	102	0	0										1
2417	Z√ºrich (ZH)	2021-11-20	20211203_HN5V5DRXY	10_2021_11_20	76	0	7	222	0	0										1
2418	Z√ºrich (ZH)	2021-11-20	20211203_HN5V5DRXY	10_2021_11_20	78	0	2	935	0	10										1
2419	Z√ºrich (ZH)	2021-11-20	20211203_HN5V5DRXY	10_2021_11_20	88	0	2	3708	0	0										1
2420	Z√ºrich (ZH)	2021-11-21	20211203_HN5V5DRXY	10_2021_11_21	71	0	3	6	0	0	1
2421	Z√ºrich (ZH)	2021-11-21	20211203_HN5V5DRXY	10_2021_11_21	95	0	2	31584	0	26	1
2422	Z√ºrich (ZH)	2021-11-21	20211203_HN5V5DRXY	10_2021_11_21	77	0.999806	1	30982	30976	0		1
2423	Z√ºrich (ZH)	2021-11-21	20211203_HN5V5DRXY	10_2021_11_21	72			0	0	0			1
2424	Z√ºrich (ZH)	2021-11-21	20211203_HN5V5DRXY	10_2021_11_21	78	0	2	413	0	0			1
2425	Z√ºrich (ZH)	2021-11-21	20211203_HN5V5DRXY	10_2021_11_21	92	0	3	661	0	0			1
2426	Z√ºrich (ZH)	2021-11-21	20211203_HN5V5DRXY	10_2021_11_21	93	0	2	343614	0	62			1
2427	Z√ºrich (ZH)	2021-11-21	20211203_HN5V5DRXY	10_2021_11_21	76	0	2	60	0	0	1			1
2428	Z√ºrich (ZH)	2021-11-21	20211203_HN5V5DRXY	10_2021_11_21	73			0	0	0				1
2429	Z√ºrich (ZH)	2021-11-21	20211203_HN5V5DRXY	10_2021_11_21	91	1	2	10	10	1					1
2430	Z√ºrich (ZH)	2021-11-21	20211203_HN5V5DRXY	10_2021_11_21	76	0	2	60	0	60						1	1
2431	Z√ºrich (ZH)	2021-11-21	20211203_HN5V5DRXY	10_2021_11_21	76	1	2	60	60	0					1			1
2432	Z√ºrich (ZH)	2021-11-21	20211203_HN5V5DRXY	10_2021_11_21	73			0	0	0								1
2433	Z√ºrich (ZH)	2021-11-21	20211203_HN5V5DRXY	10_2021_11_21	91	1	2	10	10	1								1
2434	Z√ºrich (ZH)	2021-11-21	20211203_HN5V5DRXY	10_2021_11_21	92	0	2	661	0	1									1
2435	Z√ºrich (ZH)	2021-11-21	20211203_HN5V5DRXY	10_2021_11_21	72			0	0	0										1
2436	Z√ºrich (ZH)	2021-11-21	20211203_HN5V5DRXY	10_2021_11_21	75	0	5	136	0	0										1
2437	Z√ºrich (ZH)	2021-11-21	20211203_HN5V5DRXY	10_2021_11_21	76	0	7	60	0	0										1
2438	Z√ºrich (ZH)	2021-11-21	20211203_HN5V5DRXY	10_2021_11_21	78	0	2	413	0	3										1
2439	Z√ºrich (ZH)	2021-11-21	20211203_HN5V5DRXY	10_2021_11_21	88	0	2	4965	0	0										1
2440	Z√ºrich (ZH)	2021-11-22	20211203_HN5V5DRXY	10_2021_11_22	71	0	3	5	0	0	1
2441	Z√ºrich (ZH)	2021-11-22	20211203_HN5V5DRXY	10_2021_11_22	95	0	2	3098	0	2	1
2442	Z√ºrich (ZH)	2021-11-22	20211203_HN5V5DRXY	10_2021_11_22	77	0.99986	1	35735	35730	0		1
2443	Z√ºrich (ZH)	2021-11-22	20211203_HN5V5DRXY	10_2021_11_22	72			0	0	0			1
2444	Z√ºrich (ZH)	2021-11-22	20211203_HN5V5DRXY	10_2021_11_22	78	0	2	1056	0	0			1
2445	Z√ºrich (ZH)	2021-11-22	20211203_HN5V5DRXY	10_2021_11_22	92	0	3	702	0	0			1
2446	Z√ºrich (ZH)	2021-11-22	20211203_HN5V5DRXY	10_2021_11_22	93	0	2	404890	0	68			1
2447	Z√ºrich (ZH)	2021-11-22	20211203_HN5V5DRXY	10_2021_11_22	76	0	2	127	0	0	1			1
2448	Z√ºrich (ZH)	2021-11-22	20211203_HN5V5DRXY	10_2021_11_22	73			0	0	0				1
2449	Z√ºrich (ZH)	2021-11-22	20211203_HN5V5DRXY	10_2021_11_22	91	1	2	3	3	0					1
2450	Z√ºrich (ZH)	2021-11-22	20211203_HN5V5DRXY	10_2021_11_22	76	0	2	127	0	127						1	1
2451	Z√ºrich (ZH)	2021-11-22	20211203_HN5V5DRXY	10_2021_11_22	76	1	2	127	127	0					1			1
2452	Z√ºrich (ZH)	2021-11-22	20211203_HN5V5DRXY	10_2021_11_22	73			0	0	0								1
2453	Z√ºrich (ZH)	2021-11-22	20211203_HN5V5DRXY	10_2021_11_22	91	1	2	3	3	0								1
2454	Z√ºrich (ZH)	2021-11-22	20211203_HN5V5DRXY	10_2021_11_22	92	0	2	703	0	0									1
2455	Z√ºrich (ZH)	2021-11-22	20211203_HN5V5DRXY	10_2021_11_22	72			0	0	0										1
2456	Z√ºrich (ZH)	2021-11-22	20211203_HN5V5DRXY	10_2021_11_22	75	0	5	64	0	0										1
2457	Z√ºrich (ZH)	2021-11-22	20211203_HN5V5DRXY	10_2021_11_22	76	0	7	127	0	0										1
2458	Z√ºrich (ZH)	2021-11-22	20211203_HN5V5DRXY	10_2021_11_22	78	0	2	1056	0	6										1
2459	Z√ºrich (ZH)	2021-11-22	20211203_HN5V5DRXY	10_2021_11_22	88	0	2	4174	0	0										1
2460	Z√ºrich (ZH)	2021-11-23	20211203_HN5V5DRXY	10_2021_11_23	71	0	3	61	0	0	1
2461	Z√ºrich (ZH)	2021-11-23	20211203_HN5V5DRXY	10_2021_11_23	95	0	2	12224	0	12	1
2462	Z√ºrich (ZH)	2021-11-23	20211203_HN5V5DRXY	10_2021_11_23	77	0.999837	1	110741	110723	0		1
2463	Z√ºrich (ZH)	2021-11-23	20211203_HN5V5DRXY	10_2021_11_23	72			0	0	0			1
2464	Z√ºrich (ZH)	2021-11-23	20211203_HN5V5DRXY	10_2021_11_23	78	0	2	8076	0	2			1
2465	Z√ºrich (ZH)	2021-11-23	20211203_HN5V5DRXY	10_2021_11_23	92	0	3	7076	0	0			1
2466	Z√ºrich (ZH)	2021-11-23	20211203_HN5V5DRXY	10_2021_11_23	93	0	2	473867	0	125			1
2467	Z√ºrich (ZH)	2021-11-23	20211203_HN5V5DRXY	10_2021_11_23	76	0	2	1595	0	0	1			1
2468	Z√ºrich (ZH)	2021-11-23	20211203_HN5V5DRXY	10_2021_11_23	73			0	0	0				1
2469	Z√ºrich (ZH)	2021-11-23	20211203_HN5V5DRXY	10_2021_11_23	91	1	2	88	88	0					1
2470	Z√ºrich (ZH)	2021-11-23	20211203_HN5V5DRXY	10_2021_11_23	76	0	2	1595	0	1594						1	1
2471	Z√ºrich (ZH)	2021-11-23	20211203_HN5V5DRXY	10_2021_11_23	76	0.999373	2	1595	1594	1					1			1
2472	Z√ºrich (ZH)	2021-11-23	20211203_HN5V5DRXY	10_2021_11_23	73			0	0	0								1
2473	Z√ºrich (ZH)	2021-11-23	20211203_HN5V5DRXY	10_2021_11_23	91	1	2	88	88	0								1
2474	Z√ºrich (ZH)	2021-11-23	20211203_HN5V5DRXY	10_2021_11_23	92	0	2	7076	0	2									1
2475	Z√ºrich (ZH)	2021-11-23	20211203_HN5V5DRXY	10_2021_11_23	72			0	0	0										1
2476	Z√ºrich (ZH)	2021-11-23	20211203_HN5V5DRXY	10_2021_11_23	75	0	5	1178	0	0										1
2477	Z√ºrich (ZH)	2021-11-23	20211203_HN5V5DRXY	10_2021_11_23	76	0	7	1595	0	0										1
2478	Z√ºrich (ZH)	2021-11-23	20211203_HN5V5DRXY	10_2021_11_23	78	0	2	8077	0	51										1
2479	Z√ºrich (ZH)	2021-11-23	20211203_HN5V5DRXY	10_2021_11_23	88	0	2	18049	0	325										1
2480	Gen√®ve (GE)	2021-11-17	20211203_HN5V5DRXY	16_2021_11_17	71	0	3	69	0	0	1
2481	Gen√®ve (GE)	2021-11-17	20211203_HN5V5DRXY	16_2021_11_17	95	0	2	31310	0	24	1
2482	Gen√®ve (GE)	2021-11-17	20211203_HN5V5DRXY	16_2021_11_17	77	0.999932	1	88524	88518	0		1
2483	Gen√®ve (GE)	2021-11-17	20211203_HN5V5DRXY	16_2021_11_17	72			0	0	0			1
2484	Gen√®ve (GE)	2021-11-17	20211203_HN5V5DRXY	16_2021_11_17	78	0	2	11585	0	3			1
2485	Gen√®ve (GE)	2021-11-17	20211203_HN5V5DRXY	16_2021_11_17	92	0	3	11574	0	0			1
2486	Gen√®ve (GE)	2021-11-17	20211203_HN5V5DRXY	16_2021_11_17	93	0	2	364899	0	80			1
2487	Gen√®ve (GE)	2021-11-17	20211203_HN5V5DRXY	16_2021_11_17	76	0	2	522	0	0	1			1
2488	Gen√®ve (GE)	2021-11-17	20211203_HN5V5DRXY	16_2021_11_17	73			0	0	0				1
2489	Gen√®ve (GE)	2021-11-17	20211203_HN5V5DRXY	16_2021_11_17	91	1	2	121	121	0					1
2490	Gen√®ve (GE)	2021-11-17	20211203_HN5V5DRXY	16_2021_11_17	76	0.0536398	2	522	28	494						1	1
2491	Gen√®ve (GE)	2021-11-17	20211203_HN5V5DRXY	16_2021_11_17	76	1	2	522	522	0					1			1
2492	Gen√®ve (GE)	2021-11-17	20211203_HN5V5DRXY	16_2021_11_17	73			0	0	0								1
2493	Gen√®ve (GE)	2021-11-17	20211203_HN5V5DRXY	16_2021_11_17	91	1	2	121	121	0								1
2494	Gen√®ve (GE)	2021-11-17	20211203_HN5V5DRXY	16_2021_11_17	92	0	2	11576	0	1									1
2495	Gen√®ve (GE)	2021-11-17	20211203_HN5V5DRXY	16_2021_11_17	72			0	0	0										1
2496	Gen√®ve (GE)	2021-11-17	20211203_HN5V5DRXY	16_2021_11_17	75	0	5	1523	0	0										1
2497	Gen√®ve (GE)	2021-11-17	20211203_HN5V5DRXY	16_2021_11_17	76	0	7	522	0	0										1
2498	Gen√®ve (GE)	2021-11-17	20211203_HN5V5DRXY	16_2021_11_17	78	0	2	11586	0	92										1
2499	Gen√®ve (GE)	2021-11-17	20211203_HN5V5DRXY	16_2021_11_17	88	0	2	17404	0	0										1
2500	Gen√®ve (GE)	2021-11-18	20211203_HN5V5DRXY	16_2021_11_18	71	0	3	359	0	0	1
2501	Gen√®ve (GE)	2021-11-18	20211203_HN5V5DRXY	16_2021_11_18	95	0	2	53203	0	40	1
2502	Gen√®ve (GE)	2021-11-18	20211203_HN5V5DRXY	16_2021_11_18	77	0.999888	1	187187	187166	0		1
2503	Gen√®ve (GE)	2021-11-18	20211203_HN5V5DRXY	16_2021_11_18	72			0	0	0			1
2504	Gen√®ve (GE)	2021-11-18	20211203_HN5V5DRXY	16_2021_11_18	78	0	2	7473	0	0			1
2505	Gen√®ve (GE)	2021-11-18	20211203_HN5V5DRXY	16_2021_11_18	92	0	3	4517	0	0			1
2506	Gen√®ve (GE)	2021-11-18	20211203_HN5V5DRXY	16_2021_11_18	93	0	2	434468	0	81			1
2507	Gen√®ve (GE)	2021-11-18	20211203_HN5V5DRXY	16_2021_11_18	76	0	2	1024	0	1	1			1
2508	Gen√®ve (GE)	2021-11-18	20211203_HN5V5DRXY	16_2021_11_18	73	0	2	10	0	0				1
2509	Gen√®ve (GE)	2021-11-18	20211203_HN5V5DRXY	16_2021_11_18	91	0.966912	2	272	263	9					1
2510	Gen√®ve (GE)	2021-11-18	20211203_HN5V5DRXY	16_2021_11_18	76	0	2	1024	0	1024						1	1
2511	Gen√®ve (GE)	2021-11-18	20211203_HN5V5DRXY	16_2021_11_18	76	1	2	1024	1024	0					1			1
2512	Gen√®ve (GE)	2021-11-18	20211203_HN5V5DRXY	16_2021_11_18	73	0	2	10	0	0								1
2513	Gen√®ve (GE)	2021-11-18	20211203_HN5V5DRXY	16_2021_11_18	91	0.966912	2	272	263	9								1
2514	Gen√®ve (GE)	2021-11-18	20211203_HN5V5DRXY	16_2021_11_18	92	0	2	4527	0	0									1
2515	Gen√®ve (GE)	2021-11-18	20211203_HN5V5DRXY	16_2021_11_18	72			0	0	0										1
2516	Gen√®ve (GE)	2021-11-18	20211203_HN5V5DRXY	16_2021_11_18	75	0	5	12908	0	0										1
2517	Gen√®ve (GE)	2021-11-18	20211203_HN5V5DRXY	16_2021_11_18	76	0	7	1021	0	0										1
2518	Gen√®ve (GE)	2021-11-18	20211203_HN5V5DRXY	16_2021_11_18	78	0	2	7473	0	49										1
[truncated: 37,521 more rows]
