# Supplementary material for: Early detection and surveillance of SARS-CoV-2 genomic variants in wastewater using COJAC
Source: Nat Microbiol. 2022 Jul 18;7(8):1151–60. doi: 10.1038/s41564-022-01185-x (PMC9352586; doi:10.1038/s41564-022-01185-x)
Supplement: Source Data Fig. 1 — Statistical source data. [file 41564_2022_1185_MOESM5_ESM.xlsx]

## Sheet: SD_Fig1b
sample	batch1 variant frac	batch2 variant frac
2020-12-08 Lausanne (VD)	0.03922	0.0637723
2020-12-09 Lausanne (VD)	0.0474346	0.04309
2020-12-10 Lausanne (VD)	0.0458052	0.0532702
2020-12-13 Lausanne (VD)	0.0419482	0.0425357
2020-12-15 Lausanne (VD)	0.0375272	0.0617241
2020-12-17 Lausanne (VD)	0.0402167	0.0700213
2020-12-17 Zürich (ZH)	0.0447572	0.0519637
2020-12-19 Lausanne (VD)	0.0525462	0.0452206
2020-12-19 Zürich (ZH)	0.0557125	0.0533171
2020-12-20 Zürich (ZH)	0.0473775	0.0469424
2020-12-21 Zürich (ZH)	0.0629741	0.0616782
2020-12-23 Zürich (ZH)	0.0458531	0.0554851
2020-12-25 Lausanne (VD)	0.0424471	0.0655479
2020-12-25 Zürich (ZH)	0.0716813	0.0754368
2020-12-27 Lausanne (VD)	0.0747576	0.0706815
2020-12-29 Zürich (ZH)	0.0504894	0.0677238
2020-12-31 Lausanne (VD)	0.046047	0.0517754
2020-12-31 Zürich (ZH)	0.0568662	0.0670688
2021-01-02 Lausanne (VD)	0.142979	0.0699537
2021-01-02 Zürich (ZH)	0.110351	0.0562322
2021-01-04 Lausanne (VD)	0.0533166	0.0608942
2021-01-04 Zürich (ZH)	0.0355566	0.0490994

## Sheet: SD_Fig1c
amplicon	rel_coverage	sampletype
0	0.0201444	clinical
0	0.0339872	clinical
0	0.0540185	clinical
0	0.0222334	clinical
0	0.0294402	clinical
0	0.0123343	clinical
0	0.0352624	clinical
0	1.3889e-05	clinical
0	0.0262138	clinical
0	0.0227805	clinical
0	0.0323897	clinical
0	6.32751e-05	clinical
0	0	clinical
0	0.0173806	clinical
0	2.54335e-05	clinical
0	0.0199011	clinical
0	0.0223677	clinical
0	0.0207498	clinical
0	0.0153178	clinical
0	0.0242126	clinical
0	0.0390193	clinical
0	0.0242017	clinical
0	0.0230992	clinical
0	0.0166701	clinical
0	0	clinical
0	0.0253506	clinical
0	0.0236899	clinical
0	0	clinical
0	0.00216529	clinical
0	0.0226909	clinical
0	0.0217545	clinical
0	0.024193	clinical
0	0.0292943	clinical
0	0.0260825	clinical
0	0.00942344	clinical
0	0.0173492	clinical
0		clinical
0	0.0260531	clinical
0	0.027721	clinical
0	0.0490758	clinical
0	0.026716	clinical
0	0.017033	clinical
0	0.0125751	clinical
0	0.0169228	clinical
0	0.0123798	clinical
0	0.0325273	clinical
0	0.0108991	clinical
0	0.013787	clinical
0	0.0147457	clinical
0	0.0193949	clinical
0	0.0135552	clinical
0	0.0125035	clinical
0	0.0243063	clinical
0	0.011128	clinical
0	0.0143795	clinical
0	0.026811	clinical
0	0.0291097	clinical
0	0	clinical
0	0.0305637	clinical
0	0	clinical
0	0.0122928	clinical
0	0.0200626	clinical
0	0.0289206	clinical
0	0.0313869	clinical
0	0.0349611	clinical
0	0.0338699	clinical
0	0.034246	clinical
0	0.0490999	clinical
0	0.0423705	clinical
0	0.0375031	clinical
0	0.0425141	clinical
0	0.0501123	clinical
0	0.0132008	clinical
0	0.0220925	clinical
0	0.0149252	clinical
0	0.0132168	clinical
0	0.0166664	clinical
0	0.0118113	clinical
0	0.0114947	clinical
0	0.0144506	clinical
0	0.0169417	clinical
0	0.0216975	clinical
0	0.0113178	clinical
0	0.0119215	clinical
0	0	clinical
0	0.010496	clinical
0	0.0152365	clinical
0	0.0163149	clinical
0	0	clinical
0	0	clinical
0	0.0437356	clinical
0	0.0132819	clinical
0	0.0131069	clinical
0	0.0250567	clinical
0	0.0245027	clinical
0	7.1958e-05	clinical
0	0.0393529	clinical
0	0.038238	clinical
0	0.0241953	clinical
0	0.049107	clinical
0	0.0262415	clinical
0	0.0304246	clinical
0	0.00513871	clinical
0	0.00702218	clinical
0	0.0259162	clinical
0	0.0367144	clinical
0	0.0282143	clinical
0	0.024617	clinical
0	0	clinical
0	0.0297277	clinical
0	0.0274385	clinical
0	0.011274	clinical
0	0.0424407	clinical
0	0.0341533	clinical
0	0.0320521	clinical
0	0.0356602	clinical
0	0.0290714	clinical
0	0.0256482	clinical
0	0.0305133	clinical
0	0.0430368	clinical
0	0	clinical
0	0.0244716	clinical
0	0.0325871	clinical
0	0	clinical
0	0.0367145	clinical
0	0.0338821	clinical
0	0	clinical
0	0.025075	clinical
0	0.0324226	clinical
0	0.0471053	clinical
0	0.046475	clinical
0	0.0262097	clinical
0	0	clinical
0	0.0253635	clinical
0	0.0212503	clinical
0	0.0286343	clinical
0	0.0257023	clinical
0	0.0327003	clinical
0	0.0258938	clinical
0	0.0316726	clinical
0	0.010143	clinical
0	0.01751	clinical
0	0.029691	clinical
0	6.67089e-07	clinical
0	1.67142e-06	clinical
0	0.0175608	clinical
0	0.0230212	clinical
0	0.000137421	clinical
0	0.023527	clinical
0	0.0322713	clinical
0	0.020377	clinical
0	0.0199364	clinical
0	0.0233047	clinical
0	0.0232396	clinical
0	0.023533	clinical
0	0.0246675	clinical
0	0.0402309	clinical
0	0.0508439	clinical
0	0	clinical
0	0.0205993	clinical
0	0.0164063	clinical
0	0.0276097	clinical
0	0.0438232	clinical
0	0.0322982	clinical
0	0.0330983	clinical
0	0	clinical
0	0	clinical
0	0.0233916	clinical
0	0.0172344	clinical
0	0.0137001	clinical
0	0.0162469	clinical
0	0.0358109	clinical
0	0	clinical
0	0.036247	clinical
0	0.0355155	clinical
0	0.0324788	clinical
0	0.0444369	clinical
0	0.0201929	clinical
0	0.0270815	clinical
0	0.00848031	clinical
0	0.0194994	clinical
0	0	clinical
0	0.0436016	clinical
0	0	clinical
0	0.0350386	clinical
0	0.00871822	clinical
0	0.0090129	clinical
0	0.0113701	clinical
0	0.00581919	clinical
0	0.0284246	clinical
0	0.0241107	clinical
0	0.0361048	clinical
0	0.0266688	clinical
0	0.0163402	clinical
0	0.00788325	clinical
0	0.0106928	clinical
0	0.0263154	clinical
0	0.0280212	clinical
0	0.00650877	clinical
0	0.00919657	clinical
0	0.0365734	clinical
0	0.00769796	clinical
0	0.0113847	clinical
0	0.0111547	clinical
0	0.0174705	clinical
0	0.0368054	clinical
0	0.0483575	clinical
0	0.0463755	clinical
0	0.0233002	clinical
0	0	clinical
0	0.0367412	clinical
0	0.0236787	clinical
0	0.0279686	clinical
0	0.0448835	clinical
0	0.0415705	clinical
0	0.0228779	clinical
0	0.035869	clinical
0	0.0111839	clinical
0	0.0390075	clinical
0	0.047172	clinical
0	0.0232533	clinical
0	0.0245668	clinical
0	0.0106045	clinical
0	0.0325066	clinical
0	0	clinical
0	0.0244335	clinical
0	0.0336412	clinical
0	0.0286926	clinical
0	0.0290126	clinical
0	0.025108	clinical
0	0.0221864	clinical
0	0.0343861	clinical
0	0.00647228	clinical
0	0.0252632	clinical
0	0.0176561	clinical
0	0.00474048	clinical
0	0.0332985	clinical
0	0.0228318	clinical
0	0.0103941	clinical
0	0.0285625	clinical
0	0.0106271	clinical
0	0.00510395	clinical
0	0.0121078	clinical
0	0.0177133	clinical
0	0.0324946	clinical
0	0.0371096	clinical
0	0.030934	clinical
0	0.0299523	clinical
0	0.0334675	clinical
0	0.0316392	clinical
0	0.0354354	clinical
0	0.0339493	clinical
0	0.036735	clinical
0	0.0409265	clinical
0	0.0340275	clinical
0	0.0367648	clinical
0	0.0162365	clinical
0	0.0222626	clinical
0	0.0323963	clinical
0	0.0295168	clinical
0	0.0196807	clinical
0	0.0075422	clinical
0	0.0465008	clinical
0	0.0307211	clinical
0	0.0222405	clinical
0	0.0158601	clinical
0	0.0289883	clinical
0	0.0415818	clinical
0	0.0219066	clinical
0	0.0400929	clinical
0	0.0327805	clinical
0	0.0100563	clinical
0	0.0530993	clinical
0	0.00860309	clinical
0	0.0245058	clinical
0	0.035981	clinical
0	0.0359349	clinical
0	0	clinical
0	0.0457379	clinical
0	0.0425681	clinical
0	6.32931e-07	clinical
0	0.0377451	clinical
0	0.0333213	clinical
0	0.034576	clinical
0	0.039459	clinical
0	0.0279004	clinical
0	0.0375599	clinical
0	0.0515519	clinical
0	0.0372743	clinical
0	0.0317626	clinical
0	0.0415265	clinical
0	0.0218239	clinical
0	0.0182615	clinical
0	0.0368407	clinical
0	0.0348946	clinical
0	0	clinical
0	0.0377453	clinical
0	0	clinical
0	0.0279421	clinical
0	0	clinical
0	0.0290259	clinical
0	0	clinical
0	0.0427848	clinical
0	0	clinical
0	0.010959	clinical
0	0.0258711	clinical
0	0.0316049	clinical
0	0.0264833	clinical
0	0.0417531	clinical
0	0.0190891	clinical
0	0.0252637	clinical
0	0.0214994	clinical
0	0	clinical
0	0	clinical
0	0.0343557	clinical
0	0.0303031	clinical
0	0.0268383	clinical
0	0.0378183	clinical
0	0.041099	clinical
0	0.0373856	clinical
0	0.0380109	clinical
0	0.0356572	clinical
0	0.0388795	clinical
0	0.0243728	clinical
0	0.0313838	clinical
0	0.0385516	clinical
0	0.0328837	clinical
0	0	clinical
0	0.021246	clinical
0	0.0342549	clinical
0	0.00909758	clinical
0	0	clinical
0	0.0282151	clinical
0	0.0371111	clinical
0	0.0417692	clinical
0	0.0278166	clinical
0	0.0226126	clinical
0	0.0231422	clinical
0	0.0317687	clinical
0	0.0378077	clinical
0	0.0267021	clinical
0	0.0156056	clinical
0	0.00177558	clinical
0	0.0121876	clinical
0	0.0163739	clinical
0	0.013617	clinical
0	0.0138404	clinical
0	0.0113867	clinical
0	0	clinical
0	0.00657501	clinical
0	0.0154275	clinical
0	0.012591	clinical
0	0.0288405	clinical
0	0.0282079	clinical
0	0.0351145	clinical
0	0.0227143	clinical
0	0.0154691	clinical
0	0.0260523	clinical
0	0.0100254	clinical
0	0.0212239	clinical
0	0.021764	clinical
0	0.0105385	clinical
0	0.0401139	clinical
0	0.0372923	clinical
0	0.0330154	clinical
0	0.0287694	clinical
0	0.00682713	clinical
0	0	clinical
0	0.0155562	clinical
0	0.0336199	clinical
0	0.0225039	clinical
0	0.0116197	clinical
0	0.0209201	clinical
0	0.0278675	clinical
0	0.00946758	clinical
0	0	clinical
0	0.0102221	clinical
0	0.0107243	clinical
0	0.0381094	clinical
0	0.0270164	clinical
0	0.016854	clinical
0	0.0349087	clinical
0	0.0274745	clinical
0	0.0278197	clinical
0	0.0188762	clinical
0	0.00408035	clinical
0	0.0237372	clinical
0	0.00584916	clinical
0	0.006758	clinical
0	0.0100501	clinical
0	0.00886973	clinical
0	0.0111365	clinical
0	0	clinical
0	0.0110453	clinical
0	0.021125	clinical
0	0.00699368	clinical
0	0.0115326	clinical
0		clinical
0	0.016198	clinical
0	0.0102467	clinical
0	0.0131202	clinical
0	0.00994144	clinical
0	0.035606	clinical
0	0.0376117	clinical
0	0.0363306	clinical
0	0.0293451	clinical
0	0.0315947	clinical
0	0.0154611	clinical
0	0.0221754	clinical
0	0.0421717	clinical
0	0.0314847	clinical
0	0	clinical
0	0.0344662	clinical
0	0.0360782	clinical
0	0.0406127	clinical
0	0.043792	clinical
0	0.0373234	clinical
0	0.0301253	clinical
0	0.031893	clinical
0	0.0361481	clinical
0	0.0503599	clinical
0	0.0472097	clinical
0	0.0459015	clinical
0	0.0505106	clinical
0	0.0398431	clinical
0	0.0100678	clinical
0	0.0177838	clinical
0	0.0370312	clinical
0		clinical
0	0.0324348	clinical
0	0.0411658	clinical
0	0.00839857	clinical
0	0.0128744	clinical
0	0.00958029	clinical
0	0.0271661	clinical
0	0.044537	clinical
0	0.0299502	clinical
0	0.0174387	clinical
0	0.0212686	clinical
0	0.0498184	clinical
0	0.0225801	clinical
0	0.0417176	clinical
0	0.0394396	clinical
0	0.0225833	clinical
0	0.0314401	clinical
0	0.0536961	clinical
0	0	clinical
0	0.0381155	clinical
0	0.0148684	clinical
0	0.0285131	clinical
0	0.0209475	clinical
0	0.0274422	clinical
0	0.0558946	clinical
0	0.0440589	clinical
0	0.0351346	clinical
0	0.0230217	clinical
0	0.0191682	clinical
0	0.0453947	clinical
0	0.0250793	clinical
0	0.035726	clinical
0	0.0423105	clinical
0	0.0383518	clinical
0	0.0338563	clinical
0	0.0398228	clinical
0	0.0124575	clinical
0	0.0251482	clinical
0	0.0244543	clinical
0	0.0231826	clinical
0	0.0236404	clinical
0	0.0274294	clinical
0	0.0460958	clinical
0	0.0376931	clinical
0	0.0307053	clinical
0	0.0394151	clinical
0	0.0451606	clinical
0	0.0115143	clinical
0	0.0415534	clinical
0	0.0434648	clinical
0	0	clinical
0	0.0288589	clinical
0	0	clinical
0	0.0329337	clinical
0	0.0319984	clinical
0	0	clinical
0	0.0275362	clinical
0	0.027449	clinical
0	0.0426797	clinical
0	0.0419083	clinical
0	0.0751993	clinical
0	0.0321774	clinical
0	0.0295971	clinical
0	0.0375243	clinical
0	0.0452107	clinical
0	0.0334874	clinical
0	0.0371267	clinical
0	0.0309033	clinical
0	8.42549e-07	clinical
0	0	clinical
0	0.0314927	clinical
0	0.0561867	clinical
0	0.0280598	clinical
0	0.0303416	clinical
0	0.0227257	clinical
0	0.0222758	clinical
0	0.0328565	clinical
0	0.0147406	clinical
0	0.0352664	clinical
0	4.2139e-05	clinical
0	0.0197978	clinical
0	0.0793287	clinical
0	0.00823495	clinical
0	0	clinical
0	0.0111632	clinical
0	0	clinical
0	0.0476036	clinical
0	0.0388053	clinical
0	0.0470174	clinical
0	0.033569	clinical
0	0.0321758	clinical
0	0.0298016	clinical
0	0.0360959	clinical
0	0.0480285	clinical
0	0.0267325	clinical
0	0.0367685	clinical
0	0.0282615	clinical
0	0.0211765	clinical
0	0.000319904	clinical
0	0	clinical
0	2.19752e-06	clinical
0	0.0194717	clinical
0	0.0228558	clinical
0	0.0179777	clinical
0	0.0279236	clinical
0	0.0196454	clinical
0	0.0399459	clinical
0	0.021082	clinical
0	0.0210487	clinical
0	0.0162831	clinical
0	0.0151605	clinical
0	0.0143448	clinical
0	0.0184561	clinical
0	0.0175375	clinical
0	0.0353285	clinical
0	0.0172193	clinical
0	0.0313525	clinical
0	0.000543704	clinical
0	0.0179804	clinical
0		clinical
0	0.0206878	clinical
0	0.0188085	clinical
0	0.0539973	clinical
0	0.012042	clinical
0	0.021848	clinical
0	0.0187218	clinical
0	0	clinical
0	0.0255124	clinical
0	0.0160746	clinical
0	0.000379316	clinical
0	0.0358255	clinical
0	0.00289698	clinical
0	0.0247819	clinical
0	0.0122093	clinical
0	0.0164989	clinical
0	0.0133015	clinical
0	0.0182566	clinical
0	0.0114196	clinical
0	0.000735024	clinical
0	0.011114	clinical
0	0.0175186	clinical
0	0	clinical
0	0.0335976	clinical
0	0.0297347	clinical
0	0	clinical
0	0.0159331	clinical
0	0.0365952	clinical
0	0.00792842	clinical
0	0.0230838	clinical
0	0.00815535	clinical
0	0.032397	clinical
0	0.0340881	clinical
0	0.0123425	clinical
0	0.0249944	clinical
0	0.0190315	clinical
0	0.0118042	clinical
0	0.0108781	clinical
0	0.0112082	clinical
0	0.0116502	clinical
0	0.0131589	clinical
0	0.0174723	clinical
0	0.00330981	wastewater
0	0.000807723	wastewater
0	0.00472558	wastewater
0	0.0121114	wastewater
0	0.0140857	wastewater
0	0.0112331	wastewater
0	0.0186966	wastewater
0	0.00569922	wastewater
0	0.0129428	wastewater
0	0.0389977	wastewater
0	0.0589331	wastewater
0	0.0186722	wastewater
0	0.0139884	wastewater
0	0.0166884	wastewater
0	0.00792577	wastewater
0	0.0250709	wastewater
0	0.0166697	wastewater
0	0.0204884	wastewater
0	0.0116072	wastewater
0	0.0207415	wastewater
0	0.00926206	wastewater
0	0.0076912	wastewater
1	0.0741479	clinical
1	0.156111	clinical
1	0.0607664	clinical
1	0.0875651	clinical
1	0.106562	clinical
1	0.0352145	clinical
1	0.147933	clinical
1	2.77779e-05	clinical
1	0.111383	clinical
1	0.111522	clinical
1	0.0875929	clinical
1	8.43668e-05	clinical
1	0.000138085	clinical
1	0.0197684	clinical
1	0.322719	clinical
1	0.0206864	clinical
1	0.117574	clinical
1	0.105996	clinical
1	0.102307	clinical
1	0.125378	clinical
1	0.132436	clinical
1	0.134251	clinical
1	0.108009	clinical
1	0.0529736	clinical
1	0.0497241	clinical
1	0.0475541	clinical
1	0.0988589	clinical
1	0	clinical
1	0.00539706	clinical
1	0.0788048	clinical
1	0.103036	clinical
1	0.0996111	clinical
1	0.112641	clinical
1	0.0728425	clinical
1	0.0722074	clinical
1	0.0733203	clinical
1		clinical
1	0.0951672	clinical
1	0.0761366	clinical
1	0.0915619	clinical
1	0.0738855	clinical
1	0.101042	clinical
1	0.0386684	clinical
1	0.0997077	clinical
1	0.0485317	clinical
1	0.107235	clinical
1	0.0350057	clinical
1	0.0443324	clinical
1	0.0476008	clinical
1	0.0276554	clinical
1	0.0320331	clinical
1	0.0427352	clinical
1	0.0666432	clinical
1	0.0363384	clinical
1	0.0451282	clinical
1	0.0763994	clinical
1	0.0472427	clinical
1	0	clinical
1	0.0703551	clinical
1	0	clinical
1	0.0418114	clinical
1	0.11341	clinical
1	0.087378	clinical
1	0.0372013	clinical
1	0.0301778	clinical
1	0.0341361	clinical
1	0.0951587	clinical
1	0.103228	clinical
1	0.0405848	clinical
1	0.0364562	clinical
1	0.0598629	clinical
1	0.0663998	clinical
1	0.0148125	clinical
1	0.0708345	clinical
1	0.04788	clinical
1	0.0347249	clinical
1	0.0892752	clinical
1	0.0517741	clinical
1	0.0402642	clinical
1	0.0541378	clinical
1	0.0450355	clinical
1	0.0583272	clinical
1	0.0423927	clinical
1	0.0132733	clinical
1	0	clinical
1	0.039097	clinical
1	0.038373	clinical
1	0.0401585	clinical
1	0	clinical
1	0	clinical
1	0.0795535	clinical
1	0.0555039	clinical
1	0.0350075	clinical
1	0.0264662	clinical
1	0.0785333	clinical
1	0.000791538	clinical
1	0.0303076	clinical
1	0.0361894	clinical
1	0.111094	clinical
1	0.0672568	clinical
1	0.0855619	clinical
1	0.0417945	clinical
1	0.0177248	clinical
1	0.183822	clinical
1	0.0877309	clinical
1	0.0496932	clinical
1	0.114	clinical
1	0.0805932	clinical
1	0.061561	clinical
1	0.046341	clinical
1	0.0254732	clinical
1	0.0695345	clinical
1	0.0883651	clinical
1	0.135186	clinical
1	0.0313837	clinical
1	0.0490891	clinical
1	0.0342207	clinical
1	0.0592716	clinical
1	0.0340185	clinical
1	0.0434725	clinical
1	0	clinical
1	0.0471384	clinical
1	0.0487703	clinical
1	0	clinical
1	0.0546508	clinical
1	0.0324367	clinical
1	0	clinical
1	0.084056	clinical
1	0.0732032	clinical
1	0.0695876	clinical
1	0.0623083	clinical
1	0.0681406	clinical
1	0.0638531	clinical
1	0.064711	clinical
1	0.0708832	clinical
1	0.100378	clinical
1	0.156222	clinical
1	0.116102	clinical
1	0.0941641	clinical
1	0.0834636	clinical
1	0.0310111	clinical
1	0.0701491	clinical
1	0.133017	clinical
1	0.0531984	clinical
1	0.116062	clinical
1	0.132509	clinical
1	0.044137	clinical
1	0.12717	clinical
1	0.146097	clinical
1	0.115859	clinical
1	0.116394	clinical
1	0.100034	clinical
1	0.108005	clinical
1	0	clinical
1	0.105488	clinical
1	0.0990568	clinical
1	0.113423	clinical
1	0.0842695	clinical
1	0	clinical
1	0.0711743	clinical
1	0.0424669	clinical
1	0.103588	clinical
1	0.122808	clinical
1	0.11077	clinical
1	0.059457	clinical
1	0.11288	clinical
1	5.78127e-05	clinical
1	0.0407756	clinical
1	0.037065	clinical
1	0	clinical
1	0.0228028	clinical
1	0.0599129	clinical
1	0	clinical
1	0.0680637	clinical
1	0.0676848	clinical
1	0.0459036	clinical
1	0.0809183	clinical
1	0.0261835	clinical
1	0.0682963	clinical
1	0.00602444	clinical
1	0.0505274	clinical
1	0	clinical
1	0.101087	clinical
1	0	clinical
1	0.0580694	clinical
1	0.00902032	clinical
1	0.00563268	clinical
1	0	clinical
1	0.00205416	clinical
1	0.0563503	clinical
1	0.0479552	clinical
1	0.12502	clinical
1	0.0450967	clinical
1	0.0181227	clinical
1	0.0070752	clinical
1	0.010305	clinical
1	0.0625744	clinical
1	0.0561438	clinical
1	0.00474858	clinical
1	0.0104146	clinical
1	0.0869653	clinical
1	0.00625801	clinical
1	0.00889743	clinical
1	0.0122278	clinical
1	0.0123291	clinical
1	0.0502155	clinical
1	0.078529	clinical
1	0.0612875	clinical
1	0.0680056	clinical
1	0	clinical
1	0.0598788	clinical
1	0.0730842	clinical
1	0.0411097	clinical
1	0.077634	clinical
1	0.0946161	clinical
1	0.0826304	clinical
1	0.0528044	clinical
1	0.0774773	clinical
1	0.0913833	clinical
1	0.0851913	clinical
1	0.0725693	clinical
1	0.10934	clinical
1	0.0732013	clinical
1	0.0574159	clinical
1	0	clinical
1	0.0514757	clinical
1	0.0916098	clinical
1	0.0468227	clinical
1	0.0340679	clinical
1	0.0798207	clinical
1	0.0533922	clinical
1	0.0528993	clinical
1	0.00621281	clinical
1	0.031292	clinical
1	0.0247925	clinical
1	0.00417254	clinical
1	0.101499	clinical
1	0.0941487	clinical
1	0.0400819	clinical
1	0.0628753	clinical
1	0.0239211	clinical
1	0.005954	clinical
1	0.0096711	clinical
1	0.00352711	clinical
1	0.050763	clinical
1	0.0584012	clinical
1	0.0528278	clinical
1	0.126066	clinical
1	0.0603953	clinical
1	0.0533028	clinical
1	0.0922682	clinical
1	0.0741802	clinical
1	0.0415895	clinical
1	0.062967	clinical
1	0.0781631	clinical
1	0.0886003	clinical
1	0.0763638	clinical
1	0.0632061	clinical
1	0.0808495	clinical
1	0.0594361	clinical
1	0.0676489	clinical
1	0.100155	clinical
1	0.0479668	clinical
1	0.134589	clinical
1	0.0260099	clinical
1	0.0545322	clinical
1	0.0724933	clinical
1	0.0536553	clinical
1	0.0523027	clinical
1	0.0844201	clinical
1	0.0451817	clinical
1	0.0428872	clinical
1	0.0407279	clinical
1	0.0274327	clinical
1	0.0720609	clinical
1	0.0605569	clinical
1	0.0630819	clinical
1	0	clinical
1	0.0799177	clinical
1	0.0931815	clinical
1	0	clinical
1	0.0793289	clinical
1	0.0496901	clinical
1	0.039508	clinical
1	0.0703983	clinical
1	0.0890116	clinical
1	0.042842	clinical
1	0.0866072	clinical
1	0.102584	clinical
1	0.0551724	clinical
1	0.0937858	clinical
1	0.0676254	clinical
1	0.0850789	clinical
1	0.0964493	clinical
1	0.0809172	clinical
1	0	clinical
1	0.0760787	clinical
1	0	clinical
1	0.166602	clinical
1	0	clinical
1	0.0862376	clinical
1	0	clinical
1	0.0464129	clinical
1	0.0804131	clinical
1	0.00799782	clinical
1	0.101465	clinical
1	0.0835346	clinical
1	0.0855641	clinical
1	0.064684	clinical
1	0.0589771	clinical
1	0	clinical
1	0.0397602	clinical
1	0.0593757	clinical
1	0	clinical
1	0.0541622	clinical
1	0.0540849	clinical
1	0.0872481	clinical
1	0.0705945	clinical
1	0.0499235	clinical
1	0.0587857	clinical
1	0.0966931	clinical
1	0.0994136	clinical
1	0.0225393	clinical
1	0.0307929	clinical
1	0.0402976	clinical
1	0.112296	clinical
1	0.0772374	clinical
1	0	clinical
1	0.0694264	clinical
1	0.0724464	clinical
1	0.0268617	clinical
1	0	clinical
1	0.0693526	clinical
1	0.0432886	clinical
1	0.0495776	clinical
1	0.13045	clinical
1	0.121743	clinical
1	0.0720112	clinical
1	0.0848393	clinical
1	0.0966646	clinical
1	0.083708	clinical
1	0.0522103	clinical
1	0.00276138	clinical
1	0.0504897	clinical
1	0.0400899	clinical
1	0.0216654	clinical
1	0.0468113	clinical
1	0.0405872	clinical
1	1.15682e-05	clinical
1	0.00942323	clinical
1	0.0478399	clinical
1	0.0396171	clinical
1	0.0609911	clinical
1	0.0596131	clinical
1	0.0545979	clinical
1	0.0259073	clinical
1	0.0188828	clinical
1	0.0922425	clinical
1	0.0123514	clinical
1	0.0424744	clinical
1	0.043994	clinical
1	0.00556962	clinical
1	0.058225	clinical
1	0.0794094	clinical
1	0.107037	clinical
1	0.060064	clinical
1	0.00950606	clinical
1	0	clinical
1	0.0434932	clinical
1	0.0540552	clinical
1	0.0238815	clinical
1	0.0162283	clinical
1	0.019971	clinical
1	0.0378203	clinical
1	0.0088628	clinical
1	0	clinical
1	0.0166349	clinical
1	0.0392603	clinical
1	0.0632584	clinical
1	0.0705368	clinical
1	0.0181114	clinical
1	0.076057	clinical
1	0.0543651	clinical
1	0.0395396	clinical
1	0.0304048	clinical
1	0.00457328	clinical
1	0.103217	clinical
1	0.0055704	clinical
1	0.0221247	clinical
1	0.0391031	clinical
1	0.0350019	clinical
1	0.044173	clinical
1	0	clinical
1	0.0364997	clinical
1	0.074356	clinical
1	0.0416349	clinical
1	0.0469578	clinical
1		clinical
1	0.0459582	clinical
1	0.0228971	clinical
1	0.0514379	clinical
1	0.0424987	clinical
1	0.114762	clinical
1	0.0760365	clinical
1	0.0654956	clinical
1	0.0674572	clinical
1	0.0717252	clinical
1	0.0426768	clinical
1	0.0750332	clinical
1	0.0875782	clinical
1	0.0678533	clinical
1	0.110512	clinical
1	0.0805258	clinical
1	0.0419861	clinical
1	0.0851086	clinical
1	0.0279602	clinical
1	0.0255492	clinical
1	0.096566	clinical
1	2.7376e-06	clinical
1	0.0608384	clinical
1	0.0426127	clinical
1	0.0515477	clinical
1	0.0384977	clinical
1	0.0473822	clinical
1	0.0484293	clinical
1	0.0072682	clinical
1	0.00893168	clinical
1	0.0977536	clinical
1		clinical
1	0.0589759	clinical
1	0.0868601	clinical
1	0.0346225	clinical
1	0.0379985	clinical
1	0.0399221	clinical
1	0.0905588	clinical
1	0.120871	clinical
1	0.0725875	clinical
1	0.0123917	clinical
1	0.0254279	clinical
1	0.0787485	clinical
1	0.086497	clinical
1	0.0350083	clinical
1	0.0487821	clinical
1	0.0461887	clinical
1	0.106984	clinical
1	0.0743072	clinical
1	0	clinical
1	0.0999455	clinical
1	0.0364954	clinical
1	0.10911	clinical
1	0.0996159	clinical
1	0.104901	clinical
1	0.101773	clinical
1	0.127003	clinical
1	0.0363895	clinical
1	0.0712782	clinical
1	0	clinical
1	0.0295415	clinical
1	0.0277201	clinical
1	0.0674196	clinical
1	0.0373751	clinical
1	0.133062	clinical
1	0.0638386	clinical
1	0.0231349	clinical
1	0.0447806	clinical
1	0.0561645	clinical
1	0.0750596	clinical
1	0.0573276	clinical
1	0.0848499	clinical
1	0.0338465	clinical
1	0.0462832	clinical
1	0.0484636	clinical
1	0.0650917	clinical
1	0.0525099	clinical
1	0.051398	clinical
1	0.0257521	clinical
1	0.0288185	clinical
1	0.0395881	clinical
1	0	clinical
1	0.0687927	clinical
1	2.36417e-06	clinical
1	0.0774291	clinical
1	0.0432464	clinical
1	0	clinical
1	0.0755184	clinical
1	0.0964677	clinical
1	0.0416616	clinical
1	0.0589659	clinical
1	0	clinical
1	0.0445746	clinical
1	0.0710869	clinical
1	0.0342449	clinical
1	0.0424451	clinical
1	0.0827251	clinical
1	0.0213144	clinical
1	0.0940006	clinical
1	9.60506e-05	clinical
1	0	clinical
1	0.0960424	clinical
1	0.0522774	clinical
1	0.0973259	clinical
1	0.0883368	clinical
1	0.0750124	clinical
1	0.0970502	clinical
1	0.0963671	clinical
1	0.0975207	clinical
1	0.125661	clinical
1	6.32085e-05	clinical
1	0.0983991	clinical
1	0	clinical
1	0.0361753	clinical
1	0	clinical
1	0.0395459	clinical
1	0	clinical
1	0.0508045	clinical
1	0.037875	clinical
1	0.0997966	clinical
1	0.0639317	clinical
1	0.0436273	clinical
1	0.066481	clinical
1	0.0592856	clinical
1	0.0378965	clinical
1	0.0528581	clinical
1	0.170332	clinical
1	0.0985338	clinical
1	0.0903124	clinical
1	0.000754973	clinical
1	0.0242594	clinical
1	0.00512682	clinical
1	0.104266	clinical
1	0.110636	clinical
1	0.0810129	clinical
1	0.127805	clinical
1	0.110309	clinical
1	0.119971	clinical
1	0.0900099	clinical
1	0.0571046	clinical
1	0.0330747	clinical
1	0.0359555	clinical
1	0.0512849	clinical
1	0.0284136	clinical
1	0.026411	clinical
1	0.0876111	clinical
1	0.0753911	clinical
1	0.0661289	clinical
1	0.000732337	clinical
1	0.0105779	clinical
1		clinical
1	0.0248457	clinical
1	0.0309361	clinical
1	0.0278899	clinical
1	0.0281734	clinical
1	0.014927	clinical
1	0.0906913	clinical
1	2.05607e-05	clinical
1	0.0420091	clinical
1	0.0375286	clinical
1	0.000557818	clinical
1	0.0663436	clinical
1	0.020555	clinical
1	0.055787	clinical
1	0.0334622	clinical
1	0.0298237	clinical
1	0.0288407	clinical
1	0.00672471	clinical
1	0.0470735	clinical
1	0.000183756	clinical
1	0.00369386	clinical
1	0.00892882	clinical
1	0	clinical
1	0.0734327	clinical
1	0.0422041	clinical
1	0	clinical
1	0.013774	clinical
1	0.0590049	clinical
1	0.0409803	clinical
1	0.0859766	clinical
1	0.0118532	clinical
1	0.0544635	clinical
1	0.0815975	clinical
1	0.0388617	clinical
1	0.0682548	clinical
1	0.0664768	clinical
1	0.0359761	clinical
1	0.0495772	clinical
1	0.0360593	clinical
1	0.0576562	clinical
1	0.0444606	clinical
1	0.0452754	clinical
1	0.270873	wastewater
1	0.408074	wastewater
1	0.279948	wastewater
1	0.29996	wastewater
1	0.0726348	wastewater
1	0.1348	wastewater
1	0.228401	wastewater
1	0.179763	wastewater
1	0.144791	wastewater
1	0.010661	wastewater
1	6.99134e-05	wastewater
1	0.0348014	wastewater
1	0.0435818	wastewater
1	0.0713846	wastewater
1	0.044833	wastewater
1	0.0512239	wastewater
1	0.0607153	wastewater
1	0.0415079	wastewater
1	0.0625071	wastewater
1	0.0472192	wastewater
1	0.0297858	wastewater
1	0.0392133	wastewater
2	0.0281439	clinical
2	0.0405792	clinical
2	0.0849522	clinical
2	0.0512377	clinical
2	0.026741	clinical
2	0.0203667	clinical
2	0.0446424	clinical
2	0.112417	clinical
2	0.0281844	clinical
2	0.0272124	clinical
2	0.0303153	clinical
2	0	clinical
2	3.94528e-05	clinical
2	0.0259156	clinical
2	1.27167e-05	clinical
2	0.0353698	clinical
2	0.0253125	clinical
2	0.0243831	clinical
2	0.0230235	clinical
2	0.0355054	clinical
2	0.0346527	clinical
2	0.0378138	clinical
2	0.0363969	clinical
2	0.0201724	clinical
2	0	clinical
2	0.0305477	clinical
2	0.0392978	clinical
2	0	clinical
2	0.003458	clinical
2	0.0275394	clinical
2	0.0428089	clinical
2	0.0292878	clinical
2	0.0338239	clinical
2	0.0367317	clinical
2	0.0253868	clinical
2	0.0206575	clinical
2		clinical
2	0.0327819	clinical
2	0.0254531	clinical
2	0.0409728	clinical
2	0.0275401	clinical
2	0.0321695	clinical
2	0.0622655	clinical
2	0.0300976	clinical
2	0.0210291	clinical
2	0.038899	clinical
2	0.0176581	clinical
2	0.0226725	clinical
2	0.0243202	clinical
2	0.0297006	clinical
2	0.0204025	clinical
2	0.0196933	clinical
2	0.024554	clinical
2	0.0177958	clinical
2	0.0207516	clinical
2	0.0397734	clinical
2	0.0390076	clinical
2	0.150593	clinical
2	0.0314896	clinical
2	0	clinical
2	0.0202802	clinical
2	0.0444851	clinical
2	0.048984	clinical
2	0.0468743	clinical
2	0.0432432	clinical
2	0.0501838	clinical
2	0.0488563	clinical
2	0.0456024	clinical
2	0.0488908	clinical
2	0.0421804	clinical
2	0.058551	clinical
2	0.0473929	clinical
2	0.0189361	clinical
2	0.0313363	clinical
2	0.0232764	clinical
2	0.0180956	clinical
2	0.0398683	clinical
2	0.0233893	clinical
2	0.0194315	clinical
2	0.0237834	clinical
2	0.0238084	clinical
2	0.0263376	clinical
2	0.0178694	clinical
2	0.0108227	clinical
2	0	clinical
2	0.0170557	clinical
2	0.0221853	clinical
2	0.0259191	clinical
2	1.23229e-05	clinical
2	0	clinical
2	0.0387158	clinical
2	0.0255357	clinical
2	0.0192707	clinical
2	0.0348954	clinical
2	0.040038	clinical
2	0.000143916	clinical
2	0.0494032	clinical
2	0.0465565	clinical
2	0.0309511	clinical
2	0.0456187	clinical
2	0.0291442	clinical
2	0.047143	clinical
2	0.0040216	clinical
2	0.0138086	clinical
2	0.0375607	clinical
2	0.0414579	clinical
2	0.0288536	clinical
2	0.0423973	clinical
2	0	clinical
2	0.0328328	clinical
2	0.0323535	clinical
2	0.0134417	clinical
2	0.0481842	clinical
2	0.0359847	clinical
2	0.034939	clinical
2	0.0372714	clinical
2	0.0377578	clinical
2	0.0310102	clinical
2	0.0396731	clinical
2	0.0334898	clinical
2	0.268984	clinical
2	0.0359413	clinical
2	0.0398205	clinical
2	0	clinical
2	0.0356321	clinical
2	0.0354624	clinical
2	0	clinical
2	0.0375549	clinical
2	0.0262773	clinical
2	0.0368573	clinical
2	0.0428734	clinical
2	0.0361443	clinical
2	0.0745767	clinical
2	0.0366051	clinical
2	0.0316333	clinical
2	0.0622073	clinical
2	0.0421753	clinical
2	0.0354952	clinical
2	0.0327255	clinical
2	0.0352517	clinical
2	0.0168138	clinical
2	0.0334162	clinical
2	0.0462997	clinical
2	0.0343648	clinical
2	5.01425e-06	clinical
2	0.0159118	clinical
2	0.0283205	clinical
2	0.000232853	clinical
2	0.0348868	clinical
2	0.0422248	clinical
2	0.0317631	clinical
2	0.0307976	clinical
2	0.0313224	clinical
2	0	clinical
2	0.0415352	clinical
2	0.0405044	clinical
2	0.0335006	clinical
2	0.0615644	clinical
2	0.000145715	clinical
2	0.0389231	clinical
2	0.0238153	clinical
2	0.0527914	clinical
2	0.0543481	clinical
2	0.0486674	clinical
2	0.0535988	clinical
2	0.00144718	clinical
2	2.89063e-05	clinical
2	0.0392242	clinical
2	0.0206293	clinical
2	0	clinical
2	0.0314332	clinical
2	0.0477894	clinical
2	0	clinical
2	0.0470148	clinical
2	0.0478537	clinical
2	0.0402556	clinical
2	0.0450721	clinical
2	0.0382819	clinical
2	0.0416234	clinical
2	0.0169671	clinical
2	0.0416132	clinical
2	0.0188578	clinical
2	0.0452799	clinical
2	0	clinical
2	0.0471833	clinical
2	0.0240097	clinical
2	0.0171562	clinical
2	0.000284252	clinical
2	0.0103609	clinical
2	0.0488363	clinical
2	0.0390563	clinical
2	0.0452226	clinical
2	0.0462208	clinical
2	0.0295221	clinical
2	0.0183472	clinical
2	0.024723	clinical
2	0.0561812	clinical
2	0.0435798	clinical
2	0.0193033	clinical
2	0.01556	clinical
2	0.0439031	clinical
2	0.022217	clinical
2	0.0256468	clinical
2	0.032527	clinical
2	0.044218	clinical
2	0.0411671	clinical
2	0.0495438	clinical
2	0.047306	clinical
2	0.039051	clinical
2	0	clinical
2	0.0462484	clinical
2	0.0521338	clinical
2	0.049417	clinical
2	0.0466988	clinical
2	0.0521774	clinical
2	0.0481267	clinical
2	0.038392	clinical
2	0.0424461	clinical
2	0.0463292	clinical
2	0.0401933	clinical
2	0.0420065	clinical
2	0.0564671	clinical
2	0.0378707	clinical
2	0.0457918	clinical
2	0	clinical
2	0.0351443	clinical
2	0.0465107	clinical
2	0.0336743	clinical
2	0.0463905	clinical
2	0.0391053	clinical
2	0.0464643	clinical
2	0.0396456	clinical
2	0.0177447	clinical
2	0.0343841	clinical
2	0.0317704	clinical
2	0.0136879	clinical
2	0.0497381	clinical
2	0.038755	clinical
2	0.0184513	clinical
2	0.0455337	clinical
2	0.0158817	clinical
2	0.0165019	clinical
2	0.0281407	clinical
2	0.0155608	clinical
2	0.0390229	clinical
2	0.0472263	clinical
2	0.053208	clinical
2	0.0469325	clinical
2	0.0480663	clinical
2	0.0347845	clinical
2	0.0677788	clinical
2	0.045826	clinical
2	0.0438642	clinical
2	0.0437802	clinical
2	0.0427412	clinical
2	0.0492444	clinical
2	0.0559163	clinical
2	0.0400736	clinical
2	0.0413521	clinical
2	0.0453565	clinical
2	0.0269031	clinical
2	0.0499888	clinical
2	0.04362	clinical
2	0.0557651	clinical
2	0.0227505	clinical
2	0.044151	clinical
2	0.0402677	clinical
2	0.0446406	clinical
2	0.0481587	clinical
2	0.0399764	clinical
2	0.0415593	clinical
2	0.0224603	clinical
2	0.0647764	clinical
2	0.0208804	clinical
2	0.0478711	clinical
2	0.0455163	clinical
2	0.0480773	clinical
2	0	clinical
2	0.0415846	clinical
2	0.0466964	clinical
2	0.018243	clinical
2	0.0522712	clinical
2	0.0404405	clinical
2	0.0651442	clinical
2	0.039886	clinical
2	0.0372919	clinical
2	0.0469457	clinical
2	0.0491073	clinical
2	0.036295	clinical
2	0.0436609	clinical
2	0.044095	clinical
2	0.0469161	clinical
2	0.0452116	clinical
2	0.0501102	clinical
2	0.0407847	clinical
2	0	clinical
2	0.0494038	clinical
2	0	clinical
2	0.0538764	clinical
2	0	clinical
2	0.0281197	clinical
2	0	clinical
2	0.0464218	clinical
2	0	clinical
2	0.0191894	clinical
2	0.0294365	clinical
2	0.0504489	clinical
2	0.0504134	clinical
2	0.058202	clinical
2	0.04509	clinical
2	0.0693101	clinical
2	0.0573476	clinical
2	0.106704	clinical
2	0	clinical
2	0.0540858	clinical
2	0.0439959	clinical
2	0.0415566	clinical
2	0.0379495	clinical
2	0.0430628	clinical
2	0.0397276	clinical
2	0.0338872	clinical
2	0.0402878	clinical
2	0.0271262	clinical
2	0.0379905	clinical
2	0.0158485	clinical
2	0.0384372	clinical
2	0.0308321	clinical
2	0	clinical
2	0.0277534	clinical
2	0.0441022	clinical
2	0.0148005	clinical
2	0	clinical
2	0.0436382	clinical
2	0.037143	clinical
2	0.0391107	clinical
2	0.0416465	clinical
2	0.0376595	clinical
2	0.0282537	clinical
2	0.0393771	clinical
2	0.0382876	clinical
2	0.0376651	clinical
2	0.0254255	clinical
2	0.00273351	clinical
2	0.0230083	clinical
2	0.0196262	clinical
2	0.0155965	clinical
2	0.0200297	clinical
2	0.019964	clinical
2	2.31365e-05	clinical
2	0.00643331	clinical
2	0.0260677	clinical
2	0.026831	clinical
2	0.042073	clinical
2	0.0378225	clinical
2	0.0443804	clinical
2	0.0382303	clinical
2	0.0386862	clinical
2	0.0343862	clinical
2	0.0240495	clinical
2	0.0398895	clinical
2	0.0320143	clinical
2	0.011056	clinical
2	0.0536908	clinical
2	0.0380475	clinical
2	0.0511201	clinical
2	0.0629963	clinical
2	0.0107205	clinical
2	0.0352439	clinical
2	0.0252755	clinical
2	0.0411148	clinical
2	0.0438517	clinical
2	0.0210734	clinical
2	0.0300299	clinical
2	0.0289435	clinical
2	0.023688	clinical
2	0	clinical
2	0.0166469	clinical
2	0.018887	clinical
2	0.0530563	clinical
2	0.0410274	clinical
2	0.031868	clinical
2	0.0541294	clinical
2	0.0454923	clinical
2	0.0517017	clinical
2	0.0443889	clinical
2	0.0168143	clinical
2	0.050077	clinical
2	0.0134266	clinical
2	0.0145546	clinical
2	0.0195312	clinical
2	0.0163389	clinical
2	0.0212743	clinical
2	0	clinical
2	0.0193528	clinical
2	0.0327921	clinical
2	0.0161612	clinical
2	0.0212954	clinical
2		clinical
2	0.0240447	clinical
2	0.0100465	clinical
2	0.0223487	clinical
2	0.0205772	clinical
2	0.0455224	clinical
2	0.0319755	clinical
2	0.0311731	clinical
2	0.0359936	clinical
2	0.0464259	clinical
2	0.0236808	clinical
2	0.0341616	clinical
2	0.0405161	clinical
2	0.0361143	clinical
2	0	clinical
2	0.0416391	clinical
2	0.0446312	clinical
2	0.0456533	clinical
2	0.0470053	clinical
2	0.0437596	clinical
2	0.0398418	clinical
2	0.0457733	clinical
2	0.042723	clinical
2	0.0462472	clinical
2	0.0518986	clinical
2	0.0500135	clinical
2	0.0500013	clinical
2	0.0461698	clinical
2	0.016017	clinical
2	0.0209268	clinical
2	0.0432419	clinical
2		clinical
2	0.0472795	clinical
2	0.0485143	clinical
2	0.0155755	clinical
2	0.0202813	clinical
2	0.0196286	clinical
2	0.0442807	clinical
2	0.0523893	clinical
2	0.0468838	clinical
2	0.0225749	clinical
2	0.0388063	clinical
2	0.0582887	clinical
2	0.045143	clinical
2	0.0488241	clinical
2	0.0443013	clinical
2	0.0466907	clinical
2	0.0472521	clinical
2	0.0463761	clinical
2	0	clinical
2	0.0441091	clinical
2	0.0189418	clinical
2	0.0467815	clinical
2	0.0417285	clinical
2	0.0345862	clinical
2	0.0611623	clinical
2	0.0553048	clinical
2	0.0452799	clinical
2	0.0619913	clinical
2	0.0433227	clinical
2	0.0440159	clinical
2	0.0439549	clinical
2	0.0284908	clinical
2	0.0425735	clinical
2	0.0482861	clinical
2	0	clinical
2	0.0489927	clinical
2	0.0213261	clinical
2	0.0381411	clinical
2	0.0336299	clinical
2	0.0437072	clinical
2	0.0274572	clinical
2	0.0360112	clinical
2	0.0438041	clinical
2	0.0404865	clinical
2	0.0342013	clinical
2	0.0432039	clinical
2	0.0369072	clinical
2	0.0413262	clinical
2	0.0368756	clinical
2	0.0418786	clinical
2	0	clinical
2	0.0390524	clinical
2	0	clinical
2	0.0305176	clinical
2	0.0370619	clinical
2	0	clinical
2	0.0340054	clinical
2	0.0346718	clinical
2	0.0384341	clinical
2	0.0469819	clinical
2	0.102394	clinical
2	0.0389366	clinical
2	0.0488776	clinical
2	0.0387738	clinical
2	0.0395018	clinical
2	0.0351552	clinical
2	0.0133575	clinical
2	0.0374361	clinical
2	0.00950732	clinical
2	0	clinical
2	0.0472312	clinical
2	0.0630701	clinical
2	0.0353364	clinical
2	0.0317403	clinical
2	0.0300346	clinical
2	0.0341108	clinical
2	0.0432487	clinical
2	0.0345784	clinical
2	0.0356299	clinical
2	2.10695e-05	clinical
2	0.0424003	clinical
2	0	clinical
2	0.0169506	clinical
2	0	clinical
2	0.0189742	clinical
2	0.441094	clinical
2	0.0461932	clinical
2	0.0492907	clinical
2	0.0572228	clinical
2	0.0454102	clinical
2	0.0486409	clinical
2	0.0405926	clinical
2	0.0394677	clinical
2	0.0498248	clinical
2	0.038849	clinical
2	0.0355609	clinical
2	0.0455067	clinical
2	0.0286181	clinical
2	0.000326302	clinical
2	0.0200588	clinical
2	0	clinical
2	0.028097	clinical
2	0.0317965	clinical
2	0.0257751	clinical
2	0.0320198	clinical
2	0.0291821	clinical
2	0.0314597	clinical
2	0.0339458	clinical
2	0.0326054	clinical
2	0.0249526	clinical
2	0.0261454	clinical
2	0.0250459	clinical
2	0.0216933	clinical
2	0.0252633	clinical
2	0.0461944	clinical
2	0.0331758	clinical
2	0.0407509	clinical
2	0.000654664	clinical
2	0.030292	clinical
2		clinical
2	0.0276047	clinical
2	0.0268488	clinical
2	9.4558e-06	clinical
2	0.0207788	clinical
2	0.0214287	clinical
2	1.28109e-05	clinical
2	0.063279	clinical
2	0.0262856	clinical
2	0.0336276	clinical
2	0.000557818	clinical
2	0.0453296	clinical
2	0.0120859	clinical
2	0.046641	clinical
2	0.0190801	clinical
2	0.0207692	clinical
2	0.0231717	clinical
2	0.011216	clinical
2	0.0228038	clinical
2	0	clinical
2	0	clinical
2	0.0226046	clinical
2	0	clinical
2	0.0379165	clinical
2	0.0491063	clinical
2	0	clinical
2	0.0407568	clinical
2	0.0428303	clinical
2	0.041341	clinical
2	0.0465366	clinical
2	0.0121385	clinical
2	0.0433169	clinical
2	0.0433309	clinical
2	0.0197961	clinical
2	0.0332495	clinical
2	0.032599	clinical
2	0.0202267	clinical
2	0.0242667	clinical
2	0.0186949	clinical
2	0.0246712	clinical
2	0.0214811	clinical
2	0.023863	clinical
2	0.00197802	wastewater
2	0.000383556	wastewater
2	0.00498015	wastewater
2	0.00252321	wastewater
2	0.00706104	wastewater
2	0.010922	wastewater
2	0.0309783	wastewater
2	0.00553597	wastewater
2	0.0055173	wastewater
2	0.0463685	wastewater
2	7.76815e-06	wastewater
2	0.0233397	wastewater
2	0.0179941	wastewater
2	0.0178701	wastewater
2	0.0105632	wastewater
2	0.0275166	wastewater
2	0.0163034	wastewater
2	0.0203876	wastewater
2	0.0168708	wastewater
2	0.0226743	wastewater
2	0.0123854	wastewater
2	0.0145393	wastewater
3	0.00588289	clinical
3	0.00333608	clinical
3	0.000461697	clinical
3	0.00853553	clinical
3	0.00570845	clinical
3	0.00732038	clinical
3	0.00607328	clinical
3	0	clinical
3	0.00352629	clinical
3	0.00392378	clinical
3	0.00528207	clinical
3	0	clinical
3	0	clinical
3	0.00541378	clinical
3	0	clinical
3	9.853e-07	clinical
3	0.00522795	clinical
3	0.00850831	clinical
3	0.00626765	clinical
3	0.00605877	clinical
3	0.00527218	clinical
3	0.00271807	clinical
3	0.00259468	clinical
3	0.0103922	clinical
3	0	clinical
3	0.00638876	clinical
3	0.00335939	clinical
3	0	clinical
3	0.141051	clinical
3	0.0065492	clinical
3	0.00740237	clinical
3	0.0049204	clinical
3	0.00385934	clinical
3	0.0153624	clinical
3	0.00851748	clinical
3	0.0091798	clinical
3		clinical
3	0.00359455	clinical
3	0.0066687	clinical
3	0.0043921	clinical
3	0.00844936	clinical
3	0.00444268	clinical
3	0.0176199	clinical
3	0.00553581	clinical
3	0.00796541	clinical
3	0.00752634	clinical
3	0.00901709	clinical
3	0.00895917	clinical
3	0.00766919	clinical
3	0.00253846	clinical
3	0.0147176	clinical
3	0.0111158	clinical
3	0.00601251	clinical
3	0.00777252	clinical
3	0.00861003	clinical
3	0.0102091	clinical
3	0.00275181	clinical
3	0	clinical
3	0.00523812	clinical
3	0.0289147	clinical
3	0.00731688	clinical
3	0.00389533	clinical
3	0.00821943	clinical
3	0.00304974	clinical
3	0.0021259	clinical
3	0.00163139	clinical
3	0.00522477	clinical
3	0.00611233	clinical
3	0.0022785	clinical
3	0.00353667	clinical
3	0.00292284	clinical
3	0.00397069	clinical
3	0.00586385	clinical
3	0.0053454	clinical
3	0.0067776	clinical
3	0.00697872	clinical
3	0.00441879	clinical
3	0.0085339	clinical
3	0.0076488	clinical
3	0.0083542	clinical
3	0.00825614	clinical
3	0.00669358	clinical
3	0.00694178	clinical
3	0.00525065	clinical
3	0	clinical
3	0.00553408	clinical
3	0.00796153	clinical
3	0.00908131	clinical
3	0.0561676	clinical
3	0	clinical
3	0.00455549	clinical
3	0.00741952	clinical
3	0.00747539	clinical
3	0.00269487	clinical
3	0.00366752	clinical
3	0.00035979	clinical
3	0.00170578	clinical
3	0.00253832	clinical
3	0.00715149	clinical
3	0.00409138	clinical
3	0.00767249	clinical
3	0.00258479	clinical
3	0.0131074	clinical
3	0.0193352	clinical
3	0.00446242	clinical
3	0.00340982	clinical
3	0.00533945	clinical
3	0.00276737	clinical
3	0	clinical
3	0.00434644	clinical
3	0.00288591	clinical
3	0.00864517	clinical
3	0.00286025	clinical
3	0.00613351	clinical
3	0.0029158	clinical
3	0.00366935	clinical
3	0.00247469	clinical
3	0.00358078	clinical
3	0.00214941	clinical
3	0.00362052	clinical
3	0	clinical
3	0.00312487	clinical
3	0.00250922	clinical
3	0	clinical
3	0.00357785	clinical
3	0.00269454	clinical
3	1.10059e-05	clinical
3	0.0099859	clinical
3	0.00793018	clinical
3	0.0047355	clinical
3	0.00436017	clinical
3	0.00400788	clinical
3	0	clinical
3	0.00779941	clinical
3	0.0090785	clinical
3	0.00175163	clinical
3	0.00459135	clinical
3	0.00396462	clinical
3	0.00401246	clinical
3	0.00316155	clinical
3	0.00789189	clinical
3	0.00731828	clinical
3	0.00274568	clinical
3	0.0208742	clinical
3	0.0125356	clinical
3	0.0031857	clinical
3	0.00322839	clinical
3	8.39797e-05	clinical
3	0.00379798	clinical
3	0.00235612	clinical
3	0.00507501	clinical
3	0.00465431	clinical
3	0.00524462	clinical
3	0	clinical
3	0.00645101	clinical
3	0.0061674	clinical
3	0.00516956	clinical
3	0.00385955	clinical
3	0	clinical
3	0.00437046	clinical
3	0.00598492	clinical
3	0.00323311	clinical
3	0.00301592	clinical
3	0.00400267	clinical
3	0.00385822	clinical
3	0	clinical
[truncated: 57,879 more rows]

## Sheet: SD_Fig1d
	mutation	cov	var	frac	ratio	rep
706	3267T	428	0	0	100	1
709	5388A	42	0	0	100	1
712	6954C	377	0	0	100	1
754	23063T	27832	23	0.000826387	100	1
755	23271A	1185	0	0	100	1
758	23604A	216	0	0	100	1
760	23709T	137	0	0	100	1
761	24506G	7408	0	0	100	1
763	24914C	28552	0	0	100	1
768	27972T	292	0	0	100	1
769	28048T	156	0	0	100	1
770	28111G	285	0	0	100	1
772	28280C	142	0	0	100	1
773	28281T	143	0	0	100	1
774	28282A	143	0	0	100	1
779	28977T	14	0	0	100	1
784	3267T	888	0	0	100	2
787	5388A	66	0	0	100	2
790	6954C	408	0	0	100	2
832	23063T	69189	0	0	100	2
833	23271A	6174	0	0	100	2
836	23604A	61	0	0	100	2
838	23709T	45	0	0	100	2
839	24506G	27578	0	0	100	2
841	24914C	59318	0	0	100	2
846	27972T	170	0	0	100	2
847	28048T	98	0	0	100	2
848	28111G	807	0	0	100	2
850	28280C	1317	0	0	100	2
851	28281T	1317	0	0	100	2
852	28282A	1321	0	0	100	2
857	28977T	44	0	0	100	2
862	3267T	0	0		100	3
865	5388A	0	0		100	3
868	6954C	0	0		100	3
910	23063T	0	0		100	3
911	23271A	0	0		100	3
914	23604A	0	0		100	3
916	23709T	0	0		100	3
917	24506G	0	0		100	3
919	24914C	0	0		100	3
924	27972T	0	0		100	3
925	28048T	0	0		100	3
926	28111G	0	0		100	3
928	28280C	0	0		100	3
929	28281T	0	0		100	3
930	28282A	0	0		100	3
935	28977T	0	0		100	3
940	3267T	4596	0	0	100	4
943	5388A	297	0	0	100	4
946	6954C	14817	5169	0.348856	100	4
988	23063T	404313	0	0	100	4
989	23271A	34565	1671	0.0483437	100	4
992	23604A	2982	0	0	100	4
994	23709T	1983	0	0	100	4
995	24506G	160638	8951	0.0557216	100	4
997	24914C	242230	0	0	100	4
1002	27972T	1144	28	0.0244755	100	4
1003	28048T	578	14	0.0242215	100	4
1004	28111G	4116	14	0.00340136	100	4
1006	28280C	7116	0	0	100	4
1007	28281T	7116	0	0	100	4
1008	28282A	7105	0	0	100	4
1013	28977T	126	0	0	100	4
1018	3267T	16523	558	0.0337711	100	5
1021	5388A	902	0	0	100	5
1024	6954C	9890	0	0	100	5
1066	23063T	449828	268	0.000595783	100	5
1067	23271A	77585	0	0	100	5
1070	23604A	5364	0	0	100	5
1072	23709T	3372	0	0	100	5
1073	24506G	256980	0	0	100	5
1075	24914C	700590	0	0	100	5
1080	27972T	4774	86	0.0180142	100	5
1081	28048T	2406	45	0.0187032	100	5
1082	28111G	7322	43	0.00587271	100	5
1084	28280C	9880	0	0	100	5
1085	28281T	9880	0	0	100	5
1086	28282A	9872	0	0	100	5
1091	28977T	295	3	0.0101695	100	5
1096	3267T	3213	870	0.270775	10	1
1099	5388A	216	63	0.291667	10	1
1102	6954C	4150	1046	0.252048	10	1
1144	23063T	195565	23985	0.122645	10	1
1145	23271A	21601	3438	0.159159	10	1
1148	23604A	1787	374	0.209289	10	1
1150	23709T	1186	272	0.229342	10	1
1151	24506G	112234	25406	0.226366	10	1
1153	24914C	288297	61470	0.213218	10	1
1158	27972T	832	228	0.274038	10	1
1159	28048T	418	115	0.27512	10	1
1160	28111G	2521	204	0.0809203	10	1
1162	28280C	4212	172	0.0408357	10	1
1163	28281T	4212	172	0.0408357	10	1
1164	28282A	4210	172	0.0408551	10	1
1169	28977T	207	73	0.352657	10	1
1174	3267T	5695	1076	0.188938	10	2
1177	5388A	329	46	0.139818	10	2
1180	6954C	8473	3042	0.359023	10	2
1222	23063T	237443	61934	0.260837	10	2
1223	23271A	29273	7228	0.246917	10	2
1226	23604A	2162	1156	0.53469	10	2
1228	23709T	1538	878	0.570871	10	2
1229	24506G	170226	76975	0.452193	10	2
1231	24914C	379129	262822	0.693226	10	2
1236	27972T	1763	916	0.519569	10	2
1237	28048T	888	461	0.519144	10	2
1238	28111G	4310	564	0.130858	10	2
1240	28280C	6869	215	0.0313	10	2
1241	28281T	6869	216	0.0314456	10	2
1242	28282A	6864	215	0.0313228	10	2
1247	28977T	411	121	0.294404	10	2
1252	3267T	6963	407	0.0584518	10	3
1255	5388A	158	38	0.240506	10	3
1258	6954C	9944	2061	0.207261	10	3
1300	23063T	281810	68567	0.243309	10	3
1301	23271A	19247	4846	0.251779	10	3
1304	23604A	1137	832	0.73175	10	3
1306	23709T	872	671	0.769495	10	3
1307	24506G	129818	59860	0.461107	10	3
1309	24914C	353625	176155	0.498141	10	3
1314	27972T	877	281	0.32041	10	3
1315	28048T	444	143	0.322072	10	3
1316	28111G	1767	174	0.098472	10	3
1318	28280C	2664	64	0.024024	10	3
1319	28281T	2664	64	0.024024	10	3
1320	28282A	2663	64	0.024033	10	3
1325	28977T	132	52	0.393939	10	3
1330	3267T	4191	1113	0.265569	10	4
1333	5388A	644	132	0.204969	10	4
1336	6954C	2343	973	0.41528	10	4
1378	23063T	719784	241741	0.335852	10	4
1379	23271A	10940	2102	0.192139	10	4
1382	23604A	5875	2562	0.436085	10	4
1384	23709T	4058	1960	0.482997	10	4
1385	24506G	143500	74714	0.520655	10	4
1387	24914C	1011441	645829	0.638524	10	4
1392	27972T	1515	683	0.450825	10	4
1393	28048T	768	346	0.450521	10	4
1394	28111G	2658	398	0.149737	10	4
1396	28280C	3803	105	0.0276098	10	4
1397	28281T	3803	108	0.0283986	10	4
1398	28282A	3801	104	0.0273612	10	4
1403	28977T	126	29	0.230159	10	4
1408	3267T	8952	1279	0.142873	10	5
1411	5388A	1623	259	0.159581	10	5
1414	6954C	22946	10224	0.445568	10	5
1456	23063T	476968	111781	0.234357	10	5
1457	23271A	71684	14079	0.196404	10	5
1460	23604A	8359	4820	0.576624	10	5
1462	23709T	6100	3744	0.61377	10	5
1463	24506G	440536	179187	0.406748	10	5
1465	24914C	737507	326935	0.443297	10	5
1470	27972T	5658	1920	0.339343	10	5
1471	28048T	2919	998	0.341898	10	5
1472	28111G	9259	1247	0.13468	10	5
1474	28280C	12896	555	0.0430366	10	5
1475	28281T	12896	557	0.0431917	10	5
1476	28282A	12889	554	0.0429824	10	5
1481	28977T	568	148	0.260563	10	5
1486	3267T	100	0	0	50	1
1489	5388A	31	0	0	50	1
1492	6954C	826	0	0	50	1
1534	23063T	36150	21	0.000580913	50	1
1535	23271A	2727	388	0.142281	50	1
1538	23604A	49	0	0	50	1
1540	23709T	33	0	0	50	1
1541	24506G	2025	478	0.236049	50	1
1543	24914C	3326	0	0	50	1
1548	27972T	12	0	0	50	1
1549	28048T	10	0	0	50	1
1550	28111G	93	0	0	50	1
1552	28280C	156	0	0	50	1
1553	28281T	156	0	0	50	1
1554	28282A	156	0	0	50	1
1559	28977T	9	0	0	50	1
1564	3267T	500	30	0.06	50	2
1567	5388A	23	0	0	50	2
1570	6954C	1401	208	0.148465	50	2
1612	23063T	17838	0	0	50	2
1613	23271A	1228	0	0	50	2
1616	23604A	68	0	0	50	2
1618	23709T	49	0	0	50	2
1619	24506G	7388	949	0.128452	50	2
1621	24914C	8209	0	0	50	2
1626	27972T	30	0	0	50	2
1627	28048T	18	0	0	50	2
1628	28111G	100	0	0	50	2
1630	28280C	96	0	0	50	2
1631	28281T	96	0	0	50	2
1632	28282A	96	0	0	50	2
1637	28977T	8	0	0	50	2
1642	3267T	4003	0	0	50	3
1645	5388A	457	0	0	50	3
1648	6954C	3207	0	0	50	3
1690	23063T	471832	61363	0.130053	50	3
1691	23271A	27533	0	0	50	3
1694	23604A	8317	2015	0.242275	50	3
1696	23709T	5683	1638	0.288228	50	3
1697	24506G	60462	10457	0.172952	50	3
1699	24914C	391995	58142	0.148323	50	3
1704	27972T	1235	187	0.151417	50	3
1705	28048T	619	95	0.153473	50	3
1706	28111G	1502	94	0.0625832	50	3
1708	28280C	1768	0	0	50	3
1709	28281T	1768	0	0	50	3
1710	28282A	1768	0	0	50	3
1715	28977T	74	5	0.0675676	50	3
1720	3267T	1610	0	0	50	4
1723	5388A	79	0	0	50	4
1726	6954C	4231	467	0.110376	50	4
1768	23063T	130395	13964	0.10709	50	4
1769	23271A	7461	769	0.103069	50	4
1772	23604A	534	93	0.174157	50	4
1774	23709T	352	63	0.178977	50	4
1775	24506G	17507	8578	0.489975	50	4
1777	24914C	154440	26464	0.171355	50	4
1782	27972T	458	60	0.131004	50	4
1783	28048T	240	32	0.133333	50	4
1784	28111G	1003	46	0.0458624	50	4
1786	28280C	1368	22	0.0160819	50	4
1787	28281T	1372	24	0.0174927	50	4
1788	28282A	1370	22	0.0160584	50	4
1793	28977T	61	13	0.213115	50	4
1798	3267T	0	0		50	5
1801	5388A	0	0		50	5
1804	6954C	0	0		50	5
1846	23063T	0	0		50	5
1847	23271A	0	0		50	5
1850	23604A	0	0		50	5
1852	23709T	0	0		50	5
1853	24506G	0	0		50	5
1855	24914C	0	0		50	5
1860	27972T	0	0		50	5
1861	28048T	0	0		50	5
1862	28111G	0	0		50	5
1864	28280C	0	0		50	5
1865	28281T	0	0		50	5
1866	28282A	0	0		50	5
1871	28977T	0	0		50	5
