# Supplementary material for: Early detection and surveillance of SARS-CoV-2 genomic variants in wastewater using COJAC
Source: Nat Microbiol. 2022 Jul 18;7(8):1151–60. doi: 10.1038/s41564-022-01185-x (PMC9352586; doi:10.1038/s41564-022-01185-x)
Supplement: Source Data Fig. 2 — Statistical source data. [file 41564_2022_1185_MOESM6_ESM.xlsx]

## Sheet: source_data_Fig2
sample	date	pos	plantname	ampli	variant	cov	var	frac	month	monthPrint
B10_12_2020_09_27	2020-09-27	11288-11296	Lausanne (VD)	1-71	B.1.1.7	8487	0	0	Sep	Sep-Nov
B11_12_2020_10_08	2020-10-08	11288-11296	Lausanne (VD)	1-71	B.1.1.7	24265	0	0	Oct	Sep-Nov
A1_12_2020_10_15	2020-10-15	11288-11296	Lausanne (VD)	1-71	B.1.1.7	7888	648	0.0821501	Oct	Sep-Nov
B1_12_2020_10_15_n	2020-10-15	11288-11296	Lausanne (VD)	1-71	B.1.1.7	7783	252	0.0323783	Oct	Sep-Nov
B12_12_2020_10_15	2020-10-15	11288-11296	Lausanne (VD)	1-71	B.1.1.7	12801	0	0	Oct	Sep-Nov
C1_12_2020_10_18	2020-10-18	11288-11296	Lausanne (VD)	1-71	B.1.1.7	24028	0	0	Oct	Sep-Nov
C2_12_2020_10_22	2020-10-22	11288-11296	Lausanne (VD)	1-71	B.1.1.7	25903	0	0	Oct	Sep-Nov
12_2020_11_5_A	2020-11-05	11288-11296	Lausanne (VD)	1-71	B.1.1.7	34335	0	0	Nov	Sep-Nov
B2_12_2020_12_08_NA_NA	2020-12-08	11288-11296	Lausanne (VD)	1-71	B.1.1.7	162837	4	2.45644e-05	Dec	Dec
C1_12_2020_12_08	2020-12-08	11288-11296	Lausanne (VD)	1-71	B.1.1.7	29453	1648	0.0559536	Dec	Dec
B1_12_2020_12_09_NA_NA	2020-12-09	11288-11296	Lausanne (VD)	1-71	B.1.1.7	80019	0	0	Dec	Dec
D1_12_2020_12_09	2020-12-09	11288-11296	Lausanne (VD)	1-71	B.1.1.7	31572	0	0	Dec	Dec
A12_12_2020_12_10_NA_NA	2020-12-10	11288-11296	Lausanne (VD)	1-71	B.1.1.7	226826	0	0	Dec	Dec
E1_12_2020_12_10	2020-12-10	11288-11296	Lausanne (VD)	1-71	B.1.1.7	34151	2420	0.0708618	Dec	Dec
A11_12_2020_12_11_NA_NA	2020-12-11	11288-11296	Lausanne (VD)	1-71	B.1.1.7	0	0	NA	Dec	Dec
A10_12_2020_12_12_NA_NA	2020-12-12	11288-11296	Lausanne (VD)	1-71	B.1.1.7	9954	0	0	Dec	Dec
A9_12_2020_12_13_NA_NA	2020-12-13	11288-11296	Lausanne (VD)	1-71	B.1.1.7	23787	0	0	Dec	Dec
F1_12_2020_12_13	2020-12-13	11288-11296	Lausanne (VD)	1-71	B.1.1.7	20116	397	0.0197355	Dec	Dec
A8_12_2020_12_14_NA_NA	2020-12-14	11288-11296	Lausanne (VD)	1-71	B.1.1.7	14895	0	0	Dec	Dec
A2_12_2020_12_15	2020-12-15	11288-11296	Lausanne (VD)	1-71	B.1.1.7	22609	1766	0.0781105	Dec	Dec
A7_12_2020_12_15_NA_NA	2020-12-15	11288-11296	Lausanne (VD)	1-71	B.1.1.7	12483	0	0	Dec	Dec
A6_12_2020_12_16_NA_NA	2020-12-16	11288-11296	Lausanne (VD)	1-71	B.1.1.7	33165	0	0	Dec	Dec
A5_12_2020_12_17_NA_NA	2020-12-17	11288-11296	Lausanne (VD)	1-71	B.1.1.7	133411	0	0	Dec	Dec
G1_12_2020_12_17	2020-12-17	11288-11296	Lausanne (VD)	1-71	B.1.1.7	10633	1818	0.170977	Dec	Dec
A4_12_2020_12_18_NA_NA	2020-12-18	11288-11296	Lausanne (VD)	1-71	B.1.1.7	63	0	0	Dec	Dec
A3_12_2020_12_19_NA_NA	2020-12-19	11288-11296	Lausanne (VD)	1-71	B.1.1.7	2268	0	0	Dec	Dec
B2_12_2020_12_19	2020-12-19	11288-11296	Lausanne (VD)	1-71	B.1.1.7	0	0	NA	Dec	Dec
A2_12_2020_12_20_NA_NA	2020-12-20	11288-11296	Lausanne (VD)	1-71	B.1.1.7	0	0	NA	Dec	Dec
A1_12_2020_12_21_NA_NA	2020-12-21	11288-11296	Lausanne (VD)	1-71	B.1.1.7	54	0	0	Dec	Dec
A9_12_2020_12_22	2020-12-22	11288-11296	Lausanne (VD)	1-71	B.1.1.7	0	0	NA	Dec	Dec
A10_12_2020_12_23	2020-12-23	11288-11296	Lausanne (VD)	1-71	B.1.1.7	0	0	NA	Dec	Dec
C2_12_2020_12_23	2020-12-23	11288-11296	Lausanne (VD)	1-71	B.1.1.7	0	0	NA	Dec	Dec
A11_12_2020_12_24	2020-12-24	11288-11296	Lausanne (VD)	1-71	B.1.1.7	39256	0	0	Dec	Dec
A12_12_2020_12_25	2020-12-25	11288-11296	Lausanne (VD)	1-71	B.1.1.7	5634	0	0	Dec	Dec
D2_12_2020_12_25	2020-12-25	11288-11296	Lausanne (VD)	1-71	B.1.1.7	14895	2155	0.144679	Dec	Dec
B1_12_2020_12_26	2020-12-26	11288-11296	Lausanne (VD)	1-71	B.1.1.7	3375	0	0	Dec	Dec
B2_12_2020_12_27	2020-12-27	11288-11296	Lausanne (VD)	1-71	B.1.1.7	0	0	NA	Dec	Dec
E2_12_2020_12_27	2020-12-27	11288-11296	Lausanne (VD)	1-71	B.1.1.7	6097	918	0.150566	Dec	Dec
C3_12_2020_12_29	2020-12-29	11288-11296	Lausanne (VD)	1-71	B.1.1.7	30870	0	0	Dec	Dec
C4_12_2020_12_31	2020-12-31	11288-11296	Lausanne (VD)	1-71	B.1.1.7	28490	0	0	Dec	Dec
F2_12_2020_12_31	2020-12-31	11288-11296	Lausanne (VD)	1-71	B.1.1.7	11766	603	0.0512494	Dec	Dec
C5_12_2021_01_02	2021-01-02	11288-11296	Lausanne (VD)	1-71	B.1.1.7	0	0	NA	Jan	Jan
G2_12_2021_01_02	2021-01-02	11288-11296	Lausanne (VD)	1-71	B.1.1.7	30245	1080	0.0357084	Jan	Jan
C6_12_2021_01_04	2021-01-04	11288-11296	Lausanne (VD)	1-71	B.1.1.7	43214	0	0	Jan	Jan
H2_12_2021_01_04	2021-01-04	11288-11296	Lausanne (VD)	1-71	B.1.1.7	33939	2880	0.0848581	Jan	Jan
A3_12_2021_01_06	2021-01-06	11288-11296	Lausanne (VD)	1-71	B.1.1.7	18738	1085	0.0579037	Jan	Jan
B3_12_2021_01_08	2021-01-08	11288-11296	Lausanne (VD)	1-71	B.1.1.7	36	0	0	Jan	Jan
C3_12_2021_01_10	2021-01-10	11288-11296	Lausanne (VD)	1-71	B.1.1.7	20115	1342	0.0667164	Jan	Jan
E4_12_2021_01_12	2021-01-12	11288-11296	Lausanne (VD)	1-71	B.1.1.7	5427	1945	0.358393	Jan	Jan
G4_12_2021_01_19	2021-01-19	11288-11296	Lausanne (VD)	1-71	B.1.1.7	50715	50692	0.999546	Jan	Jan
H4_12_2021_01_21	2021-01-21	11288-11296	Lausanne (VD)	1-71	B.1.1.7	4581	0	0	Jan	Jan
A5_12_2021_01_24	2021-01-24	11288-11296	Lausanne (VD)	1-71	B.1.1.7	72513	23104	0.318619	Jan	Jan
B5_12_2021_01_26	2021-01-26	11288-11296	Lausanne (VD)	1-71	B.1.1.7	133047	0	0	Jan	Jan
C5_12_2021_01_31	2021-01-31	11288-11296	Lausanne (VD)	1-71	B.1.1.7	0	0	NA	Jan	Jan
C2_12_2021_02_01	2021-02-01	11288-11296	Lausanne (VD)	1-71	B.1.1.7	0	0	NA	Feb	Feb
E2_12_2021_02_03	2021-02-03	11288-11296	Lausanne (VD)	1-71	B.1.1.7	45612	25530	0.559721	Feb	Feb
F2_12_2021_02_04	2021-02-04	11288-11296	Lausanne (VD)	1-71	B.1.1.7	74394	57961	0.779109	Feb	Feb
G2_12_2021_02_05	2021-02-05	11288-11296	Lausanne (VD)	1-71	B.1.1.7	182610	182561	0.999732	Feb	Feb
H2_12_2021_02_06	2021-02-06	11288-11296	Lausanne (VD)	1-71	B.1.1.7	0	0	NA	Feb	Feb
A3_12_2021_02_07	2021-02-07	11288-11296	Lausanne (VD)	1-71	B.1.1.7	197676	197607	0.999651	Feb	Feb
C3_12_2021_02_09	2021-02-09	11288-11296	Lausanne (VD)	1-71	B.1.1.7	64773	64754	0.999707	Feb	Feb
D3_12_2021_02_10	2021-02-10	11288-11296	Lausanne (VD)	1-71	B.1.1.7	67914	50997	0.750906	Feb	Feb
D2_12_2021_02_12	2021-02-12	11288-11296	Lausanne (VD)	1-71	B.1.1.7	61225	31771	0.518922	Feb	Feb
B3_12_2021_02_13	2021-02-13	11288-11296	Lausanne (VD)	1-71	B.1.1.7	74106	74085	0.999717	Feb	Feb
B10_12_2020_09_27	2020-09-27	14676	Lausanne (VD)	1-71	B.1.1.7	14	0	0	Sep	Sep-Nov
B11_12_2020_10_08	2020-10-08	14676	Lausanne (VD)	1-71	B.1.1.7	253	0	0	Oct	Sep-Nov
A1_12_2020_10_15	2020-10-15	14676	Lausanne (VD)	1-71	B.1.1.7	39	0	0	Oct	Sep-Nov
B1_12_2020_10_15_n	2020-10-15	14676	Lausanne (VD)	1-71	B.1.1.7	11	0	0	Oct	Sep-Nov
B12_12_2020_10_15	2020-10-15	14676	Lausanne (VD)	1-71	B.1.1.7	101	0	0	Oct	Sep-Nov
C1_12_2020_10_18	2020-10-18	14676	Lausanne (VD)	1-71	B.1.1.7	433	0	0	Oct	Sep-Nov
C2_12_2020_10_22	2020-10-22	14676	Lausanne (VD)	1-71	B.1.1.7	337	0	0	Oct	Sep-Nov
12_2020_11_5_A	2020-11-05	14676	Lausanne (VD)	1-71	B.1.1.7	3434	0	0	Nov	Sep-Nov
B2_12_2020_12_08_NA_NA	2020-12-08	14676	Lausanne (VD)	1-71	B.1.1.7	15748	0	0	Dec	Dec
C1_12_2020_12_08	2020-12-08	14676	Lausanne (VD)	1-71	B.1.1.7	65	0	0	Dec	Dec
B1_12_2020_12_09_NA_NA	2020-12-09	14676	Lausanne (VD)	1-71	B.1.1.7	30698	0	0	Dec	Dec
D1_12_2020_12_09	2020-12-09	14676	Lausanne (VD)	1-71	B.1.1.7	162	0	0	Dec	Dec
A12_12_2020_12_10_NA_NA	2020-12-10	14676	Lausanne (VD)	1-71	B.1.1.7	16334	0	0	Dec	Dec
E1_12_2020_12_10	2020-12-10	14676	Lausanne (VD)	1-71	B.1.1.7	224	4	0.0178571	Dec	Dec
A11_12_2020_12_11_NA_NA	2020-12-11	14676	Lausanne (VD)	1-71	B.1.1.7	0	0	NA	Dec	Dec
A10_12_2020_12_12_NA_NA	2020-12-12	14676	Lausanne (VD)	1-71	B.1.1.7	847	0	0	Dec	Dec
A9_12_2020_12_13_NA_NA	2020-12-13	14676	Lausanne (VD)	1-71	B.1.1.7	1196	0	0	Dec	Dec
F1_12_2020_12_13	2020-12-13	14676	Lausanne (VD)	1-71	B.1.1.7	22	0	0	Dec	Dec
A8_12_2020_12_14_NA_NA	2020-12-14	14676	Lausanne (VD)	1-71	B.1.1.7	712	0	0	Dec	Dec
A2_12_2020_12_15	2020-12-15	14676	Lausanne (VD)	1-71	B.1.1.7	39	0	0	Dec	Dec
A7_12_2020_12_15_NA_NA	2020-12-15	14676	Lausanne (VD)	1-71	B.1.1.7	1350	0	0	Dec	Dec
A6_12_2020_12_16_NA_NA	2020-12-16	14676	Lausanne (VD)	1-71	B.1.1.7	3378	0	0	Dec	Dec
A5_12_2020_12_17_NA_NA	2020-12-17	14676	Lausanne (VD)	1-71	B.1.1.7	8352	0	0	Dec	Dec
G1_12_2020_12_17	2020-12-17	14676	Lausanne (VD)	1-71	B.1.1.7	24	0	0	Dec	Dec
A4_12_2020_12_18_NA_NA	2020-12-18	14676	Lausanne (VD)	1-71	B.1.1.7	0	0	NA	Dec	Dec
A3_12_2020_12_19_NA_NA	2020-12-19	14676	Lausanne (VD)	1-71	B.1.1.7	151	0	0	Dec	Dec
B2_12_2020_12_19	2020-12-19	14676	Lausanne (VD)	1-71	B.1.1.7	0	0	NA	Dec	Dec
A2_12_2020_12_20_NA_NA	2020-12-20	14676	Lausanne (VD)	1-71	B.1.1.7	0	0	NA	Dec	Dec
A1_12_2020_12_21_NA_NA	2020-12-21	14676	Lausanne (VD)	1-71	B.1.1.7	5	0	0	Dec	Dec
A9_12_2020_12_22	2020-12-22	14676	Lausanne (VD)	1-71	B.1.1.7	0	0	NA	Dec	Dec
A10_12_2020_12_23	2020-12-23	14676	Lausanne (VD)	1-71	B.1.1.7	0	0	NA	Dec	Dec
C2_12_2020_12_23	2020-12-23	14676	Lausanne (VD)	1-71	B.1.1.7	0	0	NA	Dec	Dec
A11_12_2020_12_24	2020-12-24	14676	Lausanne (VD)	1-71	B.1.1.7	86	0	0	Dec	Dec
A12_12_2020_12_25	2020-12-25	14676	Lausanne (VD)	1-71	B.1.1.7	19	0	0	Dec	Dec
D2_12_2020_12_25	2020-12-25	14676	Lausanne (VD)	1-71	B.1.1.7	46	3	0.0652174	Dec	Dec
B1_12_2020_12_26	2020-12-26	14676	Lausanne (VD)	1-71	B.1.1.7	24	0	0	Dec	Dec
B2_12_2020_12_27	2020-12-27	14676	Lausanne (VD)	1-71	B.1.1.7	0	0	NA	Dec	Dec
E2_12_2020_12_27	2020-12-27	14676	Lausanne (VD)	1-71	B.1.1.7	6	0	0	Dec	Dec
C3_12_2020_12_29	2020-12-29	14676	Lausanne (VD)	1-71	B.1.1.7	146	0	0	Dec	Dec
C4_12_2020_12_31	2020-12-31	14676	Lausanne (VD)	1-71	B.1.1.7	188	0	0	Dec	Dec
F2_12_2020_12_31	2020-12-31	14676	Lausanne (VD)	1-71	B.1.1.7	17	0	0	Dec	Dec
C5_12_2021_01_02	2021-01-02	14676	Lausanne (VD)	1-71	B.1.1.7	0	0	NA	Jan	Jan
G2_12_2021_01_02	2021-01-02	14676	Lausanne (VD)	1-71	B.1.1.7	172	7	0.0406977	Jan	Jan
C6_12_2021_01_04	2021-01-04	14676	Lausanne (VD)	1-71	B.1.1.7	276	0	0	Jan	Jan
H2_12_2021_01_04	2021-01-04	14676	Lausanne (VD)	1-71	B.1.1.7	154	0	0	Jan	Jan
A3_12_2021_01_06	2021-01-06	14676	Lausanne (VD)	1-71	B.1.1.7	61	8	0.131148	Jan	Jan
B3_12_2021_01_08	2021-01-08	14676	Lausanne (VD)	1-71	B.1.1.7	0	0	NA	Jan	Jan
C3_12_2021_01_10	2021-01-10	14676	Lausanne (VD)	1-71	B.1.1.7	64	0	0	Jan	Jan
E4_12_2021_01_12	2021-01-12	14676	Lausanne (VD)	1-71	B.1.1.7	55	0	0	Jan	Jan
G4_12_2021_01_19	2021-01-19	14676	Lausanne (VD)	1-71	B.1.1.7	438	0	0	Jan	Jan
H4_12_2021_01_21	2021-01-21	14676	Lausanne (VD)	1-71	B.1.1.7	183	14	0.0765027	Jan	Jan
A5_12_2021_01_24	2021-01-24	14676	Lausanne (VD)	1-71	B.1.1.7	1596	0	0	Jan	Jan
B5_12_2021_01_26	2021-01-26	14676	Lausanne (VD)	1-71	B.1.1.7	1678	313	0.186532	Jan	Jan
C5_12_2021_01_31	2021-01-31	14676	Lausanne (VD)	1-71	B.1.1.7	0	0	NA	Jan	Jan
C2_12_2021_02_01	2021-02-01	14676	Lausanne (VD)	1-71	B.1.1.7	0	0	NA	Feb	Feb
E2_12_2021_02_03	2021-02-03	14676	Lausanne (VD)	1-71	B.1.1.7	924	789	0.853896	Feb	Feb
F2_12_2021_02_04	2021-02-04	14676	Lausanne (VD)	1-71	B.1.1.7	891	332	0.372615	Feb	Feb
G2_12_2021_02_05	2021-02-05	14676	Lausanne (VD)	1-71	B.1.1.7	2240	0	0	Feb	Feb
H2_12_2021_02_06	2021-02-06	14676	Lausanne (VD)	1-71	B.1.1.7	0	0	NA	Feb	Feb
A3_12_2021_02_07	2021-02-07	14676	Lausanne (VD)	1-71	B.1.1.7	2824	1694	0.599858	Feb	Feb
C3_12_2021_02_09	2021-02-09	14676	Lausanne (VD)	1-71	B.1.1.7	1809	1262	0.697623	Feb	Feb
D3_12_2021_02_10	2021-02-10	14676	Lausanne (VD)	1-71	B.1.1.7	1054	472	0.447818	Feb	Feb
D2_12_2021_02_12	2021-02-12	14676	Lausanne (VD)	1-71	B.1.1.7	1187	799	0.673126	Feb	Feb
B3_12_2021_02_13	2021-02-13	14676	Lausanne (VD)	1-71	B.1.1.7	644	483	0.75	Feb	Feb
B10_12_2020_09_27	2020-09-27	15279	Lausanne (VD)	1-71	B.1.1.7	35	0	0	Sep	Sep-Nov
B11_12_2020_10_08	2020-10-08	15279	Lausanne (VD)	1-71	B.1.1.7	2148	0	0	Oct	Sep-Nov
A1_12_2020_10_15	2020-10-15	15279	Lausanne (VD)	1-71	B.1.1.7	132	0	0	Oct	Sep-Nov
B1_12_2020_10_15_n	2020-10-15	15279	Lausanne (VD)	1-71	B.1.1.7	81	0	0	Oct	Sep-Nov
B12_12_2020_10_15	2020-10-15	15279	Lausanne (VD)	1-71	B.1.1.7	661	0	0	Oct	Sep-Nov
C1_12_2020_10_18	2020-10-18	15279	Lausanne (VD)	1-71	B.1.1.7	2581	0	0	Oct	Sep-Nov
C2_12_2020_10_22	2020-10-22	15279	Lausanne (VD)	1-71	B.1.1.7	2385	0	0	Oct	Sep-Nov
12_2020_11_5_A	2020-11-05	15279	Lausanne (VD)	1-71	B.1.1.7	3255	0	0	Nov	Sep-Nov
B2_12_2020_12_08_NA_NA	2020-12-08	15279	Lausanne (VD)	1-71	B.1.1.7	8013	0	0	Dec	Dec
C1_12_2020_12_08	2020-12-08	15279	Lausanne (VD)	1-71	B.1.1.7	346	0	0	Dec	Dec
B1_12_2020_12_09_NA_NA	2020-12-09	15279	Lausanne (VD)	1-71	B.1.1.7	19459	0	0	Dec	Dec
D1_12_2020_12_09	2020-12-09	15279	Lausanne (VD)	1-71	B.1.1.7	292	24	0.0821918	Dec	Dec
A12_12_2020_12_10_NA_NA	2020-12-10	15279	Lausanne (VD)	1-71	B.1.1.7	12930	0	0	Dec	Dec
E1_12_2020_12_10	2020-12-10	15279	Lausanne (VD)	1-71	B.1.1.7	300	0	0	Dec	Dec
A11_12_2020_12_11_NA_NA	2020-12-11	15279	Lausanne (VD)	1-71	B.1.1.7	0	0	NA	Dec	Dec
A10_12_2020_12_12_NA_NA	2020-12-12	15279	Lausanne (VD)	1-71	B.1.1.7	13482	0	0	Dec	Dec
A9_12_2020_12_13_NA_NA	2020-12-13	15279	Lausanne (VD)	1-71	B.1.1.7	11887	0	0	Dec	Dec
F1_12_2020_12_13	2020-12-13	15279	Lausanne (VD)	1-71	B.1.1.7	200	0	0	Dec	Dec
A8_12_2020_12_14_NA_NA	2020-12-14	15279	Lausanne (VD)	1-71	B.1.1.7	38006	0	0	Dec	Dec
A2_12_2020_12_15	2020-12-15	15279	Lausanne (VD)	1-71	B.1.1.7	205	0	0	Dec	Dec
A7_12_2020_12_15_NA_NA	2020-12-15	15279	Lausanne (VD)	1-71	B.1.1.7	4941	0	0	Dec	Dec
A6_12_2020_12_16_NA_NA	2020-12-16	15279	Lausanne (VD)	1-71	B.1.1.7	21681	0	0	Dec	Dec
A5_12_2020_12_17_NA_NA	2020-12-17	15279	Lausanne (VD)	1-71	B.1.1.7	52900	0	0	Dec	Dec
G1_12_2020_12_17	2020-12-17	15279	Lausanne (VD)	1-71	B.1.1.7	398	22	0.0552764	Dec	Dec
A4_12_2020_12_18_NA_NA	2020-12-18	15279	Lausanne (VD)	1-71	B.1.1.7	607	0	0	Dec	Dec
A3_12_2020_12_19_NA_NA	2020-12-19	15279	Lausanne (VD)	1-71	B.1.1.7	15419	0	0	Dec	Dec
B2_12_2020_12_19	2020-12-19	15279	Lausanne (VD)	1-71	B.1.1.7	0	0	NA	Dec	Dec
A2_12_2020_12_20_NA_NA	2020-12-20	15279	Lausanne (VD)	1-71	B.1.1.7	1482	0	0	Dec	Dec
A1_12_2020_12_21_NA_NA	2020-12-21	15279	Lausanne (VD)	1-71	B.1.1.7	4901	0	0	Dec	Dec
A9_12_2020_12_22	2020-12-22	15279	Lausanne (VD)	1-71	B.1.1.7	0	0	NA	Dec	Dec
A10_12_2020_12_23	2020-12-23	15279	Lausanne (VD)	1-71	B.1.1.7	0	0	NA	Dec	Dec
C2_12_2020_12_23	2020-12-23	15279	Lausanne (VD)	1-71	B.1.1.7	0	0	NA	Dec	Dec
A11_12_2020_12_24	2020-12-24	15279	Lausanne (VD)	1-71	B.1.1.7	1630	0	0	Dec	Dec
A12_12_2020_12_25	2020-12-25	15279	Lausanne (VD)	1-71	B.1.1.7	119	0	0	Dec	Dec
D2_12_2020_12_25	2020-12-25	15279	Lausanne (VD)	1-71	B.1.1.7	483	0	0	Dec	Dec
B1_12_2020_12_26	2020-12-26	15279	Lausanne (VD)	1-71	B.1.1.7	258	50	0.193798	Dec	Dec
B2_12_2020_12_27	2020-12-27	15279	Lausanne (VD)	1-71	B.1.1.7	7	0	0	Dec	Dec
E2_12_2020_12_27	2020-12-27	15279	Lausanne (VD)	1-71	B.1.1.7	85	0	0	Dec	Dec
C3_12_2020_12_29	2020-12-29	15279	Lausanne (VD)	1-71	B.1.1.7	1340	0	0	Dec	Dec
C4_12_2020_12_31	2020-12-31	15279	Lausanne (VD)	1-71	B.1.1.7	1263	0	0	Dec	Dec
F2_12_2020_12_31	2020-12-31	15279	Lausanne (VD)	1-71	B.1.1.7	364	0	0	Dec	Dec
C5_12_2021_01_02	2021-01-02	15279	Lausanne (VD)	1-71	B.1.1.7	0	0	NA	Jan	Jan
G2_12_2021_01_02	2021-01-02	15279	Lausanne (VD)	1-71	B.1.1.7	388	0	0	Jan	Jan
C6_12_2021_01_04	2021-01-04	15279	Lausanne (VD)	1-71	B.1.1.7	1234	0	0	Jan	Jan
H2_12_2021_01_04	2021-01-04	15279	Lausanne (VD)	1-71	B.1.1.7	742	40	0.0539084	Jan	Jan
A3_12_2021_01_06	2021-01-06	15279	Lausanne (VD)	1-71	B.1.1.7	250	33	0.132	Jan	Jan
B3_12_2021_01_08	2021-01-08	15279	Lausanne (VD)	1-71	B.1.1.7	0	0	NA	Jan	Jan
C3_12_2021_01_10	2021-01-10	15279	Lausanne (VD)	1-71	B.1.1.7	648	0	0	Jan	Jan
E4_12_2021_01_12	2021-01-12	15279	Lausanne (VD)	1-71	B.1.1.7	1077	163	0.151346	Jan	Jan
G4_12_2021_01_19	2021-01-19	15279	Lausanne (VD)	1-71	B.1.1.7	7105	0	0	Jan	Jan
H4_12_2021_01_21	2021-01-21	15279	Lausanne (VD)	1-71	B.1.1.7	2564	237	0.0924337	Jan	Jan
A5_12_2021_01_24	2021-01-24	15279	Lausanne (VD)	1-71	B.1.1.7	4026	0	0	Jan	Jan
B5_12_2021_01_26	2021-01-26	15279	Lausanne (VD)	1-71	B.1.1.7	4494	0	0	Jan	Jan
C5_12_2021_01_31	2021-01-31	15279	Lausanne (VD)	1-71	B.1.1.7	0	0	NA	Jan	Jan
C2_12_2021_02_01	2021-02-01	15279	Lausanne (VD)	1-71	B.1.1.7	0	0	NA	Feb	Feb
E2_12_2021_02_03	2021-02-03	15279	Lausanne (VD)	1-71	B.1.1.7	6678	6065	0.908206	Feb	Feb
F2_12_2021_02_04	2021-02-04	15279	Lausanne (VD)	1-71	B.1.1.7	5688	1285	0.225914	Feb	Feb
G2_12_2021_02_05	2021-02-05	15279	Lausanne (VD)	1-71	B.1.1.7	2951	0	0	Feb	Feb
H2_12_2021_02_06	2021-02-06	15279	Lausanne (VD)	1-71	B.1.1.7	0	0	NA	Feb	Feb
A3_12_2021_02_07	2021-02-07	15279	Lausanne (VD)	1-71	B.1.1.7	10527	7066	0.671226	Feb	Feb
C3_12_2021_02_09	2021-02-09	15279	Lausanne (VD)	1-71	B.1.1.7	4665	3773	0.808789	Feb	Feb
D3_12_2021_02_10	2021-02-10	15279	Lausanne (VD)	1-71	B.1.1.7	5585	2791	0.499731	Feb	Feb
D2_12_2021_02_12	2021-02-12	15279	Lausanne (VD)	1-71	B.1.1.7	4068	2969	0.729843	Feb	Feb
B3_12_2021_02_13	2021-02-13	15279	Lausanne (VD)	1-71	B.1.1.7	9312	5555	0.596542	Feb	Feb
B10_12_2020_09_27	2020-09-27	16176	Lausanne (VD)	1-71	B.1.1.7	13	0	0	Sep	Sep-Nov
B11_12_2020_10_08	2020-10-08	16176	Lausanne (VD)	1-71	B.1.1.7	88	0	0	Oct	Sep-Nov
A1_12_2020_10_15	2020-10-15	16176	Lausanne (VD)	1-71	B.1.1.7	32	0	0	Oct	Sep-Nov
B1_12_2020_10_15_n	2020-10-15	16176	Lausanne (VD)	1-71	B.1.1.7	14	0	0	Oct	Sep-Nov
B12_12_2020_10_15	2020-10-15	16176	Lausanne (VD)	1-71	B.1.1.7	22	0	0	Oct	Sep-Nov
C1_12_2020_10_18	2020-10-18	16176	Lausanne (VD)	1-71	B.1.1.7	143	0	0	Oct	Sep-Nov
C2_12_2020_10_22	2020-10-22	16176	Lausanne (VD)	1-71	B.1.1.7	215	0	0	Oct	Sep-Nov
12_2020_11_5_A	2020-11-05	16176	Lausanne (VD)	1-71	B.1.1.7	15685	0	0	Nov	Sep-Nov
B2_12_2020_12_08_NA_NA	2020-12-08	16176	Lausanne (VD)	1-71	B.1.1.7	18832	0	0	Dec	Dec
C1_12_2020_12_08	2020-12-08	16176	Lausanne (VD)	1-71	B.1.1.7	77	0	0	Dec	Dec
B1_12_2020_12_09_NA_NA	2020-12-09	16176	Lausanne (VD)	1-71	B.1.1.7	54057	0	0	Dec	Dec
D1_12_2020_12_09	2020-12-09	16176	Lausanne (VD)	1-71	B.1.1.7	185	0	0	Dec	Dec
A12_12_2020_12_10_NA_NA	2020-12-10	16176	Lausanne (VD)	1-71	B.1.1.7	49925	0	0	Dec	Dec
E1_12_2020_12_10	2020-12-10	16176	Lausanne (VD)	1-71	B.1.1.7	147	0	0	Dec	Dec
A11_12_2020_12_11_NA_NA	2020-12-11	16176	Lausanne (VD)	1-71	B.1.1.7	0	0	NA	Dec	Dec
A10_12_2020_12_12_NA_NA	2020-12-12	16176	Lausanne (VD)	1-71	B.1.1.7	7405	0	0	Dec	Dec
A9_12_2020_12_13_NA_NA	2020-12-13	16176	Lausanne (VD)	1-71	B.1.1.7	13000	0	0	Dec	Dec
F1_12_2020_12_13	2020-12-13	16176	Lausanne (VD)	1-71	B.1.1.7	26	0	0	Dec	Dec
A8_12_2020_12_14_NA_NA	2020-12-14	16176	Lausanne (VD)	1-71	B.1.1.7	19830	0	0	Dec	Dec
A2_12_2020_12_15	2020-12-15	16176	Lausanne (VD)	1-71	B.1.1.7	37	0	0	Dec	Dec
A7_12_2020_12_15_NA_NA	2020-12-15	16176	Lausanne (VD)	1-71	B.1.1.7	9343	0	0	Dec	Dec
A6_12_2020_12_16_NA_NA	2020-12-16	16176	Lausanne (VD)	1-71	B.1.1.7	16957	0	0	Dec	Dec
A5_12_2020_12_17_NA_NA	2020-12-17	16176	Lausanne (VD)	1-71	B.1.1.7	33831	0	0	Dec	Dec
G1_12_2020_12_17	2020-12-17	16176	Lausanne (VD)	1-71	B.1.1.7	8	0	0	Dec	Dec
A4_12_2020_12_18_NA_NA	2020-12-18	16176	Lausanne (VD)	1-71	B.1.1.7	0	0	NA	Dec	Dec
A3_12_2020_12_19_NA_NA	2020-12-19	16176	Lausanne (VD)	1-71	B.1.1.7	4041	0	0	Dec	Dec
B2_12_2020_12_19	2020-12-19	16176	Lausanne (VD)	1-71	B.1.1.7	5	0	0	Dec	Dec
A2_12_2020_12_20_NA_NA	2020-12-20	16176	Lausanne (VD)	1-71	B.1.1.7	0	0	NA	Dec	Dec
A1_12_2020_12_21_NA_NA	2020-12-21	16176	Lausanne (VD)	1-71	B.1.1.7	0	0	NA	Dec	Dec
A9_12_2020_12_22	2020-12-22	16176	Lausanne (VD)	1-71	B.1.1.7	0	0	NA	Dec	Dec
A10_12_2020_12_23	2020-12-23	16176	Lausanne (VD)	1-71	B.1.1.7	0	0	NA	Dec	Dec
C2_12_2020_12_23	2020-12-23	16176	Lausanne (VD)	1-71	B.1.1.7	0	0	NA	Dec	Dec
A11_12_2020_12_24	2020-12-24	16176	Lausanne (VD)	1-71	B.1.1.7	43	0	0	Dec	Dec
A12_12_2020_12_25	2020-12-25	16176	Lausanne (VD)	1-71	B.1.1.7	3	0	0	Dec	Dec
D2_12_2020_12_25	2020-12-25	16176	Lausanne (VD)	1-71	B.1.1.7	8	0	0	Dec	Dec
B1_12_2020_12_26	2020-12-26	16176	Lausanne (VD)	1-71	B.1.1.7	7	0	0	Dec	Dec
B2_12_2020_12_27	2020-12-27	16176	Lausanne (VD)	1-71	B.1.1.7	0	0	NA	Dec	Dec
E2_12_2020_12_27	2020-12-27	16176	Lausanne (VD)	1-71	B.1.1.7	6	0	0	Dec	Dec
C3_12_2020_12_29	2020-12-29	16176	Lausanne (VD)	1-71	B.1.1.7	106	0	0	Dec	Dec
C4_12_2020_12_31	2020-12-31	16176	Lausanne (VD)	1-71	B.1.1.7	31	0	0	Dec	Dec
F2_12_2020_12_31	2020-12-31	16176	Lausanne (VD)	1-71	B.1.1.7	12	0	0	Dec	Dec
C5_12_2021_01_02	2021-01-02	16176	Lausanne (VD)	1-71	B.1.1.7	33	0	0	Jan	Jan
G2_12_2021_01_02	2021-01-02	16176	Lausanne (VD)	1-71	B.1.1.7	60	0	0	Jan	Jan
C6_12_2021_01_04	2021-01-04	16176	Lausanne (VD)	1-71	B.1.1.7	62	0	0	Jan	Jan
H2_12_2021_01_04	2021-01-04	16176	Lausanne (VD)	1-71	B.1.1.7	156	0	0	Jan	Jan
A3_12_2021_01_06	2021-01-06	16176	Lausanne (VD)	1-71	B.1.1.7	21	0	0	Jan	Jan
B3_12_2021_01_08	2021-01-08	16176	Lausanne (VD)	1-71	B.1.1.7	23	0	0	Jan	Jan
C3_12_2021_01_10	2021-01-10	16176	Lausanne (VD)	1-71	B.1.1.7	45	0	0	Jan	Jan
E4_12_2021_01_12	2021-01-12	16176	Lausanne (VD)	1-71	B.1.1.7	23	0	0	Jan	Jan
G4_12_2021_01_19	2021-01-19	16176	Lausanne (VD)	1-71	B.1.1.7	1462	160	0.109439	Jan	Jan
H4_12_2021_01_21	2021-01-21	16176	Lausanne (VD)	1-71	B.1.1.7	269	45	0.167286	Jan	Jan
A5_12_2021_01_24	2021-01-24	16176	Lausanne (VD)	1-71	B.1.1.7	879	0	0	Jan	Jan
B5_12_2021_01_26	2021-01-26	16176	Lausanne (VD)	1-71	B.1.1.7	304	0	0	Jan	Jan
C5_12_2021_01_31	2021-01-31	16176	Lausanne (VD)	1-71	B.1.1.7	0	0	NA	Jan	Jan
C2_12_2021_02_01	2021-02-01	16176	Lausanne (VD)	1-71	B.1.1.7	0	0	NA	Feb	Feb
E2_12_2021_02_03	2021-02-03	16176	Lausanne (VD)	1-71	B.1.1.7	1336	1171	0.876497	Feb	Feb
F2_12_2021_02_04	2021-02-04	16176	Lausanne (VD)	1-71	B.1.1.7	1163	537	0.461737	Feb	Feb
G2_12_2021_02_05	2021-02-05	16176	Lausanne (VD)	1-71	B.1.1.7	1631	137	0.0839975	Feb	Feb
H2_12_2021_02_06	2021-02-06	16176	Lausanne (VD)	1-71	B.1.1.7	0	0	NA	Feb	Feb
A3_12_2021_02_07	2021-02-07	16176	Lausanne (VD)	1-71	B.1.1.7	1708	1100	0.644028	Feb	Feb
C3_12_2021_02_09	2021-02-09	16176	Lausanne (VD)	1-71	B.1.1.7	808	363	0.449257	Feb	Feb
D3_12_2021_02_10	2021-02-10	16176	Lausanne (VD)	1-71	B.1.1.7	1310	577	0.440458	Feb	Feb
D2_12_2021_02_12	2021-02-12	16176	Lausanne (VD)	1-71	B.1.1.7	744	323	0.43414	Feb	Feb
B3_12_2021_02_13	2021-02-13	16176	Lausanne (VD)	1-71	B.1.1.7	2436	1441	0.591544	Feb	Feb
B10_12_2020_09_27	2020-09-27	3267	Lausanne (VD)	1-71	B.1.1.7	0	0	NA	Sep	Sep-Nov
B11_12_2020_10_08	2020-10-08	3267	Lausanne (VD)	1-71	B.1.1.7	1291	0	0	Oct	Sep-Nov
A1_12_2020_10_15	2020-10-15	3267	Lausanne (VD)	1-71	B.1.1.7	45	0	0	Oct	Sep-Nov
B1_12_2020_10_15_n	2020-10-15	3267	Lausanne (VD)	1-71	B.1.1.7	32	0	0	Oct	Sep-Nov
B12_12_2020_10_15	2020-10-15	3267	Lausanne (VD)	1-71	B.1.1.7	200	0	0	Oct	Sep-Nov
C1_12_2020_10_18	2020-10-18	3267	Lausanne (VD)	1-71	B.1.1.7	660	0	0	Oct	Sep-Nov
C2_12_2020_10_22	2020-10-22	3267	Lausanne (VD)	1-71	B.1.1.7	574	0	0	Oct	Sep-Nov
12_2020_11_5_A	2020-11-05	3267	Lausanne (VD)	1-71	B.1.1.7	1273	0	0	Nov	Sep-Nov
B2_12_2020_12_08_NA_NA	2020-12-08	3267	Lausanne (VD)	1-71	B.1.1.7	0	0	NA	Dec	Dec
C1_12_2020_12_08	2020-12-08	3267	Lausanne (VD)	1-71	B.1.1.7	135	0	0	Dec	Dec
B1_12_2020_12_09_NA_NA	2020-12-09	3267	Lausanne (VD)	1-71	B.1.1.7	10520	0	0	Dec	Dec
D1_12_2020_12_09	2020-12-09	3267	Lausanne (VD)	1-71	B.1.1.7	146	0	0	Dec	Dec
A12_12_2020_12_10_NA_NA	2020-12-10	3267	Lausanne (VD)	1-71	B.1.1.7	8889	0	0	Dec	Dec
E1_12_2020_12_10	2020-12-10	3267	Lausanne (VD)	1-71	B.1.1.7	159	0	0	Dec	Dec
A11_12_2020_12_11_NA_NA	2020-12-11	3267	Lausanne (VD)	1-71	B.1.1.7	0	0	NA	Dec	Dec
A10_12_2020_12_12_NA_NA	2020-12-12	3267	Lausanne (VD)	1-71	B.1.1.7	96	0	0	Dec	Dec
A9_12_2020_12_13_NA_NA	2020-12-13	3267	Lausanne (VD)	1-71	B.1.1.7	318	0	0	Dec	Dec
F1_12_2020_12_13	2020-12-13	3267	Lausanne (VD)	1-71	B.1.1.7	55	0	0	Dec	Dec
A8_12_2020_12_14_NA_NA	2020-12-14	3267	Lausanne (VD)	1-71	B.1.1.7	67	0	0	Dec	Dec
A2_12_2020_12_15	2020-12-15	3267	Lausanne (VD)	1-71	B.1.1.7	78	0	0	Dec	Dec
A7_12_2020_12_15_NA_NA	2020-12-15	3267	Lausanne (VD)	1-71	B.1.1.7	383	0	0	Dec	Dec
A6_12_2020_12_16_NA_NA	2020-12-16	3267	Lausanne (VD)	1-71	B.1.1.7	306	0	0	Dec	Dec
A5_12_2020_12_17_NA_NA	2020-12-17	3267	Lausanne (VD)	1-71	B.1.1.7	1198	0	0	Dec	Dec
G1_12_2020_12_17	2020-12-17	3267	Lausanne (VD)	1-71	B.1.1.7	54	0	0	Dec	Dec
A4_12_2020_12_18_NA_NA	2020-12-18	3267	Lausanne (VD)	1-71	B.1.1.7	0	0	NA	Dec	Dec
A3_12_2020_12_19_NA_NA	2020-12-19	3267	Lausanne (VD)	1-71	B.1.1.7	25	0	0	Dec	Dec
B2_12_2020_12_19	2020-12-19	3267	Lausanne (VD)	1-71	B.1.1.7	0	0	NA	Dec	Dec
A2_12_2020_12_20_NA_NA	2020-12-20	3267	Lausanne (VD)	1-71	B.1.1.7	0	0	NA	Dec	Dec
A1_12_2020_12_21_NA_NA	2020-12-21	3267	Lausanne (VD)	1-71	B.1.1.7	2	0	0	Dec	Dec
A9_12_2020_12_22	2020-12-22	3267	Lausanne (VD)	1-71	B.1.1.7	0	0	NA	Dec	Dec
A10_12_2020_12_23	2020-12-23	3267	Lausanne (VD)	1-71	B.1.1.7	0	0	NA	Dec	Dec
C2_12_2020_12_23	2020-12-23	3267	Lausanne (VD)	1-71	B.1.1.7	0	0	NA	Dec	Dec
A11_12_2020_12_24	2020-12-24	3267	Lausanne (VD)	1-71	B.1.1.7	273	0	0	Dec	Dec
A12_12_2020_12_25	2020-12-25	3267	Lausanne (VD)	1-71	B.1.1.7	40	0	0	Dec	Dec
D2_12_2020_12_25	2020-12-25	3267	Lausanne (VD)	1-71	B.1.1.7	86	0	0	Dec	Dec
B1_12_2020_12_26	2020-12-26	3267	Lausanne (VD)	1-71	B.1.1.7	47	0	0	Dec	Dec
B2_12_2020_12_27	2020-12-27	3267	Lausanne (VD)	1-71	B.1.1.7	0	0	NA	Dec	Dec
E2_12_2020_12_27	2020-12-27	3267	Lausanne (VD)	1-71	B.1.1.7	31	0	0	Dec	Dec
C3_12_2020_12_29	2020-12-29	3267	Lausanne (VD)	1-71	B.1.1.7	1023	0	0	Dec	Dec
C4_12_2020_12_31	2020-12-31	3267	Lausanne (VD)	1-71	B.1.1.7	255	0	0	Dec	Dec
F2_12_2020_12_31	2020-12-31	3267	Lausanne (VD)	1-71	B.1.1.7	46	0	0	Dec	Dec
C5_12_2021_01_02	2021-01-02	3267	Lausanne (VD)	1-71	B.1.1.7	132	0	0	Jan	Jan
G2_12_2021_01_02	2021-01-02	3267	Lausanne (VD)	1-71	B.1.1.7	163	0	0	Jan	Jan
C6_12_2021_01_04	2021-01-04	3267	Lausanne (VD)	1-71	B.1.1.7	508	74	0.145669	Jan	Jan
H2_12_2021_01_04	2021-01-04	3267	Lausanne (VD)	1-71	B.1.1.7	167	4	0.0239521	Jan	Jan
A3_12_2021_01_06	2021-01-06	3267	Lausanne (VD)	1-71	B.1.1.7	34	0	0	Jan	Jan
B3_12_2021_01_08	2021-01-08	3267	Lausanne (VD)	1-71	B.1.1.7	0	0	NA	Jan	Jan
C3_12_2021_01_10	2021-01-10	3267	Lausanne (VD)	1-71	B.1.1.7	91	13	0.142857	Jan	Jan
E4_12_2021_01_12	2021-01-12	3267	Lausanne (VD)	1-71	B.1.1.7	98	15	0.153061	Jan	Jan
G4_12_2021_01_19	2021-01-19	3267	Lausanne (VD)	1-71	B.1.1.7	0	0	NA	Jan	Jan
H4_12_2021_01_21	2021-01-21	3267	Lausanne (VD)	1-71	B.1.1.7	280	27	0.0964286	Jan	Jan
A5_12_2021_01_24	2021-01-24	3267	Lausanne (VD)	1-71	B.1.1.7	1222	0	0	Jan	Jan
B5_12_2021_01_26	2021-01-26	3267	Lausanne (VD)	1-71	B.1.1.7	2453	787	0.320832	Jan	Jan
C5_12_2021_01_31	2021-01-31	3267	Lausanne (VD)	1-71	B.1.1.7	0	0	NA	Jan	Jan
C2_12_2021_02_01	2021-02-01	3267	Lausanne (VD)	1-71	B.1.1.7	0	0	NA	Feb	Feb
E2_12_2021_02_03	2021-02-03	3267	Lausanne (VD)	1-71	B.1.1.7	2778	970	0.349172	Feb	Feb
F2_12_2021_02_04	2021-02-04	3267	Lausanne (VD)	1-71	B.1.1.7	2989	1520	0.508531	Feb	Feb
G2_12_2021_02_05	2021-02-05	3267	Lausanne (VD)	1-71	B.1.1.7	0	0	NA	Feb	Feb
H2_12_2021_02_06	2021-02-06	3267	Lausanne (VD)	1-71	B.1.1.7	0	0	NA	Feb	Feb
A3_12_2021_02_07	2021-02-07	3267	Lausanne (VD)	1-71	B.1.1.7	652	652	1	Feb	Feb
C3_12_2021_02_09	2021-02-09	3267	Lausanne (VD)	1-71	B.1.1.7	4209	3433	0.815633	Feb	Feb
D3_12_2021_02_10	2021-02-10	3267	Lausanne (VD)	1-71	B.1.1.7	4543	1801	0.396434	Feb	Feb
D2_12_2021_02_12	2021-02-12	3267	Lausanne (VD)	1-71	B.1.1.7	2442	1158	0.474201	Feb	Feb
B3_12_2021_02_13	2021-02-13	3267	Lausanne (VD)	1-71	B.1.1.7	3945	1509	0.38251	Feb	Feb
B10_12_2020_09_27	2020-09-27	5388	Lausanne (VD)	1-71	B.1.1.7	6	0	0	Sep	Sep-Nov
B11_12_2020_10_08	2020-10-08	5388	Lausanne (VD)	1-71	B.1.1.7	34	0	0	Oct	Sep-Nov
A1_12_2020_10_15	2020-10-15	5388	Lausanne (VD)	1-71	B.1.1.7	10	0	0	Oct	Sep-Nov
B1_12_2020_10_15_n	2020-10-15	5388	Lausanne (VD)	1-71	B.1.1.7	9	0	0	Oct	Sep-Nov
B12_12_2020_10_15	2020-10-15	5388	Lausanne (VD)	1-71	B.1.1.7	10	0	0	Oct	Sep-Nov
C1_12_2020_10_18	2020-10-18	5388	Lausanne (VD)	1-71	B.1.1.7	41	0	0	Oct	Sep-Nov
C2_12_2020_10_22	2020-10-22	5388	Lausanne (VD)	1-71	B.1.1.7	94	0	0	Oct	Sep-Nov
12_2020_11_5_A	2020-11-05	5388	Lausanne (VD)	1-71	B.1.1.7	1456	0	0	Nov	Sep-Nov
B2_12_2020_12_08_NA_NA	2020-12-08	5388	Lausanne (VD)	1-71	B.1.1.7	248	0	0	Dec	Dec
C1_12_2020_12_08	2020-12-08	5388	Lausanne (VD)	1-71	B.1.1.7	0	0	NA	Dec	Dec
B1_12_2020_12_09_NA_NA	2020-12-09	5388	Lausanne (VD)	1-71	B.1.1.7	46	0	0	Dec	Dec
D1_12_2020_12_09	2020-12-09	5388	Lausanne (VD)	1-71	B.1.1.7	14	0	0	Dec	Dec
A12_12_2020_12_10_NA_NA	2020-12-10	5388	Lausanne (VD)	1-71	B.1.1.7	2237	0	0	Dec	Dec
E1_12_2020_12_10	2020-12-10	5388	Lausanne (VD)	1-71	B.1.1.7	12	0	0	Dec	Dec
A11_12_2020_12_11_NA_NA	2020-12-11	5388	Lausanne (VD)	1-71	B.1.1.7	0	0	NA	Dec	Dec
A10_12_2020_12_12_NA_NA	2020-12-12	5388	Lausanne (VD)	1-71	B.1.1.7	965	0	0	Dec	Dec
A9_12_2020_12_13_NA_NA	2020-12-13	5388	Lausanne (VD)	1-71	B.1.1.7	480	0	0	Dec	Dec
F1_12_2020_12_13	2020-12-13	5388	Lausanne (VD)	1-71	B.1.1.7	0	0	NA	Dec	Dec
A8_12_2020_12_14_NA_NA	2020-12-14	5388	Lausanne (VD)	1-71	B.1.1.7	701	0	0	Dec	Dec
A2_12_2020_12_15	2020-12-15	5388	Lausanne (VD)	1-71	B.1.1.7	0	0	NA	Dec	Dec
A7_12_2020_12_15_NA_NA	2020-12-15	5388	Lausanne (VD)	1-71	B.1.1.7	364	0	0	Dec	Dec
A6_12_2020_12_16_NA_NA	2020-12-16	5388	Lausanne (VD)	1-71	B.1.1.7	2602	0	0	Dec	Dec
A5_12_2020_12_17_NA_NA	2020-12-17	5388	Lausanne (VD)	1-71	B.1.1.7	8157	0	0	Dec	Dec
G1_12_2020_12_17	2020-12-17	5388	Lausanne (VD)	1-71	B.1.1.7	0	0	NA	Dec	Dec
A4_12_2020_12_18_NA_NA	2020-12-18	5388	Lausanne (VD)	1-71	B.1.1.7	0	0	NA	Dec	Dec
A3_12_2020_12_19_NA_NA	2020-12-19	5388	Lausanne (VD)	1-71	B.1.1.7	337	0	0	Dec	Dec
B2_12_2020_12_19	2020-12-19	5388	Lausanne (VD)	1-71	B.1.1.7	10	0	0	Dec	Dec
A2_12_2020_12_20_NA_NA	2020-12-20	5388	Lausanne (VD)	1-71	B.1.1.7	76	0	0	Dec	Dec
A1_12_2020_12_21_NA_NA	2020-12-21	5388	Lausanne (VD)	1-71	B.1.1.7	71	0	0	Dec	Dec
A9_12_2020_12_22	2020-12-22	5388	Lausanne (VD)	1-71	B.1.1.7	0	0	NA	Dec	Dec
A10_12_2020_12_23	2020-12-23	5388	Lausanne (VD)	1-71	B.1.1.7	0	0	NA	Dec	Dec
C2_12_2020_12_23	2020-12-23	5388	Lausanne (VD)	1-71	B.1.1.7	0	0	NA	Dec	Dec
A11_12_2020_12_24	2020-12-24	5388	Lausanne (VD)	1-71	B.1.1.7	7	0	0	Dec	Dec
A12_12_2020_12_25	2020-12-25	5388	Lausanne (VD)	1-71	B.1.1.7	6	0	0	Dec	Dec
D2_12_2020_12_25	2020-12-25	5388	Lausanne (VD)	1-71	B.1.1.7	5	0	0	Dec	Dec
B1_12_2020_12_26	2020-12-26	5388	Lausanne (VD)	1-71	B.1.1.7	0	0	NA	Dec	Dec
B2_12_2020_12_27	2020-12-27	5388	Lausanne (VD)	1-71	B.1.1.7	0	0	NA	Dec	Dec
E2_12_2020_12_27	2020-12-27	5388	Lausanne (VD)	1-71	B.1.1.7	0	0	NA	Dec	Dec
C3_12_2020_12_29	2020-12-29	5388	Lausanne (VD)	1-71	B.1.1.7	111	0	0	Dec	Dec
C4_12_2020_12_31	2020-12-31	5388	Lausanne (VD)	1-71	B.1.1.7	19	0	0	Dec	Dec
F2_12_2020_12_31	2020-12-31	5388	Lausanne (VD)	1-71	B.1.1.7	5	0	0	Dec	Dec
C5_12_2021_01_02	2021-01-02	5388	Lausanne (VD)	1-71	B.1.1.7	46	0	0	Jan	Jan
G2_12_2021_01_02	2021-01-02	5388	Lausanne (VD)	1-71	B.1.1.7	0	0	NA	Jan	Jan
C6_12_2021_01_04	2021-01-04	5388	Lausanne (VD)	1-71	B.1.1.7	33	0	0	Jan	Jan
H2_12_2021_01_04	2021-01-04	5388	Lausanne (VD)	1-71	B.1.1.7	56	12	0.214286	Jan	Jan
A3_12_2021_01_06	2021-01-06	5388	Lausanne (VD)	1-71	B.1.1.7	0	0	NA	Jan	Jan
B3_12_2021_01_08	2021-01-08	5388	Lausanne (VD)	1-71	B.1.1.7	36	0	0	Jan	Jan
C3_12_2021_01_10	2021-01-10	5388	Lausanne (VD)	1-71	B.1.1.7	0	0	NA	Jan	Jan
E4_12_2021_01_12	2021-01-12	5388	Lausanne (VD)	1-71	B.1.1.7	13	0	0	Jan	Jan
G4_12_2021_01_19	2021-01-19	5388	Lausanne (VD)	1-71	B.1.1.7	0	0	NA	Jan	Jan
H4_12_2021_01_21	2021-01-21	5388	Lausanne (VD)	1-71	B.1.1.7	92	0	0	Jan	Jan
A5_12_2021_01_24	2021-01-24	5388	Lausanne (VD)	1-71	B.1.1.7	115	0	0	Jan	Jan
B5_12_2021_01_26	2021-01-26	5388	Lausanne (VD)	1-71	B.1.1.7	127	69	0.543307	Jan	Jan
C5_12_2021_01_31	2021-01-31	5388	Lausanne (VD)	1-71	B.1.1.7	0	0	NA	Jan	Jan
C2_12_2021_02_01	2021-02-01	5388	Lausanne (VD)	1-71	B.1.1.7	0	0	NA	Feb	Feb
E2_12_2021_02_03	2021-02-03	5388	Lausanne (VD)	1-71	B.1.1.7	258	157	0.608527	Feb	Feb
F2_12_2021_02_04	2021-02-04	5388	Lausanne (VD)	1-71	B.1.1.7	350	52	0.148571	Feb	Feb
G2_12_2021_02_05	2021-02-05	5388	Lausanne (VD)	1-71	B.1.1.7	461	0	0	Feb	Feb
H2_12_2021_02_06	2021-02-06	5388	Lausanne (VD)	1-71	B.1.1.7	0	0	NA	Feb	Feb
A3_12_2021_02_07	2021-02-07	5388	Lausanne (VD)	1-71	B.1.1.7	174	174	1	Feb	Feb
C3_12_2021_02_09	2021-02-09	5388	Lausanne (VD)	1-71	B.1.1.7	292	198	0.678082	Feb	Feb
D3_12_2021_02_10	2021-02-10	5388	Lausanne (VD)	1-71	B.1.1.7	184	96	0.521739	Feb	Feb
D2_12_2021_02_12	2021-02-12	5388	Lausanne (VD)	1-71	B.1.1.7	103	39	0.378641	Feb	Feb
B3_12_2021_02_13	2021-02-13	5388	Lausanne (VD)	1-71	B.1.1.7	353	280	0.793201	Feb	Feb
B10_12_2020_09_27	2020-09-27	5986	Lausanne (VD)	1-71	B.1.1.7	1023	0	0	Sep	Sep-Nov
B11_12_2020_10_08	2020-10-08	5986	Lausanne (VD)	1-71	B.1.1.7	9078	0	0	Oct	Sep-Nov
A1_12_2020_10_15	2020-10-15	5986	Lausanne (VD)	1-71	B.1.1.7	711	0	0	Oct	Sep-Nov
B1_12_2020_10_15_n	2020-10-15	5986	Lausanne (VD)	1-71	B.1.1.7	484	0	0	Oct	Sep-Nov
B12_12_2020_10_15	2020-10-15	5986	Lausanne (VD)	1-71	B.1.1.7	352	0	0	Oct	Sep-Nov
C1_12_2020_10_18	2020-10-18	5986	Lausanne (VD)	1-71	B.1.1.7	1017	0	0	Oct	Sep-Nov
C2_12_2020_10_22	2020-10-22	5986	Lausanne (VD)	1-71	B.1.1.7	1129	0	0	Oct	Sep-Nov
12_2020_11_5_A	2020-11-05	5986	Lausanne (VD)	1-71	B.1.1.7	79	0	0	Nov	Sep-Nov
B2_12_2020_12_08_NA_NA	2020-12-08	5986	Lausanne (VD)	1-71	B.1.1.7	884	0	0	Dec	Dec
C1_12_2020_12_08	2020-12-08	5986	Lausanne (VD)	1-71	B.1.1.7	1361	0	0	Dec	Dec
B1_12_2020_12_09_NA_NA	2020-12-09	5986	Lausanne (VD)	1-71	B.1.1.7	1467	0	0	Dec	Dec
D1_12_2020_12_09	2020-12-09	5986	Lausanne (VD)	1-71	B.1.1.7	3606	0	0	Dec	Dec
A12_12_2020_12_10_NA_NA	2020-12-10	5986	Lausanne (VD)	1-71	B.1.1.7	3369	0	0	Dec	Dec
E1_12_2020_12_10	2020-12-10	5986	Lausanne (VD)	1-71	B.1.1.7	1317	0	0	Dec	Dec
A11_12_2020_12_11_NA_NA	2020-12-11	5986	Lausanne (VD)	1-71	B.1.1.7	0	0	NA	Dec	Dec
A10_12_2020_12_12_NA_NA	2020-12-12	5986	Lausanne (VD)	1-71	B.1.1.7	0	0	NA	Dec	Dec
A9_12_2020_12_13_NA_NA	2020-12-13	5986	Lausanne (VD)	1-71	B.1.1.7	12	0	0	Dec	Dec
F1_12_2020_12_13	2020-12-13	5986	Lausanne (VD)	1-71	B.1.1.7	1238	0	0	Dec	Dec
A8_12_2020_12_14_NA_NA	2020-12-14	5986	Lausanne (VD)	1-71	B.1.1.7	0	0	NA	Dec	Dec
A2_12_2020_12_15	2020-12-15	5986	Lausanne (VD)	1-71	B.1.1.7	558	0	0	Dec	Dec
A7_12_2020_12_15_NA_NA	2020-12-15	5986	Lausanne (VD)	1-71	B.1.1.7	5	0	0	Dec	Dec
A6_12_2020_12_16_NA_NA	2020-12-16	5986	Lausanne (VD)	1-71	B.1.1.7	68	0	0	Dec	Dec
A5_12_2020_12_17_NA_NA	2020-12-17	5986	Lausanne (VD)	1-71	B.1.1.7	295	11	0.0372881	Dec	Dec
G1_12_2020_12_17	2020-12-17	5986	Lausanne (VD)	1-71	B.1.1.7	432	0	0	Dec	Dec
A4_12_2020_12_18_NA_NA	2020-12-18	5986	Lausanne (VD)	1-71	B.1.1.7	0	0	NA	Dec	Dec
A3_12_2020_12_19_NA_NA	2020-12-19	5986	Lausanne (VD)	1-71	B.1.1.7	0	0	NA	Dec	Dec
B2_12_2020_12_19	2020-12-19	5986	Lausanne (VD)	1-71	B.1.1.7	780	0	0	Dec	Dec
A2_12_2020_12_20_NA_NA	2020-12-20	5986	Lausanne (VD)	1-71	B.1.1.7	0	0	NA	Dec	Dec
A1_12_2020_12_21_NA_NA	2020-12-21	5986	Lausanne (VD)	1-71	B.1.1.7	2	0	0	Dec	Dec
A9_12_2020_12_22	2020-12-22	5986	Lausanne (VD)	1-71	B.1.1.7	0	0	NA	Dec	Dec
A10_12_2020_12_23	2020-12-23	5986	Lausanne (VD)	1-71	B.1.1.7	0	0	NA	Dec	Dec
C2_12_2020_12_23	2020-12-23	5986	Lausanne (VD)	1-71	B.1.1.7	0	0	NA	Dec	Dec
A11_12_2020_12_24	2020-12-24	5986	Lausanne (VD)	1-71	B.1.1.7	2899	0	0	Dec	Dec
A12_12_2020_12_25	2020-12-25	5986	Lausanne (VD)	1-71	B.1.1.7	551	0	0	Dec	Dec
D2_12_2020_12_25	2020-12-25	5986	Lausanne (VD)	1-71	B.1.1.7	2610	0	0	Dec	Dec
B1_12_2020_12_26	2020-12-26	5986	Lausanne (VD)	1-71	B.1.1.7	541	0	0	Dec	Dec
B2_12_2020_12_27	2020-12-27	5986	Lausanne (VD)	1-71	B.1.1.7	3	0	0	Dec	Dec
E2_12_2020_12_27	2020-12-27	5986	Lausanne (VD)	1-71	B.1.1.7	55	0	0	Dec	Dec
C3_12_2020_12_29	2020-12-29	5986	Lausanne (VD)	1-71	B.1.1.7	9051	0	0	Dec	Dec
C4_12_2020_12_31	2020-12-31	5986	Lausanne (VD)	1-71	B.1.1.7	4924	0	0	Dec	Dec
F2_12_2020_12_31	2020-12-31	5986	Lausanne (VD)	1-71	B.1.1.7	454	32	0.0704846	Dec	Dec
C5_12_2021_01_02	2021-01-02	5986	Lausanne (VD)	1-71	B.1.1.7	5639	0	0	Jan	Jan
G2_12_2021_01_02	2021-01-02	5986	Lausanne (VD)	1-71	B.1.1.7	2574	0	0	Jan	Jan
C6_12_2021_01_04	2021-01-04	5986	Lausanne (VD)	1-71	B.1.1.7	2466	0	0	Jan	Jan
H2_12_2021_01_04	2021-01-04	5986	Lausanne (VD)	1-71	B.1.1.7	2167	91	0.0419935	Jan	Jan
A3_12_2021_01_06	2021-01-06	5986	Lausanne (VD)	1-71	B.1.1.7	655	0	0	Jan	Jan
B3_12_2021_01_08	2021-01-08	5986	Lausanne (VD)	1-71	B.1.1.7	3488	0	0	Jan	Jan
C3_12_2021_01_10	2021-01-10	5986	Lausanne (VD)	1-71	B.1.1.7	795	198	0.249057	Jan	Jan
E4_12_2021_01_12	2021-01-12	5986	Lausanne (VD)	1-71	B.1.1.7	64	0	0	Jan	Jan
G4_12_2021_01_19	2021-01-19	5986	Lausanne (VD)	1-71	B.1.1.7	0	0	NA	Jan	Jan
H4_12_2021_01_21	2021-01-21	5986	Lausanne (VD)	1-71	B.1.1.7	6303	1312	0.208155	Jan	Jan
A5_12_2021_01_24	2021-01-24	5986	Lausanne (VD)	1-71	B.1.1.7	9829	0	0	Jan	Jan
B5_12_2021_01_26	2021-01-26	5986	Lausanne (VD)	1-71	B.1.1.7	2731	173	0.0633468	Jan	Jan
C5_12_2021_01_31	2021-01-31	5986	Lausanne (VD)	1-71	B.1.1.7	0	0	NA	Jan	Jan
C2_12_2021_02_01	2021-02-01	5986	Lausanne (VD)	1-71	B.1.1.7	0	0	NA	Feb	Feb
E2_12_2021_02_03	2021-02-03	5986	Lausanne (VD)	1-71	B.1.1.7	2524	1341	0.5313	Feb	Feb
F2_12_2021_02_04	2021-02-04	5986	Lausanne (VD)	1-71	B.1.1.7	2371	1387	0.584985	Feb	Feb
G2_12_2021_02_05	2021-02-05	5986	Lausanne (VD)	1-71	B.1.1.7	0	0	NA	Feb	Feb
H2_12_2021_02_06	2021-02-06	5986	Lausanne (VD)	1-71	B.1.1.7	0	0	NA	Feb	Feb
A3_12_2021_02_07	2021-02-07	5986	Lausanne (VD)	1-71	B.1.1.7	4274	4274	1	Feb	Feb
C3_12_2021_02_09	2021-02-09	5986	Lausanne (VD)	1-71	B.1.1.7	12585	0	0	Feb	Feb
D3_12_2021_02_10	2021-02-10	5986	Lausanne (VD)	1-71	B.1.1.7	1108	1107	0.999097	Feb	Feb
D2_12_2021_02_12	2021-02-12	5986	Lausanne (VD)	1-71	B.1.1.7	5764	1388	0.240805	Feb	Feb
B3_12_2021_02_13	2021-02-13	5986	Lausanne (VD)	1-71	B.1.1.7	4760	3373	0.708613	Feb	Feb
B10_12_2020_09_27	2020-09-27	6954	Lausanne (VD)	1-71	B.1.1.7	0	0	NA	Sep	Sep-Nov
B11_12_2020_10_08	2020-10-08	6954	Lausanne (VD)	1-71	B.1.1.7	4908	0	0	Oct	Sep-Nov
A1_12_2020_10_15	2020-10-15	6954	Lausanne (VD)	1-71	B.1.1.7	1014	0	0	Oct	Sep-Nov
B1_12_2020_10_15_n	2020-10-15	6954	Lausanne (VD)	1-71	B.1.1.7	436	0	0	Oct	Sep-Nov
B12_12_2020_10_15	2020-10-15	6954	Lausanne (VD)	1-71	B.1.1.7	199	0	0	Oct	Sep-Nov
C1_12_2020_10_18	2020-10-18	6954	Lausanne (VD)	1-71	B.1.1.7	997	0	0	Oct	Sep-Nov
C2_12_2020_10_22	2020-10-22	6954	Lausanne (VD)	1-71	B.1.1.7	1528	0	0	Oct	Sep-Nov
12_2020_11_5_A	2020-11-05	6954	Lausanne (VD)	1-71	B.1.1.7	6	0	0	Nov	Sep-Nov
B2_12_2020_12_08_NA_NA	2020-12-08	6954	Lausanne (VD)	1-71	B.1.1.7	0	0	NA	Dec	Dec
C1_12_2020_12_08	2020-12-08	6954	Lausanne (VD)	1-71	B.1.1.7	2513	161	0.0640669	Dec	Dec
B1_12_2020_12_09_NA_NA	2020-12-09	6954	Lausanne (VD)	1-71	B.1.1.7	143	0	0	Dec	Dec
D1_12_2020_12_09	2020-12-09	6954	Lausanne (VD)	1-71	B.1.1.7	4121	0	0	Dec	Dec
A12_12_2020_12_10_NA_NA	2020-12-10	6954	Lausanne (VD)	1-71	B.1.1.7	128	0	0	Dec	Dec
E1_12_2020_12_10	2020-12-10	6954	Lausanne (VD)	1-71	B.1.1.7	2960	314	0.106081	Dec	Dec
A11_12_2020_12_11_NA_NA	2020-12-11	6954	Lausanne (VD)	1-71	B.1.1.7	0	0	NA	Dec	Dec
A10_12_2020_12_12_NA_NA	2020-12-12	6954	Lausanne (VD)	1-71	B.1.1.7	0	0	NA	Dec	Dec
A9_12_2020_12_13_NA_NA	2020-12-13	6954	Lausanne (VD)	1-71	B.1.1.7	0	0	NA	Dec	Dec
F1_12_2020_12_13	2020-12-13	6954	Lausanne (VD)	1-71	B.1.1.7	671	35	0.052161	Dec	Dec
A8_12_2020_12_14_NA_NA	2020-12-14	6954	Lausanne (VD)	1-71	B.1.1.7	0	0	NA	Dec	Dec
A2_12_2020_12_15	2020-12-15	6954	Lausanne (VD)	1-71	B.1.1.7	1551	117	0.0754352	Dec	Dec
A7_12_2020_12_15_NA_NA	2020-12-15	6954	Lausanne (VD)	1-71	B.1.1.7	0	0	NA	Dec	Dec
A6_12_2020_12_16_NA_NA	2020-12-16	6954	Lausanne (VD)	1-71	B.1.1.7	0	0	NA	Dec	Dec
A5_12_2020_12_17_NA_NA	2020-12-17	6954	Lausanne (VD)	1-71	B.1.1.7	5	0	0	Dec	Dec
G1_12_2020_12_17	2020-12-17	6954	Lausanne (VD)	1-71	B.1.1.7	479	8	0.0167015	Dec	Dec
A4_12_2020_12_18_NA_NA	2020-12-18	6954	Lausanne (VD)	1-71	B.1.1.7	0	0	NA	Dec	Dec
A3_12_2020_12_19_NA_NA	2020-12-19	6954	Lausanne (VD)	1-71	B.1.1.7	0	0	NA	Dec	Dec
B2_12_2020_12_19	2020-12-19	6954	Lausanne (VD)	1-71	B.1.1.7	0	0	NA	Dec	Dec
A2_12_2020_12_20_NA_NA	2020-12-20	6954	Lausanne (VD)	1-71	B.1.1.7	3	0	0	Dec	Dec
A1_12_2020_12_21_NA_NA	2020-12-21	6954	Lausanne (VD)	1-71	B.1.1.7	0	0	NA	Dec	Dec
A9_12_2020_12_22	2020-12-22	6954	Lausanne (VD)	1-71	B.1.1.7	0	0	NA	Dec	Dec
A10_12_2020_12_23	2020-12-23	6954	Lausanne (VD)	1-71	B.1.1.7	0	0	NA	Dec	Dec
C2_12_2020_12_23	2020-12-23	6954	Lausanne (VD)	1-71	B.1.1.7	0	0	NA	Dec	Dec
A11_12_2020_12_24	2020-12-24	6954	Lausanne (VD)	1-71	B.1.1.7	1261	0	0	Dec	Dec
A12_12_2020_12_25	2020-12-25	6954	Lausanne (VD)	1-71	B.1.1.7	48	0	0	Dec	Dec
D2_12_2020_12_25	2020-12-25	6954	Lausanne (VD)	1-71	B.1.1.7	1303	0	0	Dec	Dec
B1_12_2020_12_26	2020-12-26	6954	Lausanne (VD)	1-71	B.1.1.7	32	0	0	Dec	Dec
B2_12_2020_12_27	2020-12-27	6954	Lausanne (VD)	1-71	B.1.1.7	0	0	NA	Dec	Dec
E2_12_2020_12_27	2020-12-27	6954	Lausanne (VD)	1-71	B.1.1.7	78	0	0	Dec	Dec
C3_12_2020_12_29	2020-12-29	6954	Lausanne (VD)	1-71	B.1.1.7	0	0	NA	Dec	Dec
C4_12_2020_12_31	2020-12-31	6954	Lausanne (VD)	1-71	B.1.1.7	250	0	0	Dec	Dec
F2_12_2020_12_31	2020-12-31	6954	Lausanne (VD)	1-71	B.1.1.7	601	0	0	Dec	Dec
C5_12_2021_01_02	2021-01-02	6954	Lausanne (VD)	1-71	B.1.1.7	0	0	NA	Jan	Jan
G2_12_2021_01_02	2021-01-02	6954	Lausanne (VD)	1-71	B.1.1.7	3980	44	0.0110553	Jan	Jan
C6_12_2021_01_04	2021-01-04	6954	Lausanne (VD)	1-71	B.1.1.7	1280	0	0	Jan	Jan
H2_12_2021_01_04	2021-01-04	6954	Lausanne (VD)	1-71	B.1.1.7	3251	139	0.0427561	Jan	Jan
A3_12_2021_01_06	2021-01-06	6954	Lausanne (VD)	1-71	B.1.1.7	791	42	0.0530973	Jan	Jan
B3_12_2021_01_08	2021-01-08	6954	Lausanne (VD)	1-71	B.1.1.7	12	0	0	Jan	Jan
C3_12_2021_01_10	2021-01-10	6954	Lausanne (VD)	1-71	B.1.1.7	898	0	0	Jan	Jan
E4_12_2021_01_12	2021-01-12	6954	Lausanne (VD)	1-71	B.1.1.7	22	0	0	Jan	Jan
G4_12_2021_01_19	2021-01-19	6954	Lausanne (VD)	1-71	B.1.1.7	13454	8722	0.648283	Jan	Jan
H4_12_2021_01_21	2021-01-21	6954	Lausanne (VD)	1-71	B.1.1.7	246	0	0	Jan	Jan
A5_12_2021_01_24	2021-01-24	6954	Lausanne (VD)	1-71	B.1.1.7	28056	15329	0.546372	Jan	Jan
B5_12_2021_01_26	2021-01-26	6954	Lausanne (VD)	1-71	B.1.1.7	21091	0	0	Jan	Jan
C5_12_2021_01_31	2021-01-31	6954	Lausanne (VD)	1-71	B.1.1.7	126267	0	0	Jan	Jan
C2_12_2021_02_01	2021-02-01	6954	Lausanne (VD)	1-71	B.1.1.7	0	0	NA	Feb	Feb
E2_12_2021_02_03	2021-02-03	6954	Lausanne (VD)	1-71	B.1.1.7	5024	5021	0.999403	Feb	Feb
F2_12_2021_02_04	2021-02-04	6954	Lausanne (VD)	1-71	B.1.1.7	14224	4914	0.345472	Feb	Feb
G2_12_2021_02_05	2021-02-05	6954	Lausanne (VD)	1-71	B.1.1.7	25556	0	0	Feb	Feb
H2_12_2021_02_06	2021-02-06	6954	Lausanne (VD)	1-71	B.1.1.7	0	0	NA	Feb	Feb
A3_12_2021_02_07	2021-02-07	6954	Lausanne (VD)	1-71	B.1.1.7	18253	18248	0.999726	Feb	Feb
C3_12_2021_02_09	2021-02-09	6954	Lausanne (VD)	1-71	B.1.1.7	70758	47343	0.669083	Feb	Feb
D3_12_2021_02_10	2021-02-10	6954	Lausanne (VD)	1-71	B.1.1.7	30234	13550	0.448171	Feb	Feb
D2_12_2021_02_12	2021-02-12	6954	Lausanne (VD)	1-71	B.1.1.7	7113	2184	0.307043	Feb	Feb
B3_12_2021_02_13	2021-02-13	6954	Lausanne (VD)	1-71	B.1.1.7	3838	2258	0.588327	Feb	Feb
B10_12_2020_09_27	2020-09-27	913	Lausanne (VD)	1-71	B.1.1.7	7	0	0	Sep	Sep-Nov
B11_12_2020_10_08	2020-10-08	913	Lausanne (VD)	1-71	B.1.1.7	54	0	0	Oct	Sep-Nov
A1_12_2020_10_15	2020-10-15	913	Lausanne (VD)	1-71	B.1.1.7	11	0	0	Oct	Sep-Nov
B1_12_2020_10_15_n	2020-10-15	913	Lausanne (VD)	1-71	B.1.1.7	16	0	0	Oct	Sep-Nov
B12_12_2020_10_15	2020-10-15	913	Lausanne (VD)	1-71	B.1.1.7	58	0	0	Oct	Sep-Nov
C1_12_2020_10_18	2020-10-18	913	Lausanne (VD)	1-71	B.1.1.7	112	0	0	Oct	Sep-Nov
C2_12_2020_10_22	2020-10-22	913	Lausanne (VD)	1-71	B.1.1.7	134	0	0	Oct	Sep-Nov
12_2020_11_5_A	2020-11-05	913	Lausanne (VD)	1-71	B.1.1.7	5910	0	0	Nov	Sep-Nov
B2_12_2020_12_08_NA_NA	2020-12-08	913	Lausanne (VD)	1-71	B.1.1.7	2	0	0	Dec	Dec
C1_12_2020_12_08	2020-12-08	913	Lausanne (VD)	1-71	B.1.1.7	48	0	0	Dec	Dec
B1_12_2020_12_09_NA_NA	2020-12-09	913	Lausanne (VD)	1-71	B.1.1.7	57792	0	0	Dec	Dec
D1_12_2020_12_09	2020-12-09	913	Lausanne (VD)	1-71	B.1.1.7	98	0	0	Dec	Dec
A12_12_2020_12_10_NA_NA	2020-12-10	913	Lausanne (VD)	1-71	B.1.1.7	20378	0	0	Dec	Dec
E1_12_2020_12_10	2020-12-10	913	Lausanne (VD)	1-71	B.1.1.7	47	0	0	Dec	Dec
A11_12_2020_12_11_NA_NA	2020-12-11	913	Lausanne (VD)	1-71	B.1.1.7	0	0	NA	Dec	Dec
A10_12_2020_12_12_NA_NA	2020-12-12	913	Lausanne (VD)	1-71	B.1.1.7	2386	0	0	Dec	Dec
A9_12_2020_12_13_NA_NA	2020-12-13	913	Lausanne (VD)	1-71	B.1.1.7	1948	0	0	Dec	Dec
F1_12_2020_12_13	2020-12-13	913	Lausanne (VD)	1-71	B.1.1.7	8	0	0	Dec	Dec
A8_12_2020_12_14_NA_NA	2020-12-14	913	Lausanne (VD)	1-71	B.1.1.7	3362	0	0	Dec	Dec
A2_12_2020_12_15	2020-12-15	913	Lausanne (VD)	1-71	B.1.1.7	24	0	0	Dec	Dec
A7_12_2020_12_15_NA_NA	2020-12-15	913	Lausanne (VD)	1-71	B.1.1.7	6501	0	0	Dec	Dec
A6_12_2020_12_16_NA_NA	2020-12-16	913	Lausanne (VD)	1-71	B.1.1.7	6042	0	0	Dec	Dec
A5_12_2020_12_17_NA_NA	2020-12-17	913	Lausanne (VD)	1-71	B.1.1.7	8750	0	0	Dec	Dec
G1_12_2020_12_17	2020-12-17	913	Lausanne (VD)	1-71	B.1.1.7	13	0	0	Dec	Dec
A4_12_2020_12_18_NA_NA	2020-12-18	913	Lausanne (VD)	1-71	B.1.1.7	50	0	0	Dec	Dec
A3_12_2020_12_19_NA_NA	2020-12-19	913	Lausanne (VD)	1-71	B.1.1.7	1430	0	0	Dec	Dec
B2_12_2020_12_19	2020-12-19	913	Lausanne (VD)	1-71	B.1.1.7	0	0	NA	Dec	Dec
A2_12_2020_12_20_NA_NA	2020-12-20	913	Lausanne (VD)	1-71	B.1.1.7	88	0	0	Dec	Dec
A1_12_2020_12_21_NA_NA	2020-12-21	913	Lausanne (VD)	1-71	B.1.1.7	386	0	0	Dec	Dec
A9_12_2020_12_22	2020-12-22	913	Lausanne (VD)	1-71	B.1.1.7	0	0	NA	Dec	Dec
A10_12_2020_12_23	2020-12-23	913	Lausanne (VD)	1-71	B.1.1.7	0	0	NA	Dec	Dec
C2_12_2020_12_23	2020-12-23	913	Lausanne (VD)	1-71	B.1.1.7	0	0	NA	Dec	Dec
A11_12_2020_12_24	2020-12-24	913	Lausanne (VD)	1-71	B.1.1.7	24	0	0	Dec	Dec
A12_12_2020_12_25	2020-12-25	913	Lausanne (VD)	1-71	B.1.1.7	0	0	NA	Dec	Dec
D2_12_2020_12_25	2020-12-25	913	Lausanne (VD)	1-71	B.1.1.7	6	0	0	Dec	Dec
B1_12_2020_12_26	2020-12-26	913	Lausanne (VD)	1-71	B.1.1.7	0	0	NA	Dec	Dec
B2_12_2020_12_27	2020-12-27	913	Lausanne (VD)	1-71	B.1.1.7	0	0	NA	Dec	Dec
E2_12_2020_12_27	2020-12-27	913	Lausanne (VD)	1-71	B.1.1.7	9	0	0	Dec	Dec
C3_12_2020_12_29	2020-12-29	913	Lausanne (VD)	1-71	B.1.1.7	22	0	0	Dec	Dec
C4_12_2020_12_31	2020-12-31	913	Lausanne (VD)	1-71	B.1.1.7	6	0	0	Dec	Dec
F2_12_2020_12_31	2020-12-31	913	Lausanne (VD)	1-71	B.1.1.7	10	0	0	Dec	Dec
C5_12_2021_01_02	2021-01-02	913	Lausanne (VD)	1-71	B.1.1.7	35	0	0	Jan	Jan
G2_12_2021_01_02	2021-01-02	913	Lausanne (VD)	1-71	B.1.1.7	75	0	0	Jan	Jan
C6_12_2021_01_04	2021-01-04	913	Lausanne (VD)	1-71	B.1.1.7	27	0	0	Jan	Jan
H2_12_2021_01_04	2021-01-04	913	Lausanne (VD)	1-71	B.1.1.7	56	0	0	Jan	Jan
A3_12_2021_01_06	2021-01-06	913	Lausanne (VD)	1-71	B.1.1.7	11	0	0	Jan	Jan
B3_12_2021_01_08	2021-01-08	913	Lausanne (VD)	1-71	B.1.1.7	0	0	NA	Jan	Jan
C3_12_2021_01_10	2021-01-10	913	Lausanne (VD)	1-71	B.1.1.7	4	0	0	Jan	Jan
E4_12_2021_01_12	2021-01-12	913	Lausanne (VD)	1-71	B.1.1.7	5	0	0	Jan	Jan
G4_12_2021_01_19	2021-01-19	913	Lausanne (VD)	1-71	B.1.1.7	205	0	0	Jan	Jan
H4_12_2021_01_21	2021-01-21	913	Lausanne (VD)	1-71	B.1.1.7	11	3	0.272727	Jan	Jan
A5_12_2021_01_24	2021-01-24	913	Lausanne (VD)	1-71	B.1.1.7	236	0	0	Jan	Jan
B5_12_2021_01_26	2021-01-26	913	Lausanne (VD)	1-71	B.1.1.7	184	70	0.380435	Jan	Jan
C5_12_2021_01_31	2021-01-31	913	Lausanne (VD)	1-71	B.1.1.7	0	0	NA	Jan	Jan
C2_12_2021_02_01	2021-02-01	913	Lausanne (VD)	1-71	B.1.1.7	0	0	NA	Feb	Feb
E2_12_2021_02_03	2021-02-03	913	Lausanne (VD)	1-71	B.1.1.7	257	85	0.330739	Feb	Feb
F2_12_2021_02_04	2021-02-04	913	Lausanne (VD)	1-71	B.1.1.7	314	131	0.417197	Feb	Feb
G2_12_2021_02_05	2021-02-05	913	Lausanne (VD)	1-71	B.1.1.7	0	0	NA	Feb	Feb
H2_12_2021_02_06	2021-02-06	913	Lausanne (VD)	1-71	B.1.1.7	0	0	NA	Feb	Feb
A3_12_2021_02_07	2021-02-07	913	Lausanne (VD)	1-71	B.1.1.7	117	75	0.641026	Feb	Feb
C3_12_2021_02_09	2021-02-09	913	Lausanne (VD)	1-71	B.1.1.7	129	0	0	Feb	Feb
D3_12_2021_02_10	2021-02-10	913	Lausanne (VD)	1-71	B.1.1.7	489	170	0.347648	Feb	Feb
D2_12_2021_02_12	2021-02-12	913	Lausanne (VD)	1-71	B.1.1.7	214	88	0.411215	Feb	Feb
B3_12_2021_02_13	2021-02-13	913	Lausanne (VD)	1-71	B.1.1.7	382	203	0.531414	Feb	Feb
24_2020_12_21_GRAB_Wastewater_NA	2020-12-21	11288-11296	Ski resort	1-71	B.1.1.7	112128	21097	0.188151	Dec	Dec
A1_24_2020_12_22	2020-12-22	11288-11296	Ski resort	1-71	B.1.1.7	39632	0	0	Dec	Dec
A2_24_2020_12_23	2020-12-23	11288-11296	Ski resort	1-71	B.1.1.7	17091	7128	0.417062	Dec	Dec
A3_24_2020_12_24	2020-12-24	11288-11296	Ski resort	1-71	B.1.1.7	21015	0	0	Dec	Dec
A4_24_2020_12_25	2020-12-25	11288-11296	Ski resort	1-71	B.1.1.7	24858	5508	0.221579	Dec	Dec
A5_24_2020_12_26	2020-12-26	11288-11296	Ski resort	1-71	B.1.1.7	37490	0	0	Dec	Dec
A6_24_2020_12_27	2020-12-27	11288-11296	Ski resort	1-71	B.1.1.7	38259	0	0	Dec	Dec
A7_24_2020_12_28	2020-12-28	11288-11296	Ski resort	1-71	B.1.1.7	25421	3402	0.133826	Dec	Dec
24_2020_12_21_GRAB_Wastewater_NA	2020-12-21	14676	Ski resort	1-71	B.1.1.7	8650	3278	0.37896	Dec	Dec
A1_24_2020_12_22	2020-12-22	14676	Ski resort	1-71	B.1.1.7	651	133	0.204301	Dec	Dec
A2_24_2020_12_23	2020-12-23	14676	Ski resort	1-71	B.1.1.7	141	37	0.262411	Dec	Dec
A3_24_2020_12_24	2020-12-24	14676	Ski resort	1-71	B.1.1.7	236	0	0	Dec	Dec
A4_24_2020_12_25	2020-12-25	14676	Ski resort	1-71	B.1.1.7	287	47	0.163763	Dec	Dec
A5_24_2020_12_26	2020-12-26	14676	Ski resort	1-71	B.1.1.7	355	32	0.0901408	Dec	Dec
A6_24_2020_12_27	2020-12-27	14676	Ski resort	1-71	B.1.1.7	318	27	0.0849057	Dec	Dec
A7_24_2020_12_28	2020-12-28	14676	Ski resort	1-71	B.1.1.7	288	0	0	Dec	Dec
24_2020_12_21_GRAB_Wastewater_NA	2020-12-21	15279	Ski resort	1-71	B.1.1.7	5249	0	0	Dec	Dec
A1_24_2020_12_22	2020-12-22	15279	Ski resort	1-71	B.1.1.7	1881	244	0.129718	Dec	Dec
A2_24_2020_12_23	2020-12-23	15279	Ski resort	1-71	B.1.1.7	1330	357	0.268421	Dec	Dec
A3_24_2020_12_24	2020-12-24	15279	Ski resort	1-71	B.1.1.7	1627	0	0	Dec	Dec
A4_24_2020_12_25	2020-12-25	15279	Ski resort	1-71	B.1.1.7	1690	231	0.136686	Dec	Dec
A5_24_2020_12_26	2020-12-26	15279	Ski resort	1-71	B.1.1.7	2629	187	0.0711297	Dec	Dec
A6_24_2020_12_27	2020-12-27	15279	Ski resort	1-71	B.1.1.7	1460	244	0.167123	Dec	Dec
A7_24_2020_12_28	2020-12-28	15279	Ski resort	1-71	B.1.1.7	1204	0	0	Dec	Dec
24_2020_12_21_GRAB_Wastewater_NA	2020-12-21	16176	Ski resort	1-71	B.1.1.7	35070	0	0	Dec	Dec
A1_24_2020_12_22	2020-12-22	16176	Ski resort	1-71	B.1.1.7	112	0	0	Dec	Dec
A2_24_2020_12_23	2020-12-23	16176	Ski resort	1-71	B.1.1.7	56	0	0	Dec	Dec
A3_24_2020_12_24	2020-12-24	16176	Ski resort	1-71	B.1.1.7	121	0	0	Dec	Dec
A4_24_2020_12_25	2020-12-25	16176	Ski resort	1-71	B.1.1.7	79	0	0	Dec	Dec
A5_24_2020_12_26	2020-12-26	16176	Ski resort	1-71	B.1.1.7	135	0	0	Dec	Dec
A6_24_2020_12_27	2020-12-27	16176	Ski resort	1-71	B.1.1.7	178	0	0	Dec	Dec
A7_24_2020_12_28	2020-12-28	16176	Ski resort	1-71	B.1.1.7	68	0	0	Dec	Dec
24_2020_12_21_GRAB_Wastewater_NA	2020-12-21	3267	Ski resort	1-71	B.1.1.7	4650	691	0.148602	Dec	Dec
A1_24_2020_12_22	2020-12-22	3267	Ski resort	1-71	B.1.1.7	818	0	0	Dec	Dec
A2_24_2020_12_23	2020-12-23	3267	Ski resort	1-71	B.1.1.7	314	58	0.184713	Dec	Dec
A3_24_2020_12_24	2020-12-24	3267	Ski resort	1-71	B.1.1.7	525	13	0.0247619	Dec	Dec
A4_24_2020_12_25	2020-12-25	3267	Ski resort	1-71	B.1.1.7	644	0	0	Dec	Dec
A5_24_2020_12_26	2020-12-26	3267	Ski resort	1-71	B.1.1.7	0	0	NA	Dec	Dec
A6_24_2020_12_27	2020-12-27	3267	Ski resort	1-71	B.1.1.7	639	119	0.186228	Dec	Dec
A7_24_2020_12_28	2020-12-28	3267	Ski resort	1-71	B.1.1.7	298	0	0	Dec	Dec
24_2020_12_21_GRAB_Wastewater_NA	2020-12-21	5388	Ski resort	1-71	B.1.1.7	4012	1605	0.40005	Dec	Dec
A1_24_2020_12_22	2020-12-22	5388	Ski resort	1-71	B.1.1.7	64	0	0	Dec	Dec
A2_24_2020_12_23	2020-12-23	5388	Ski resort	1-71	B.1.1.7	30	0	0	Dec	Dec
A3_24_2020_12_24	2020-12-24	5388	Ski resort	1-71	B.1.1.7	33	0	0	Dec	Dec
A4_24_2020_12_25	2020-12-25	5388	Ski resort	1-71	B.1.1.7	22	0	0	Dec	Dec
A5_24_2020_12_26	2020-12-26	5388	Ski resort	1-71	B.1.1.7	16	0	0	Dec	Dec
A6_24_2020_12_27	2020-12-27	5388	Ski resort	1-71	B.1.1.7	32	0	0	Dec	Dec
A7_24_2020_12_28	2020-12-28	5388	Ski resort	1-71	B.1.1.7	29	0	0	Dec	Dec
24_2020_12_21_GRAB_Wastewater_NA	2020-12-21	5986	Ski resort	1-71	B.1.1.7	352	69	0.196023	Dec	Dec
A1_24_2020_12_22	2020-12-22	5986	Ski resort	1-71	B.1.1.7	3414	428	0.125366	Dec	Dec
A2_24_2020_12_23	2020-12-23	5986	Ski resort	1-71	B.1.1.7	468	0	0	Dec	Dec
A3_24_2020_12_24	2020-12-24	5986	Ski resort	1-71	B.1.1.7	465	0	0	Dec	Dec
A4_24_2020_12_25	2020-12-25	5986	Ski resort	1-71	B.1.1.7	965	0	0	Dec	Dec
A5_24_2020_12_26	2020-12-26	5986	Ski resort	1-71	B.1.1.7	1926	0	0	Dec	Dec
A6_24_2020_12_27	2020-12-27	5986	Ski resort	1-71	B.1.1.7	1612	0	0	Dec	Dec
A7_24_2020_12_28	2020-12-28	5986	Ski resort	1-71	B.1.1.7	805	78	0.0968944	Dec	Dec
24_2020_12_21_GRAB_Wastewater_NA	2020-12-21	6954	Ski resort	1-71	B.1.1.7	46	0	0	Dec	Dec
A1_24_2020_12_22	2020-12-22	6954	Ski resort	1-71	B.1.1.7	2570	0	0	Dec	Dec
A2_24_2020_12_23	2020-12-23	6954	Ski resort	1-71	B.1.1.7	207	96	0.463768	Dec	Dec
A3_24_2020_12_24	2020-12-24	6954	Ski resort	1-71	B.1.1.7	640	74	0.115625	Dec	Dec
A4_24_2020_12_25	2020-12-25	6954	Ski resort	1-71	B.1.1.7	523	0	0	Dec	Dec
A5_24_2020_12_26	2020-12-26	6954	Ski resort	1-71	B.1.1.7	389	0	0	Dec	Dec
A6_24_2020_12_27	2020-12-27	6954	Ski resort	1-71	B.1.1.7	852	0	0	Dec	Dec
A7_24_2020_12_28	2020-12-28	6954	Ski resort	1-71	B.1.1.7	389	0	0	Dec	Dec
24_2020_12_21_GRAB_Wastewater_NA	2020-12-21	913	Ski resort	1-71	B.1.1.7	19975	0	0	Dec	Dec
A1_24_2020_12_22	2020-12-22	913	Ski resort	1-71	B.1.1.7	74	0	0	Dec	Dec
A2_24_2020_12_23	2020-12-23	913	Ski resort	1-71	B.1.1.7	30	6	0.2	Dec	Dec
A3_24_2020_12_24	2020-12-24	913	Ski resort	1-71	B.1.1.7	92	0	0	Dec	Dec
A4_24_2020_12_25	2020-12-25	913	Ski resort	1-71	B.1.1.7	63	15	0.238095	Dec	Dec
A5_24_2020_12_26	2020-12-26	913	Ski resort	1-71	B.1.1.7	48	0	0	Dec	Dec
A6_24_2020_12_27	2020-12-27	913	Ski resort	1-71	B.1.1.7	87	0	0	Dec	Dec
A7_24_2020_12_28	2020-12-28	913	Ski resort	1-71	B.1.1.7	17	2	0.117647	Dec	Dec
10_2020_7_9_A	2020-07-09	11288-11296	Zurich (ZH)	1-71	B.1.1.7	93408	0	0	Jul	Jul-Nov
10_2020_7_16_A	2020-07-16	11288-11296	Zurich (ZH)	1-71	B.1.1.7	185193	0	0	Jul	Jul-Nov
10_2020_7_23_A	2020-07-23	11288-11296	Zurich (ZH)	1-71	B.1.1.7	63576	0	0	Jul	Jul-Nov
10_2020_8_2_A	2020-08-02	11288-11296	Zurich (ZH)	1-71	B.1.1.7	146567	0	0	Aug	Jul-Nov
10_2020_8_9_A	2020-08-09	11288-11296	Zurich (ZH)	1-71	B.1.1.7	143322	0	0	Aug	Jul-Nov
10_2020_8_16_A	2020-08-16	11288-11296	Zurich (ZH)	1-71	B.1.1.7	0	0	NA	Aug	Jul-Nov
10_2020_8_23_A	2020-08-23	11288-11296	Zurich (ZH)	1-71	B.1.1.7	0	0	NA	Aug	Jul-Nov
10_2020_8_30_A	2020-08-30	11288-11296	Zurich (ZH)	1-71	B.1.1.7	275857	0	0	Aug	Jul-Nov
10_2020_9_6_A	2020-09-06	11288-11296	Zurich (ZH)	1-71	B.1.1.7	84359	0	0	Sep	Jul-Nov
10_2020_9_13_A	2020-09-13	11288-11296	Zurich (ZH)	1-71	B.1.1.7	140449	0	0	Sep	Jul-Nov
10_2020_9_20_A	2020-09-20	11288-11296	Zurich (ZH)	1-71	B.1.1.7	3933	0	0	Sep	Jul-Nov
10_2020_9_27_A	2020-09-27	11288-11296	Zurich (ZH)	1-71	B.1.1.7	248369	28173	0.113432	Sep	Jul-Nov
10_2020_10_4_A	2020-10-04	11288-11296	Zurich (ZH)	1-71	B.1.1.7	30819	0	0	Oct	Jul-Nov
10_2020_10_11_A	2020-10-11	11288-11296	Zurich (ZH)	1-71	B.1.1.7	127311	0	0	Oct	Jul-Nov
10_2020_10_18_A	2020-10-18	11288-11296	Zurich (ZH)	1-71	B.1.1.7	116912	0	0	Oct	Jul-Nov
10_2020_10_25_A	2020-10-25	11288-11296	Zurich (ZH)	1-71	B.1.1.7	116618	0	0	Oct	Jul-Nov
10_2020_10_31_A	2020-10-31	11288-11296	Zurich (ZH)	1-71	B.1.1.7	176354	242	0.00137224	Oct	Jul-Nov
10_2020_11_5_A	2020-11-05	11288-11296	Zurich (ZH)	1-71	B.1.1.7	55827	0	0	Nov	Jul-Nov
C4_10_2020_12_08_NA_NA	2020-12-08	11288-11296	Zurich (ZH)	1-71	B.1.1.7	469522	55245	0.117662	Dec	Dec
C3_10_2020_12_09_NA_NA	2020-12-09	11288-11296	Zurich (ZH)	1-71	B.1.1.7	296820	0	0	Dec	Dec
C2_10_2020_12_10_NA_NA	2020-12-10	11288-11296	Zurich (ZH)	1-71	B.1.1.7	249372	0	0	Dec	Dec
C1_10_2020_12_11_NA_NA	2020-12-11	11288-11296	Zurich (ZH)	1-71	B.1.1.7	408349	0	0	Dec	Dec
B12_10_2020_12_12_NA_NA	2020-12-12	11288-11296	Zurich (ZH)	1-71	B.1.1.7	110546	3970	0.0359127	Dec	Dec
B11_10_2020_12_13_NA_NA	2020-12-13	11288-11296	Zurich (ZH)	1-71	B.1.1.7	100980	7979	0.0790156	Dec	Dec
B10_10_2020_12_14_NA_NA	2020-12-14	11288-11296	Zurich (ZH)	1-71	B.1.1.7	201330	0	0	Dec	Dec
B9_10_2020_12_15_NA_NA	2020-12-15	11288-11296	Zurich (ZH)	1-71	B.1.1.7	293882	40127	0.136541	Dec	Dec
B8_10_2020_12_16_NA_NA	2020-12-16	11288-11296	Zurich (ZH)	1-71	B.1.1.7	270139	0	0	Dec	Dec
B7_10_2020_12_17_NA_NA	2020-12-17	11288-11296	Zurich (ZH)	1-71	B.1.1.7	274689	5228	0.0190324	Dec	Dec
D3_10_2020_12_17	2020-12-17	11288-11296	Zurich (ZH)	1-71	B.1.1.7	28611	2008	0.0701828	Dec	Dec
B6_10_2020_12_18_NA_NA	2020-12-18	11288-11296	Zurich (ZH)	1-71	B.1.1.7	270711	9551	0.0352812	Dec	Dec
B5_10_2020_12_19_NA_NA	2020-12-19	11288-11296	Zurich (ZH)	1-71	B.1.1.7	229930	9450	0.0410995	Dec	Dec
E3_10_2020_12_19	2020-12-19	11288-11296	Zurich (ZH)	1-71	B.1.1.7	11547	1184	0.102537	Dec	Dec
B4_10_2020_12_20_NA_NA	2020-12-20	11288-11296	Zurich (ZH)	1-71	B.1.1.7	346779	0	0	Dec	Dec
H1_10_2020_12_20	2020-12-20	11288-11296	Zurich (ZH)	1-71	B.1.1.7	11784	309	0.026222	Dec	Dec
B3_10_2020_12_21_NA_NA	2020-12-21	11288-11296	Zurich (ZH)	1-71	B.1.1.7	121779	18134	0.148909	Dec	Dec
F3_10_2020_12_21	2020-12-21	11288-11296	Zurich (ZH)	1-71	B.1.1.7	5796	819	0.141304	Dec	Dec
B3_10_2020_12_22	2020-12-22	11288-11296	Zurich (ZH)	1-71	B.1.1.7	50500	0	0	Dec	Dec
B4_10_2020_12_23	2020-12-23	11288-11296	Zurich (ZH)	1-71	B.1.1.7	24960	0	0	Dec	Dec
G3_10_2020_12_23	2020-12-23	11288-11296	Zurich (ZH)	1-71	B.1.1.7	12339	711	0.0576222	Dec	Dec
B5_10_2020_12_24	2020-12-24	11288-11296	Zurich (ZH)	1-71	B.1.1.7	33858	0	0	Dec	Dec
B6_10_2020_12_25	2020-12-25	11288-11296	Zurich (ZH)	1-71	B.1.1.7	29363	3746	0.127576	Dec	Dec
H3_10_2020_12_25	2020-12-25	11288-11296	Zurich (ZH)	1-71	B.1.1.7	19881	337	0.0169509	Dec	Dec
B7_10_2020_12_26	2020-12-26	11288-11296	Zurich (ZH)	1-71	B.1.1.7	17713	1099	0.0620448	Dec	Dec
B8_10_2020_12_27	2020-12-27	11288-11296	Zurich (ZH)	1-71	B.1.1.7	29987	0	0	Dec	Dec
B9_10_2020_12_28	2020-12-28	11288-11296	Zurich (ZH)	1-71	B.1.1.7	7983	1000	0.125266	Dec	Dec
A4_10_2020_12_29	2020-12-29	11288-11296	Zurich (ZH)	1-71	B.1.1.7	17578	2324	0.132211	Dec	Dec
C7_10_2020_12_29	2020-12-29	11288-11296	Zurich (ZH)	1-71	B.1.1.7	26654	1729	0.0648683	Dec	Dec
B4_10_2020_12_31	2020-12-31	11288-11296	Zurich (ZH)	1-71	B.1.1.7	26980	945	0.0350259	Dec	Dec
C8_10_2020_12_31	2020-12-31	11288-11296	Zurich (ZH)	1-71	B.1.1.7	41161	0	0	Dec	Dec
C4_10_2021_01_02	2021-01-02	11288-11296	Zurich (ZH)	1-71	B.1.1.7	7677	477	0.0621336	Jan	Jan
C9_10_2021_01_02	2021-01-02	11288-11296	Zurich (ZH)	1-71	B.1.1.7	28919	5104	0.176493	Jan	Jan
C10_10_2021_01_04	2021-01-04	11288-11296	Zurich (ZH)	1-71	B.1.1.7	29891	0	0	Jan	Jan
D4_10_2021_01_04	2021-01-04	11288-11296	Zurich (ZH)	1-71	B.1.1.7	117	18	0.153846	Jan	Jan
E4_10_2021_01_06	2021-01-06	11288-11296	Zurich (ZH)	1-71	B.1.1.7	10139	648	0.0639116	Jan	Jan
F4_10_2021_01_08	2021-01-08	11288-11296	Zurich (ZH)	1-71	B.1.1.7	8415	891	0.105882	Jan	Jan
G4_10_2021_01_10	2021-01-10	11288-11296	Zurich (ZH)	1-71	B.1.1.7	7488	847	0.113114	Jan	Jan
E3_10_2021_01_12	2021-01-12	11288-11296	Zurich (ZH)	1-71	B.1.1.7	0	0	NA	Jan	Jan
F3_10_2021_01_14	2021-01-14	11288-11296	Zurich (ZH)	1-71	B.1.1.7	0	0	NA	Jan	Jan
G3_10_2021_01_17	2021-01-17	11288-11296	Zurich (ZH)	1-71	B.1.1.7	44785	0	0	Jan	Jan
H3_10_2021_01_19	2021-01-19	11288-11296	Zurich (ZH)	1-71	B.1.1.7	0	0	NA	Jan	Jan
A4_10_2021_01_21	2021-01-21	11288-11296	Zurich (ZH)	1-71	B.1.1.7	59454	0	0	Jan	Jan
B4_10_2021_01_24	2021-01-24	11288-11296	Zurich (ZH)	1-71	B.1.1.7	45089	0	0	Jan	Jan
C4_10_2021_01_26	2021-01-26	11288-11296	Zurich (ZH)	1-71	B.1.1.7	56596	12094	0.21369	Jan	Jan
D4_10_2021_01_31	2021-01-31	11288-11296	Zurich (ZH)	1-71	B.1.1.7	132253	0	0	Jan	Jan
A1_10_2021_02_01	2021-02-01	11288-11296	Zurich (ZH)	1-71	B.1.1.7	9009	0	0	Feb	Feb
C1_10_2021_02_03	2021-02-03	11288-11296	Zurich (ZH)	1-71	B.1.1.7	0	0	NA	Feb	Feb
D1_10_2021_02_04	2021-02-04	11288-11296	Zurich (ZH)	1-71	B.1.1.7	36737	0	0	Feb	Feb
E1_10_2021_02_05	2021-02-05	11288-11296	Zurich (ZH)	1-71	B.1.1.7	46530	27223	0.585063	Feb	Feb
F1_10_2021_02_06	2021-02-06	11288-11296	Zurich (ZH)	1-71	B.1.1.7	39186	12240	0.312356	Feb	Feb
G1_10_2021_02_07	2021-02-07	11288-11296	Zurich (ZH)	1-71	B.1.1.7	58829	25535	0.434055	Feb	Feb
H1_10_2021_02_08	2021-02-08	11288-11296	Zurich (ZH)	1-71	B.1.1.7	116055	72151	0.621697	Feb	Feb
A2_10_2021_02_09	2021-02-09	11288-11296	Zurich (ZH)	1-71	B.1.1.7	0	0	NA	Feb	Feb
B2_10_2021_02_10	2021-02-10	11288-11296	Zurich (ZH)	1-71	B.1.1.7	78714	0	0	Feb	Feb
B1_10_2021_02_11	2021-02-11	11288-11296	Zurich (ZH)	1-71	B.1.1.7	42804	0	0	Feb	Feb
10_2020_7_9_A	2020-07-09	14676	Zurich (ZH)	1-71	B.1.1.7	6659	0	0	Jul	Jul-Nov
10_2020_7_16_A	2020-07-16	14676	Zurich (ZH)	1-71	B.1.1.7	10840	0	0	Jul	Jul-Nov
10_2020_7_23_A	2020-07-23	14676	Zurich (ZH)	1-71	B.1.1.7	7615	0	0	Jul	Jul-Nov
10_2020_8_2_A	2020-08-02	14676	Zurich (ZH)	1-71	B.1.1.7	11443	0	0	Aug	Jul-Nov
10_2020_8_9_A	2020-08-09	14676	Zurich (ZH)	1-71	B.1.1.7	10932	0	0	Aug	Jul-Nov
10_2020_8_16_A	2020-08-16	14676	Zurich (ZH)	1-71	B.1.1.7	0	0	NA	Aug	Jul-Nov
10_2020_8_23_A	2020-08-23	14676	Zurich (ZH)	1-71	B.1.1.7	0	0	NA	Aug	Jul-Nov
10_2020_8_30_A	2020-08-30	14676	Zurich (ZH)	1-71	B.1.1.7	22376	0	0	Aug	Jul-Nov
10_2020_9_6_A	2020-09-06	14676	Zurich (ZH)	1-71	B.1.1.7	6510	0	0	Sep	Jul-Nov
10_2020_9_13_A	2020-09-13	14676	Zurich (ZH)	1-71	B.1.1.7	10012	0	0	Sep	Jul-Nov
10_2020_9_20_A	2020-09-20	14676	Zurich (ZH)	1-71	B.1.1.7	538	0	0	Sep	Jul-Nov
10_2020_9_27_A	2020-09-27	14676	Zurich (ZH)	1-71	B.1.1.7	4068	0	0	Sep	Jul-Nov
10_2020_10_4_A	2020-10-04	14676	Zurich (ZH)	1-71	B.1.1.7	727	0	0	Oct	Jul-Nov
10_2020_10_11_A	2020-10-11	14676	Zurich (ZH)	1-71	B.1.1.7	12179	0	0	Oct	Jul-Nov
10_2020_10_18_A	2020-10-18	14676	Zurich (ZH)	1-71	B.1.1.7	8381	0	0	Oct	Jul-Nov
10_2020_10_25_A	2020-10-25	14676	Zurich (ZH)	1-71	B.1.1.7	15384	0	0	Oct	Jul-Nov
10_2020_10_31_A	2020-10-31	14676	Zurich (ZH)	1-71	B.1.1.7	13471	0	0	Oct	Jul-Nov
10_2020_11_5_A	2020-11-05	14676	Zurich (ZH)	1-71	B.1.1.7	4894	0	0	Nov	Jul-Nov
C4_10_2020_12_08_NA_NA	2020-12-08	14676	Zurich (ZH)	1-71	B.1.1.7	61375	0	0	Dec	Dec
C3_10_2020_12_09_NA_NA	2020-12-09	14676	Zurich (ZH)	1-71	B.1.1.7	34149	0	0	Dec	Dec
C2_10_2020_12_10_NA_NA	2020-12-10	14676	Zurich (ZH)	1-71	B.1.1.7	42009	0	0	Dec	Dec
C1_10_2020_12_11_NA_NA	2020-12-11	14676	Zurich (ZH)	1-71	B.1.1.7	39830	0	0	Dec	Dec
B12_10_2020_12_12_NA_NA	2020-12-12	14676	Zurich (ZH)	1-71	B.1.1.7	10167	0	0	Dec	Dec
B11_10_2020_12_13_NA_NA	2020-12-13	14676	Zurich (ZH)	1-71	B.1.1.7	8518	0	0	Dec	Dec
B10_10_2020_12_14_NA_NA	2020-12-14	14676	Zurich (ZH)	1-71	B.1.1.7	18663	0	0	Dec	Dec
B9_10_2020_12_15_NA_NA	2020-12-15	14676	Zurich (ZH)	1-71	B.1.1.7	38463	0	0	Dec	Dec
B8_10_2020_12_16_NA_NA	2020-12-16	14676	Zurich (ZH)	1-71	B.1.1.7	32846	0	0	Dec	Dec
B7_10_2020_12_17_NA_NA	2020-12-17	14676	Zurich (ZH)	1-71	B.1.1.7	27248	0	0	Dec	Dec
D3_10_2020_12_17	2020-12-17	14676	Zurich (ZH)	1-71	B.1.1.7	171	0	0	Dec	Dec
B6_10_2020_12_18_NA_NA	2020-12-18	14676	Zurich (ZH)	1-71	B.1.1.7	22826	0	0	Dec	Dec
B5_10_2020_12_19_NA_NA	2020-12-19	14676	Zurich (ZH)	1-71	B.1.1.7	31884	0	0	Dec	Dec
E3_10_2020_12_19	2020-12-19	14676	Zurich (ZH)	1-71	B.1.1.7	26	0	0	Dec	Dec
B4_10_2020_12_20_NA_NA	2020-12-20	14676	Zurich (ZH)	1-71	B.1.1.7	48127	0	0	Dec	Dec
H1_10_2020_12_20	2020-12-20	14676	Zurich (ZH)	1-71	B.1.1.7	26	0	0	Dec	Dec
B3_10_2020_12_21_NA_NA	2020-12-21	14676	Zurich (ZH)	1-71	B.1.1.7	14554	1497	0.102858	Dec	Dec
F3_10_2020_12_21	2020-12-21	14676	Zurich (ZH)	1-71	B.1.1.7	41	4	0.097561	Dec	Dec
B3_10_2020_12_22	2020-12-22	14676	Zurich (ZH)	1-71	B.1.1.7	507	0	0	Dec	Dec
B4_10_2020_12_23	2020-12-23	14676	Zurich (ZH)	1-71	B.1.1.7	272	0	0	Dec	Dec
G3_10_2020_12_23	2020-12-23	14676	Zurich (ZH)	1-71	B.1.1.7	77	0	0	Dec	Dec
B5_10_2020_12_24	2020-12-24	14676	Zurich (ZH)	1-71	B.1.1.7	376	0	0	Dec	Dec
B6_10_2020_12_25	2020-12-25	14676	Zurich (ZH)	1-71	B.1.1.7	301	0	0	Dec	Dec
H3_10_2020_12_25	2020-12-25	14676	Zurich (ZH)	1-71	B.1.1.7	445	50	0.11236	Dec	Dec
B7_10_2020_12_26	2020-12-26	14676	Zurich (ZH)	1-71	B.1.1.7	249	0	0	Dec	Dec
B8_10_2020_12_27	2020-12-27	14676	Zurich (ZH)	1-71	B.1.1.7	225	5	0.0222222	Dec	Dec
B9_10_2020_12_28	2020-12-28	14676	Zurich (ZH)	1-71	B.1.1.7	125	0	0	Dec	Dec
A4_10_2020_12_29	2020-12-29	14676	Zurich (ZH)	1-71	B.1.1.7	95	13	0.136842	Dec	Dec
C7_10_2020_12_29	2020-12-29	14676	Zurich (ZH)	1-71	B.1.1.7	350	0	0	Dec	Dec
B4_10_2020_12_31	2020-12-31	14676	Zurich (ZH)	1-71	B.1.1.7	80	0	0	Dec	Dec
C8_10_2020_12_31	2020-12-31	14676	Zurich (ZH)	1-71	B.1.1.7	220	0	0	Dec	Dec
C4_10_2021_01_02	2021-01-02	14676	Zurich (ZH)	1-71	B.1.1.7	27	0	0	Jan	Jan
C9_10_2021_01_02	2021-01-02	14676	Zurich (ZH)	1-71	B.1.1.7	275	0	0	Jan	Jan
C10_10_2021_01_04	2021-01-04	14676	Zurich (ZH)	1-71	B.1.1.7	152	0	0	Jan	Jan
D4_10_2021_01_04	2021-01-04	14676	Zurich (ZH)	1-71	B.1.1.7	0	0	NA	Jan	Jan
E4_10_2021_01_06	2021-01-06	14676	Zurich (ZH)	1-71	B.1.1.7	22	0	0	Jan	Jan
F4_10_2021_01_08	2021-01-08	14676	Zurich (ZH)	1-71	B.1.1.7	9	0	0	Jan	Jan
G4_10_2021_01_10	2021-01-10	14676	Zurich (ZH)	1-71	B.1.1.7	48	0	0	Jan	Jan
E3_10_2021_01_12	2021-01-12	14676	Zurich (ZH)	1-71	B.1.1.7	1578	0	0	Jan	Jan
F3_10_2021_01_14	2021-01-14	14676	Zurich (ZH)	1-71	B.1.1.7	0	0	NA	Jan	Jan
G3_10_2021_01_17	2021-01-17	14676	Zurich (ZH)	1-71	B.1.1.7	251	0	0	Jan	Jan
H3_10_2021_01_19	2021-01-19	14676	Zurich (ZH)	1-71	B.1.1.7	0	0	NA	Jan	Jan
A4_10_2021_01_21	2021-01-21	14676	Zurich (ZH)	1-71	B.1.1.7	533	0	0	Jan	Jan
B4_10_2021_01_24	2021-01-24	14676	Zurich (ZH)	1-71	B.1.1.7	1897	0	0	Jan	Jan
C4_10_2021_01_26	2021-01-26	14676	Zurich (ZH)	1-71	B.1.1.7	898	0	0	Jan	Jan
D4_10_2021_01_31	2021-01-31	14676	Zurich (ZH)	1-71	B.1.1.7	421	0	0	Jan	Jan
A1_10_2021_02_01	2021-02-01	14676	Zurich (ZH)	1-71	B.1.1.7	0	0	NA	Feb	Feb
C1_10_2021_02_03	2021-02-03	14676	Zurich (ZH)	1-71	B.1.1.7	10	0	0	Feb	Feb
D1_10_2021_02_04	2021-02-04	14676	Zurich (ZH)	1-71	B.1.1.7	1729	430	0.248699	Feb	Feb
E1_10_2021_02_05	2021-02-05	14676	Zurich (ZH)	1-71	B.1.1.7	307	142	0.462541	Feb	Feb
F1_10_2021_02_06	2021-02-06	14676	Zurich (ZH)	1-71	B.1.1.7	322	212	0.658385	Feb	Feb
G1_10_2021_02_07	2021-02-07	14676	Zurich (ZH)	1-71	B.1.1.7	577	386	0.668977	Feb	Feb
H1_10_2021_02_08	2021-02-08	14676	Zurich (ZH)	1-71	B.1.1.7	450	107	0.237778	Feb	Feb
A2_10_2021_02_09	2021-02-09	14676	Zurich (ZH)	1-71	B.1.1.7	1366	195	0.142753	Feb	Feb
B2_10_2021_02_10	2021-02-10	14676	Zurich (ZH)	1-71	B.1.1.7	0	0	NA	Feb	Feb
B1_10_2021_02_11	2021-02-11	14676	Zurich (ZH)	1-71	B.1.1.7	0	0	NA	Feb	Feb
10_2020_7_9_A	2020-07-09	15279	Zurich (ZH)	1-71	B.1.1.7	591	0	0	Jul	Jul-Nov
10_2020_7_16_A	2020-07-16	15279	Zurich (ZH)	1-71	B.1.1.7	1449	0	0	Jul	Jul-Nov
10_2020_7_23_A	2020-07-23	15279	Zurich (ZH)	1-71	B.1.1.7	1874	0	0	Jul	Jul-Nov
10_2020_8_2_A	2020-08-02	15279	Zurich (ZH)	1-71	B.1.1.7	1996	0	0	Aug	Jul-Nov
10_2020_8_9_A	2020-08-09	15279	Zurich (ZH)	1-71	B.1.1.7	970	0	0	Aug	Jul-Nov
10_2020_8_16_A	2020-08-16	15279	Zurich (ZH)	1-71	B.1.1.7	0	0	NA	Aug	Jul-Nov
10_2020_8_23_A	2020-08-23	15279	Zurich (ZH)	1-71	B.1.1.7	0	0	NA	Aug	Jul-Nov
10_2020_8_30_A	2020-08-30	15279	Zurich (ZH)	1-71	B.1.1.7	0	0	NA	Aug	Jul-Nov
10_2020_9_6_A	2020-09-06	15279	Zurich (ZH)	1-71	B.1.1.7	1352	0	0	Sep	Jul-Nov
10_2020_9_13_A	2020-09-13	15279	Zurich (ZH)	1-71	B.1.1.7	2670	0	0	Sep	Jul-Nov
10_2020_9_20_A	2020-09-20	15279	Zurich (ZH)	1-71	B.1.1.7	414	0	0	Sep	Jul-Nov
10_2020_9_27_A	2020-09-27	15279	Zurich (ZH)	1-71	B.1.1.7	3726	0	0	Sep	Jul-Nov
10_2020_10_4_A	2020-10-04	15279	Zurich (ZH)	1-71	B.1.1.7	286	0	0	Oct	Jul-Nov
10_2020_10_11_A	2020-10-11	15279	Zurich (ZH)	1-71	B.1.1.7	3848	0	0	Oct	Jul-Nov
10_2020_10_18_A	2020-10-18	15279	Zurich (ZH)	1-71	B.1.1.7	7631	0	0	Oct	Jul-Nov
10_2020_10_25_A	2020-10-25	15279	Zurich (ZH)	1-71	B.1.1.7	9832	0	0	Oct	Jul-Nov
10_2020_10_31_A	2020-10-31	15279	Zurich (ZH)	1-71	B.1.1.7	17704	0	0	Oct	Jul-Nov
10_2020_11_5_A	2020-11-05	15279	Zurich (ZH)	1-71	B.1.1.7	2958	0	0	Nov	Jul-Nov
C4_10_2020_12_08_NA_NA	2020-12-08	15279	Zurich (ZH)	1-71	B.1.1.7	44352	0	0	Dec	Dec
C3_10_2020_12_09_NA_NA	2020-12-09	15279	Zurich (ZH)	1-71	B.1.1.7	25445	0	0	Dec	Dec
C2_10_2020_12_10_NA_NA	2020-12-10	15279	Zurich (ZH)	1-71	B.1.1.7	25969	0	0	Dec	Dec
C1_10_2020_12_11_NA_NA	2020-12-11	15279	Zurich (ZH)	1-71	B.1.1.7	73611	0	0	Dec	Dec
B12_10_2020_12_12_NA_NA	2020-12-12	15279	Zurich (ZH)	1-71	B.1.1.7	17258	0	0	Dec	Dec
B11_10_2020_12_13_NA_NA	2020-12-13	15279	Zurich (ZH)	1-71	B.1.1.7	15414	0	0	Dec	Dec
B10_10_2020_12_14_NA_NA	2020-12-14	15279	Zurich (ZH)	1-71	B.1.1.7	24556	0	0	Dec	Dec
B9_10_2020_12_15_NA_NA	2020-12-15	15279	Zurich (ZH)	1-71	B.1.1.7	36921	0	0	Dec	Dec
B8_10_2020_12_16_NA_NA	2020-12-16	15279	Zurich (ZH)	1-71	B.1.1.7	39397	0	0	Dec	Dec
B7_10_2020_12_17_NA_NA	2020-12-17	15279	Zurich (ZH)	1-71	B.1.1.7	32062	0	0	Dec	Dec
D3_10_2020_12_17	2020-12-17	15279	Zurich (ZH)	1-71	B.1.1.7	622	22	0.0353698	Dec	Dec
B6_10_2020_12_18_NA_NA	2020-12-18	15279	Zurich (ZH)	1-71	B.1.1.7	41017	0	0	Dec	Dec
B5_10_2020_12_19_NA_NA	2020-12-19	15279	Zurich (ZH)	1-71	B.1.1.7	69862	0	0	Dec	Dec
E3_10_2020_12_19	2020-12-19	15279	Zurich (ZH)	1-71	B.1.1.7	373	0	0	Dec	Dec
B4_10_2020_12_20_NA_NA	2020-12-20	15279	Zurich (ZH)	1-71	B.1.1.7	52554	0	0	Dec	Dec
H1_10_2020_12_20	2020-12-20	15279	Zurich (ZH)	1-71	B.1.1.7	237	25	0.105485	Dec	Dec
B3_10_2020_12_21_NA_NA	2020-12-21	15279	Zurich (ZH)	1-71	B.1.1.7	23786	0	0	Dec	Dec
F3_10_2020_12_21	2020-12-21	15279	Zurich (ZH)	1-71	B.1.1.7	209	0	0	Dec	Dec
B3_10_2020_12_22	2020-12-22	15279	Zurich (ZH)	1-71	B.1.1.7	2896	0	0	Dec	Dec
B4_10_2020_12_23	2020-12-23	15279	Zurich (ZH)	1-71	B.1.1.7	1594	0	0	Dec	Dec
G3_10_2020_12_23	2020-12-23	15279	Zurich (ZH)	1-71	B.1.1.7	415	9	0.0216867	Dec	Dec
B5_10_2020_12_24	2020-12-24	15279	Zurich (ZH)	1-71	B.1.1.7	1798	0	0	Dec	Dec
B6_10_2020_12_25	2020-12-25	15279	Zurich (ZH)	1-71	B.1.1.7	2564	0	0	Dec	Dec
H3_10_2020_12_25	2020-12-25	15279	Zurich (ZH)	1-71	B.1.1.7	1129	71	0.0628875	Dec	Dec
B7_10_2020_12_26	2020-12-26	15279	Zurich (ZH)	1-71	B.1.1.7	1761	0	0	Dec	Dec
B8_10_2020_12_27	2020-12-27	15279	Zurich (ZH)	1-71	B.1.1.7	2774	0	0	Dec	Dec
B9_10_2020_12_28	2020-12-28	15279	Zurich (ZH)	1-71	B.1.1.7	666	0	0	Dec	Dec
A4_10_2020_12_29	2020-12-29	15279	Zurich (ZH)	1-71	B.1.1.7	707	21	0.029703	Dec	Dec
C7_10_2020_12_29	2020-12-29	15279	Zurich (ZH)	1-71	B.1.1.7	2011	0	0	Dec	Dec
B4_10_2020_12_31	2020-12-31	15279	Zurich (ZH)	1-71	B.1.1.7	822	41	0.0498783	Dec	Dec
C8_10_2020_12_31	2020-12-31	15279	Zurich (ZH)	1-71	B.1.1.7	1991	0	0	Dec	Dec
C4_10_2021_01_02	2021-01-02	15279	Zurich (ZH)	1-71	B.1.1.7	220	12	0.0545455	Jan	Jan
C9_10_2021_01_02	2021-01-02	15279	Zurich (ZH)	1-71	B.1.1.7	1397	95	0.0680029	Jan	Jan
C10_10_2021_01_04	2021-01-04	15279	Zurich (ZH)	1-71	B.1.1.7	1428	0	0	Jan	Jan
D4_10_2021_01_04	2021-01-04	15279	Zurich (ZH)	1-71	B.1.1.7	7	0	0	Jan	Jan
E4_10_2021_01_06	2021-01-06	15279	Zurich (ZH)	1-71	B.1.1.7	410	9	0.0219512	Jan	Jan
F4_10_2021_01_08	2021-01-08	15279	Zurich (ZH)	1-71	B.1.1.7	121	0	0	Jan	Jan
G4_10_2021_01_10	2021-01-10	15279	Zurich (ZH)	1-71	B.1.1.7	306	0	0	Jan	Jan
E3_10_2021_01_12	2021-01-12	15279	Zurich (ZH)	1-71	B.1.1.7	6582	0	0	Jan	Jan
F3_10_2021_01_14	2021-01-14	15279	Zurich (ZH)	1-71	B.1.1.7	0	0	NA	Jan	Jan
G3_10_2021_01_17	2021-01-17	15279	Zurich (ZH)	1-71	B.1.1.7	1945	0	0	Jan	Jan
H3_10_2021_01_19	2021-01-19	15279	Zurich (ZH)	1-71	B.1.1.7	0	0	NA	Jan	Jan
A4_10_2021_01_21	2021-01-21	15279	Zurich (ZH)	1-71	B.1.1.7	1512	0	0	Jan	Jan
B4_10_2021_01_24	2021-01-24	15279	Zurich (ZH)	1-71	B.1.1.7	8222	0	0	Jan	Jan
C4_10_2021_01_26	2021-01-26	15279	Zurich (ZH)	1-71	B.1.1.7	6789	238	0.0350567	Jan	Jan
D4_10_2021_01_31	2021-01-31	15279	Zurich (ZH)	1-71	B.1.1.7	2730	1630	0.59707	Jan	Jan
A1_10_2021_02_01	2021-02-01	15279	Zurich (ZH)	1-71	B.1.1.7	0	0	NA	Feb	Feb
C1_10_2021_02_03	2021-02-03	15279	Zurich (ZH)	1-71	B.1.1.7	338	0	0	Feb	Feb
D1_10_2021_02_04	2021-02-04	15279	Zurich (ZH)	1-71	B.1.1.7	2737	1161	0.424187	Feb	Feb
E1_10_2021_02_05	2021-02-05	15279	Zurich (ZH)	1-71	B.1.1.7	1621	1203	0.742134	Feb	Feb
F1_10_2021_02_06	2021-02-06	15279	Zurich (ZH)	1-71	B.1.1.7	4166	1648	0.395583	Feb	Feb
G1_10_2021_02_07	2021-02-07	15279	Zurich (ZH)	1-71	B.1.1.7	3959	1234	0.311695	Feb	Feb
H1_10_2021_02_08	2021-02-08	15279	Zurich (ZH)	1-71	B.1.1.7	3258	1077	0.330571	Feb	Feb
A2_10_2021_02_09	2021-02-09	15279	Zurich (ZH)	1-71	B.1.1.7	5571	1913	0.343385	Feb	Feb
B2_10_2021_02_10	2021-02-10	15279	Zurich (ZH)	1-71	B.1.1.7	1446	0	0	Feb	Feb
B1_10_2021_02_11	2021-02-11	15279	Zurich (ZH)	1-71	B.1.1.7	0	0	NA	Feb	Feb
10_2020_7_9_A	2020-07-09	16176	Zurich (ZH)	1-71	B.1.1.7	14553	0	0	Jul	Jul-Nov
10_2020_7_16_A	2020-07-16	16176	Zurich (ZH)	1-71	B.1.1.7	14820	0	0	Jul	Jul-Nov
10_2020_7_23_A	2020-07-23	16176	Zurich (ZH)	1-71	B.1.1.7	0	0	NA	Jul	Jul-Nov
10_2020_8_2_A	2020-08-02	16176	Zurich (ZH)	1-71	B.1.1.7	0	0	NA	Aug	Jul-Nov
10_2020_8_9_A	2020-08-09	16176	Zurich (ZH)	1-71	B.1.1.7	5381	0	0	Aug	Jul-Nov
10_2020_8_16_A	2020-08-16	16176	Zurich (ZH)	1-71	B.1.1.7	0	0	NA	Aug	Jul-Nov
10_2020_8_23_A	2020-08-23	16176	Zurich (ZH)	1-71	B.1.1.7	0	0	NA	Aug	Jul-Nov
10_2020_8_30_A	2020-08-30	16176	Zurich (ZH)	1-71	B.1.1.7	45412	0	0	Aug	Jul-Nov
10_2020_9_6_A	2020-09-06	16176	Zurich (ZH)	1-71	B.1.1.7	11074	0	0	Sep	Jul-Nov
10_2020_9_13_A	2020-09-13	16176	Zurich (ZH)	1-71	B.1.1.7	24796	0	0	Sep	Jul-Nov
10_2020_9_20_A	2020-09-20	16176	Zurich (ZH)	1-71	B.1.1.7	0	0	NA	Sep	Jul-Nov
10_2020_9_27_A	2020-09-27	16176	Zurich (ZH)	1-71	B.1.1.7	15056	0	0	Sep	Jul-Nov
10_2020_10_4_A	2020-10-04	16176	Zurich (ZH)	1-71	B.1.1.7	11396	0	0	Oct	Jul-Nov
10_2020_10_11_A	2020-10-11	16176	Zurich (ZH)	1-71	B.1.1.7	27129	0	0	Oct	Jul-Nov
10_2020_10_18_A	2020-10-18	16176	Zurich (ZH)	1-71	B.1.1.7	23307	0	0	Oct	Jul-Nov
10_2020_10_25_A	2020-10-25	16176	Zurich (ZH)	1-71	B.1.1.7	34331	0	0	Oct	Jul-Nov
10_2020_10_31_A	2020-10-31	16176	Zurich (ZH)	1-71	B.1.1.7	38126	0	0	Oct	Jul-Nov
10_2020_11_5_A	2020-11-05	16176	Zurich (ZH)	1-71	B.1.1.7	16665	0	0	Nov	Jul-Nov
C4_10_2020_12_08_NA_NA	2020-12-08	16176	Zurich (ZH)	1-71	B.1.1.7	88915	0	0	Dec	Dec
C3_10_2020_12_09_NA_NA	2020-12-09	16176	Zurich (ZH)	1-71	B.1.1.7	78947	0	0	Dec	Dec
C2_10_2020_12_10_NA_NA	2020-12-10	16176	Zurich (ZH)	1-71	B.1.1.7	71582	0	0	Dec	Dec
C1_10_2020_12_11_NA_NA	2020-12-11	16176	Zurich (ZH)	1-71	B.1.1.7	98840	0	0	Dec	Dec
B12_10_2020_12_12_NA_NA	2020-12-12	16176	Zurich (ZH)	1-71	B.1.1.7	29860	0	0	Dec	Dec
B11_10_2020_12_13_NA_NA	2020-12-13	16176	Zurich (ZH)	1-71	B.1.1.7	33311	0	0	Dec	Dec
B10_10_2020_12_14_NA_NA	2020-12-14	16176	Zurich (ZH)	1-71	B.1.1.7	48441	0	0	Dec	Dec
B9_10_2020_12_15_NA_NA	2020-12-15	16176	Zurich (ZH)	1-71	B.1.1.7	71317	0	0	Dec	Dec
B8_10_2020_12_16_NA_NA	2020-12-16	16176	Zurich (ZH)	1-71	B.1.1.7	78857	0	0	Dec	Dec
B7_10_2020_12_17_NA_NA	2020-12-17	16176	Zurich (ZH)	1-71	B.1.1.7	68225	0	0	Dec	Dec
D3_10_2020_12_17	2020-12-17	16176	Zurich (ZH)	1-71	B.1.1.7	315	0	0	Dec	Dec
B6_10_2020_12_18_NA_NA	2020-12-18	16176	Zurich (ZH)	1-71	B.1.1.7	63532	0	0	Dec	Dec
B5_10_2020_12_19_NA_NA	2020-12-19	16176	Zurich (ZH)	1-71	B.1.1.7	96837	92	0.00095005	Dec	Dec
E3_10_2020_12_19	2020-12-19	16176	Zurich (ZH)	1-71	B.1.1.7	13	0	0	Dec	Dec
B4_10_2020_12_20_NA_NA	2020-12-20	16176	Zurich (ZH)	1-71	B.1.1.7	100968	77	0.000762618	Dec	Dec
H1_10_2020_12_20	2020-12-20	16176	Zurich (ZH)	1-71	B.1.1.7	40	0	0	Dec	Dec
B3_10_2020_12_21_NA_NA	2020-12-21	16176	Zurich (ZH)	1-71	B.1.1.7	47307	0	0	Dec	Dec
F3_10_2020_12_21	2020-12-21	16176	Zurich (ZH)	1-71	B.1.1.7	23	0	0	Dec	Dec
B3_10_2020_12_22	2020-12-22	16176	Zurich (ZH)	1-71	B.1.1.7	252	0	0	Dec	Dec
B4_10_2020_12_23	2020-12-23	16176	Zurich (ZH)	1-71	B.1.1.7	109	0	0	Dec	Dec
G3_10_2020_12_23	2020-12-23	16176	Zurich (ZH)	1-71	B.1.1.7	52	0	0	Dec	Dec
B5_10_2020_12_24	2020-12-24	16176	Zurich (ZH)	1-71	B.1.1.7	195	0	0	Dec	Dec
B6_10_2020_12_25	2020-12-25	16176	Zurich (ZH)	1-71	B.1.1.7	133	0	0	Dec	Dec
H3_10_2020_12_25	2020-12-25	16176	Zurich (ZH)	1-71	B.1.1.7	313	0	0	Dec	Dec
B7_10_2020_12_26	2020-12-26	16176	Zurich (ZH)	1-71	B.1.1.7	47	0	0	Dec	Dec
B8_10_2020_12_27	2020-12-27	16176	Zurich (ZH)	1-71	B.1.1.7	122	0	0	Dec	Dec
B9_10_2020_12_28	2020-12-28	16176	Zurich (ZH)	1-71	B.1.1.7	52	0	0	Dec	Dec
A4_10_2020_12_29	2020-12-29	16176	Zurich (ZH)	1-71	B.1.1.7	99	7	0.0707071	Dec	Dec
C7_10_2020_12_29	2020-12-29	16176	Zurich (ZH)	1-71	B.1.1.7	120	0	0	Dec	Dec
B4_10_2020_12_31	2020-12-31	16176	Zurich (ZH)	1-71	B.1.1.7	60	0	0	Dec	Dec
C8_10_2020_12_31	2020-12-31	16176	Zurich (ZH)	1-71	B.1.1.7	69	0	0	Dec	Dec
C4_10_2021_01_02	2021-01-02	16176	Zurich (ZH)	1-71	B.1.1.7	55	0	0	Jan	Jan
C9_10_2021_01_02	2021-01-02	16176	Zurich (ZH)	1-71	B.1.1.7	127	18	0.141732	Jan	Jan
C10_10_2021_01_04	2021-01-04	16176	Zurich (ZH)	1-71	B.1.1.7	89	0	0	Jan	Jan
D4_10_2021_01_04	2021-01-04	16176	Zurich (ZH)	1-71	B.1.1.7	20	0	0	Jan	Jan
E4_10_2021_01_06	2021-01-06	16176	Zurich (ZH)	1-71	B.1.1.7	56	0	0	Jan	Jan
F4_10_2021_01_08	2021-01-08	16176	Zurich (ZH)	1-71	B.1.1.7	58	0	0	Jan	Jan
G4_10_2021_01_10	2021-01-10	16176	Zurich (ZH)	1-71	B.1.1.7	98	0	0	Jan	Jan
E3_10_2021_01_12	2021-01-12	16176	Zurich (ZH)	1-71	B.1.1.7	1300	92	0.0707692	Jan	Jan
F3_10_2021_01_14	2021-01-14	16176	Zurich (ZH)	1-71	B.1.1.7	0	0	NA	Jan	Jan
G3_10_2021_01_17	2021-01-17	16176	Zurich (ZH)	1-71	B.1.1.7	565	83	0.146903	Jan	Jan
H3_10_2021_01_19	2021-01-19	16176	Zurich (ZH)	1-71	B.1.1.7	0	0	NA	Jan	Jan
A4_10_2021_01_21	2021-01-21	16176	Zurich (ZH)	1-71	B.1.1.7	246	58	0.235772	Jan	Jan
B4_10_2021_01_24	2021-01-24	16176	Zurich (ZH)	1-71	B.1.1.7	1480	26	0.0175676	Jan	Jan
C4_10_2021_01_26	2021-01-26	16176	Zurich (ZH)	1-71	B.1.1.7	1955	0	0	Jan	Jan
D4_10_2021_01_31	2021-01-31	16176	Zurich (ZH)	1-71	B.1.1.7	986	449	0.455375	Jan	Jan
A1_10_2021_02_01	2021-02-01	16176	Zurich (ZH)	1-71	B.1.1.7	98	0	0	Feb	Feb
C1_10_2021_02_03	2021-02-03	16176	Zurich (ZH)	1-71	B.1.1.7	3	0	0	Feb	Feb
D1_10_2021_02_04	2021-02-04	16176	Zurich (ZH)	1-71	B.1.1.7	263	0	0	Feb	Feb
E1_10_2021_02_05	2021-02-05	16176	Zurich (ZH)	1-71	B.1.1.7	505	229	0.453465	Feb	Feb
F1_10_2021_02_06	2021-02-06	16176	Zurich (ZH)	1-71	B.1.1.7	532	231	0.434211	Feb	Feb
G1_10_2021_02_07	2021-02-07	16176	Zurich (ZH)	1-71	B.1.1.7	572	0	0	Feb	Feb
H1_10_2021_02_08	2021-02-08	16176	Zurich (ZH)	1-71	B.1.1.7	549	291	0.530055	Feb	Feb
A2_10_2021_02_09	2021-02-09	16176	Zurich (ZH)	1-71	B.1.1.7	767	247	0.322034	Feb	Feb
B2_10_2021_02_10	2021-02-10	16176	Zurich (ZH)	1-71	B.1.1.7	0	0	NA	Feb	Feb
B1_10_2021_02_11	2021-02-11	16176	Zurich (ZH)	1-71	B.1.1.7	159	0	0	Feb	Feb
10_2020_7_9_A	2020-07-09	3267	Zurich (ZH)	1-71	B.1.1.7	2964	0	0	Jul	Jul-Nov
10_2020_7_16_A	2020-07-16	3267	Zurich (ZH)	1-71	B.1.1.7	0	0	NA	Jul	Jul-Nov
10_2020_7_23_A	2020-07-23	3267	Zurich (ZH)	1-71	B.1.1.7	276	0	0	Jul	Jul-Nov
10_2020_8_2_A	2020-08-02	3267	Zurich (ZH)	1-71	B.1.1.7	3098	0	0	Aug	Jul-Nov
10_2020_8_9_A	2020-08-09	3267	Zurich (ZH)	1-71	B.1.1.7	1023	0	0	Aug	Jul-Nov
10_2020_8_16_A	2020-08-16	3267	Zurich (ZH)	1-71	B.1.1.7	0	0	NA	Aug	Jul-Nov
10_2020_8_23_A	2020-08-23	3267	Zurich (ZH)	1-71	B.1.1.7	0	0	NA	Aug	Jul-Nov
10_2020_8_30_A	2020-08-30	3267	Zurich (ZH)	1-71	B.1.1.7	7189	0	0	Aug	Jul-Nov
10_2020_9_6_A	2020-09-06	3267	Zurich (ZH)	1-71	B.1.1.7	725	0	0	Sep	Jul-Nov
10_2020_9_13_A	2020-09-13	3267	Zurich (ZH)	1-71	B.1.1.7	2236	21	0.00939177	Sep	Jul-Nov
10_2020_9_20_A	2020-09-20	3267	Zurich (ZH)	1-71	B.1.1.7	400	0	0	Sep	Jul-Nov
10_2020_9_27_A	2020-09-27	3267	Zurich (ZH)	1-71	B.1.1.7	2752	0	0	Sep	Jul-Nov
10_2020_10_4_A	2020-10-04	3267	Zurich (ZH)	1-71	B.1.1.7	931	0	0	Oct	Jul-Nov
10_2020_10_11_A	2020-10-11	3267	Zurich (ZH)	1-71	B.1.1.7	5100	0	0	Oct	Jul-Nov
10_2020_10_18_A	2020-10-18	3267	Zurich (ZH)	1-71	B.1.1.7	2618	0	0	Oct	Jul-Nov
10_2020_10_25_A	2020-10-25	3267	Zurich (ZH)	1-71	B.1.1.7	4153	0	0	Oct	Jul-Nov
10_2020_10_31_A	2020-10-31	3267	Zurich (ZH)	1-71	B.1.1.7	1927	0	0	Oct	Jul-Nov
10_2020_11_5_A	2020-11-05	3267	Zurich (ZH)	1-71	B.1.1.7	1931	0	0	Nov	Jul-Nov
C4_10_2020_12_08_NA_NA	2020-12-08	3267	Zurich (ZH)	1-71	B.1.1.7	18393	0	0	Dec	Dec
C3_10_2020_12_09_NA_NA	2020-12-09	3267	Zurich (ZH)	1-71	B.1.1.7	18749	0	0	Dec	Dec
C2_10_2020_12_10_NA_NA	2020-12-10	3267	Zurich (ZH)	1-71	B.1.1.7	8762	0	0	Dec	Dec
C1_10_2020_12_11_NA_NA	2020-12-11	3267	Zurich (ZH)	1-71	B.1.1.7	9272	0	0	Dec	Dec
B12_10_2020_12_12_NA_NA	2020-12-12	3267	Zurich (ZH)	1-71	B.1.1.7	2087	0	0	Dec	Dec
B11_10_2020_12_13_NA_NA	2020-12-13	3267	Zurich (ZH)	1-71	B.1.1.7	4957	0	0	Dec	Dec
B10_10_2020_12_14_NA_NA	2020-12-14	3267	Zurich (ZH)	1-71	B.1.1.7	3367	0	0	Dec	Dec
B9_10_2020_12_15_NA_NA	2020-12-15	3267	Zurich (ZH)	1-71	B.1.1.7	12499	0	0	Dec	Dec
B8_10_2020_12_16_NA_NA	2020-12-16	3267	Zurich (ZH)	1-71	B.1.1.7	10669	0	0	Dec	Dec
B7_10_2020_12_17_NA_NA	2020-12-17	3267	Zurich (ZH)	1-71	B.1.1.7	8434	0	0	Dec	Dec
D3_10_2020_12_17	2020-12-17	3267	Zurich (ZH)	1-71	B.1.1.7	97	0	0	Dec	Dec
B6_10_2020_12_18_NA_NA	2020-12-18	3267	Zurich (ZH)	1-71	B.1.1.7	2305	0	0	Dec	Dec
B5_10_2020_12_19_NA_NA	2020-12-19	3267	Zurich (ZH)	1-71	B.1.1.7	4485	0	0	Dec	Dec
E3_10_2020_12_19	2020-12-19	3267	Zurich (ZH)	1-71	B.1.1.7	65	0	0	Dec	Dec
B4_10_2020_12_20_NA_NA	2020-12-20	3267	Zurich (ZH)	1-71	B.1.1.7	7739	487	0.062928	Dec	Dec
H1_10_2020_12_20	2020-12-20	3267	Zurich (ZH)	1-71	B.1.1.7	57	0	0	Dec	Dec
B3_10_2020_12_21_NA_NA	2020-12-21	3267	Zurich (ZH)	1-71	B.1.1.7	1965	131	0.0666667	Dec	Dec
F3_10_2020_12_21	2020-12-21	3267	Zurich (ZH)	1-71	B.1.1.7	95	0	0	Dec	Dec
B3_10_2020_12_22	2020-12-22	3267	Zurich (ZH)	1-71	B.1.1.7	983	0	0	Dec	Dec
B4_10_2020_12_23	2020-12-23	3267	Zurich (ZH)	1-71	B.1.1.7	451	0	0	Dec	Dec
G3_10_2020_12_23	2020-12-23	3267	Zurich (ZH)	1-71	B.1.1.7	63	0	0	Dec	Dec
B5_10_2020_12_24	2020-12-24	3267	Zurich (ZH)	1-71	B.1.1.7	932	0	0	Dec	Dec
B6_10_2020_12_25	2020-12-25	3267	Zurich (ZH)	1-71	B.1.1.7	701	64	0.0912981	Dec	Dec
H3_10_2020_12_25	2020-12-25	3267	Zurich (ZH)	1-71	B.1.1.7	356	17	0.0477528	Dec	Dec
B7_10_2020_12_26	2020-12-26	3267	Zurich (ZH)	1-71	B.1.1.7	379	28	0.0738786	Dec	Dec
B8_10_2020_12_27	2020-12-27	3267	Zurich (ZH)	1-71	B.1.1.7	320	0	0	Dec	Dec
B9_10_2020_12_28	2020-12-28	3267	Zurich (ZH)	1-71	B.1.1.7	277	16	0.0577617	Dec	Dec
A4_10_2020_12_29	2020-12-29	3267	Zurich (ZH)	1-71	B.1.1.7	104	0	0	Dec	Dec
C7_10_2020_12_29	2020-12-29	3267	Zurich (ZH)	1-71	B.1.1.7	450	0	0	Dec	Dec
B4_10_2020_12_31	2020-12-31	3267	Zurich (ZH)	1-71	B.1.1.7	79	0	0	Dec	Dec
C8_10_2020_12_31	2020-12-31	3267	Zurich (ZH)	1-71	B.1.1.7	577	67	0.116118	Dec	Dec
C4_10_2021_01_02	2021-01-02	3267	Zurich (ZH)	1-71	B.1.1.7	21	0	0	Jan	Jan
C9_10_2021_01_02	2021-01-02	3267	Zurich (ZH)	1-71	B.1.1.7	489	0	0	Jan	Jan
C10_10_2021_01_04	2021-01-04	3267	Zurich (ZH)	1-71	B.1.1.7	406	0	0	Jan	Jan
D4_10_2021_01_04	2021-01-04	3267	Zurich (ZH)	1-71	B.1.1.7	2	0	0	Jan	Jan
E4_10_2021_01_06	2021-01-06	3267	Zurich (ZH)	1-71	B.1.1.7	25	0	0	Jan	Jan
F4_10_2021_01_08	2021-01-08	3267	Zurich (ZH)	1-71	B.1.1.7	21	0	0	Jan	Jan
G4_10_2021_01_10	2021-01-10	3267	Zurich (ZH)	1-71	B.1.1.7	37	0	0	Jan	Jan
E3_10_2021_01_12	2021-01-12	3267	Zurich (ZH)	1-71	B.1.1.7	1911	0	0	Jan	Jan
F3_10_2021_01_14	2021-01-14	3267	Zurich (ZH)	1-71	B.1.1.7	2718	0	0	Jan	Jan
G3_10_2021_01_17	2021-01-17	3267	Zurich (ZH)	1-71	B.1.1.7	4178	0	0	Jan	Jan
H3_10_2021_01_19	2021-01-19	3267	Zurich (ZH)	1-71	B.1.1.7	0	0	NA	Jan	Jan
A4_10_2021_01_21	2021-01-21	3267	Zurich (ZH)	1-71	B.1.1.7	8279	2100	0.253654	Jan	Jan
B4_10_2021_01_24	2021-01-24	3267	Zurich (ZH)	1-71	B.1.1.7	713	265	0.371669	Jan	Jan
C4_10_2021_01_26	2021-01-26	3267	Zurich (ZH)	1-71	B.1.1.7	2449	243	0.0992242	Jan	Jan
D4_10_2021_01_31	2021-01-31	3267	Zurich (ZH)	1-71	B.1.1.7	3323	0	0	Jan	Jan
A1_10_2021_02_01	2021-02-01	3267	Zurich (ZH)	1-71	B.1.1.7	486	0	0	Feb	Feb
C1_10_2021_02_03	2021-02-03	3267	Zurich (ZH)	1-71	B.1.1.7	50	50	1	Feb	Feb
D1_10_2021_02_04	2021-02-04	3267	Zurich (ZH)	1-71	B.1.1.7	0	0	NA	Feb	Feb
E1_10_2021_02_05	2021-02-05	3267	Zurich (ZH)	1-71	B.1.1.7	1654	351	0.212213	Feb	Feb
F1_10_2021_02_06	2021-02-06	3267	Zurich (ZH)	1-71	B.1.1.7	2818	1861	0.660397	Feb	Feb
G1_10_2021_02_07	2021-02-07	3267	Zurich (ZH)	1-71	B.1.1.7	2416	852	0.352649	Feb	Feb
H1_10_2021_02_08	2021-02-08	3267	Zurich (ZH)	1-71	B.1.1.7	729	729	1	Feb	Feb
A2_10_2021_02_09	2021-02-09	3267	Zurich (ZH)	1-71	B.1.1.7	4804	3521	0.732931	Feb	Feb
B2_10_2021_02_10	2021-02-10	3267	Zurich (ZH)	1-71	B.1.1.7	0	0	NA	Feb	Feb
B1_10_2021_02_11	2021-02-11	3267	Zurich (ZH)	1-71	B.1.1.7	0	0	NA	Feb	Feb
10_2020_7_9_A	2020-07-09	5388	Zurich (ZH)	1-71	B.1.1.7	1696	0	0	Jul	Jul-Nov
10_2020_7_16_A	2020-07-16	5388	Zurich (ZH)	1-71	B.1.1.7	0	0	NA	Jul	Jul-Nov
10_2020_7_23_A	2020-07-23	5388	Zurich (ZH)	1-71	B.1.1.7	508	0	0	Jul	Jul-Nov
10_2020_8_2_A	2020-08-02	5388	Zurich (ZH)	1-71	B.1.1.7	1533	0	0	Aug	Jul-Nov
10_2020_8_9_A	2020-08-09	5388	Zurich (ZH)	1-71	B.1.1.7	1534	0	0	Aug	Jul-Nov
10_2020_8_16_A	2020-08-16	5388	Zurich (ZH)	1-71	B.1.1.7	0	0	NA	Aug	Jul-Nov
10_2020_8_23_A	2020-08-23	5388	Zurich (ZH)	1-71	B.1.1.7	0	0	NA	Aug	Jul-Nov
10_2020_8_30_A	2020-08-30	5388	Zurich (ZH)	1-71	B.1.1.7	0	0	NA	Aug	Jul-Nov
10_2020_9_6_A	2020-09-06	5388	Zurich (ZH)	1-71	B.1.1.7	1907	0	0	Sep	Jul-Nov
10_2020_9_13_A	2020-09-13	5388	Zurich (ZH)	1-71	B.1.1.7	4770	0	0	Sep	Jul-Nov
10_2020_9_20_A	2020-09-20	5388	Zurich (ZH)	1-71	B.1.1.7	557	0	0	Sep	Jul-Nov
10_2020_9_27_A	2020-09-27	5388	Zurich (ZH)	1-71	B.1.1.7	1617	0	0	Sep	Jul-Nov
10_2020_10_4_A	2020-10-04	5388	Zurich (ZH)	1-71	B.1.1.7	1889	0	0	Oct	Jul-Nov
10_2020_10_11_A	2020-10-11	5388	Zurich (ZH)	1-71	B.1.1.7	2359	0	0	Oct	Jul-Nov
10_2020_10_18_A	2020-10-18	5388	Zurich (ZH)	1-71	B.1.1.7	4038	0	0	Oct	Jul-Nov
10_2020_10_25_A	2020-10-25	5388	Zurich (ZH)	1-71	B.1.1.7	2964	0	0	Oct	Jul-Nov
10_2020_10_31_A	2020-10-31	5388	Zurich (ZH)	1-71	B.1.1.7	2494	0	0	Oct	Jul-Nov
10_2020_11_5_A	2020-11-05	5388	Zurich (ZH)	1-71	B.1.1.7	2757	0	0	Nov	Jul-Nov
C4_10_2020_12_08_NA_NA	2020-12-08	5388	Zurich (ZH)	1-71	B.1.1.7	13342	0	0	Dec	Dec
C3_10_2020_12_09_NA_NA	2020-12-09	5388	Zurich (ZH)	1-71	B.1.1.7	10189	0	0	Dec	Dec
C2_10_2020_12_10_NA_NA	2020-12-10	5388	Zurich (ZH)	1-71	B.1.1.7	6003	0	0	Dec	Dec
C1_10_2020_12_11_NA_NA	2020-12-11	5388	Zurich (ZH)	1-71	B.1.1.7	8781	0	0	Dec	Dec
B12_10_2020_12_12_NA_NA	2020-12-12	5388	Zurich (ZH)	1-71	B.1.1.7	3701	0	0	Dec	Dec
B11_10_2020_12_13_NA_NA	2020-12-13	5388	Zurich (ZH)	1-71	B.1.1.7	3546	0	0	Dec	Dec
B10_10_2020_12_14_NA_NA	2020-12-14	5388	Zurich (ZH)	1-71	B.1.1.7	2186	0	0	Dec	Dec
B9_10_2020_12_15_NA_NA	2020-12-15	5388	Zurich (ZH)	1-71	B.1.1.7	5250	0	0	Dec	Dec
B8_10_2020_12_16_NA_NA	2020-12-16	5388	Zurich (ZH)	1-71	B.1.1.7	12956	0	0	Dec	Dec
B7_10_2020_12_17_NA_NA	2020-12-17	5388	Zurich (ZH)	1-71	B.1.1.7	8832	0	0	Dec	Dec
D3_10_2020_12_17	2020-12-17	5388	Zurich (ZH)	1-71	B.1.1.7	74	0	0	Dec	Dec
B6_10_2020_12_18_NA_NA	2020-12-18	5388	Zurich (ZH)	1-71	B.1.1.7	3228	0	0	Dec	Dec
B5_10_2020_12_19_NA_NA	2020-12-19	5388	Zurich (ZH)	1-71	B.1.1.7	7503	718	0.0956951	Dec	Dec
E3_10_2020_12_19	2020-12-19	5388	Zurich (ZH)	1-71	B.1.1.7	18	0	0	Dec	Dec
B4_10_2020_12_20_NA_NA	2020-12-20	5388	Zurich (ZH)	1-71	B.1.1.7	16016	804	0.0501998	Dec	Dec
H1_10_2020_12_20	2020-12-20	5388	Zurich (ZH)	1-71	B.1.1.7	8	0	0	Dec	Dec
B3_10_2020_12_21_NA_NA	2020-12-21	5388	Zurich (ZH)	1-71	B.1.1.7	3179	0	0	Dec	Dec
F3_10_2020_12_21	2020-12-21	5388	Zurich (ZH)	1-71	B.1.1.7	15	0	0	Dec	Dec
B3_10_2020_12_22	2020-12-22	5388	Zurich (ZH)	1-71	B.1.1.7	205	0	0	Dec	Dec
B4_10_2020_12_23	2020-12-23	5388	Zurich (ZH)	1-71	B.1.1.7	33	0	0	Dec	Dec
G3_10_2020_12_23	2020-12-23	5388	Zurich (ZH)	1-71	B.1.1.7	36	0	0	Dec	Dec
B5_10_2020_12_24	2020-12-24	5388	Zurich (ZH)	1-71	B.1.1.7	39	0	0	Dec	Dec
B6_10_2020_12_25	2020-12-25	5388	Zurich (ZH)	1-71	B.1.1.7	51	0	0	Dec	Dec
H3_10_2020_12_25	2020-12-25	5388	Zurich (ZH)	1-71	B.1.1.7	79	0	0	Dec	Dec
B7_10_2020_12_26	2020-12-26	5388	Zurich (ZH)	1-71	B.1.1.7	20	4	0.2	Dec	Dec
B8_10_2020_12_27	2020-12-27	5388	Zurich (ZH)	1-71	B.1.1.7	34	0	0	Dec	Dec
B9_10_2020_12_28	2020-12-28	5388	Zurich (ZH)	1-71	B.1.1.7	10	0	0	Dec	Dec
A4_10_2020_12_29	2020-12-29	5388	Zurich (ZH)	1-71	B.1.1.7	49	0	0	Dec	Dec
C7_10_2020_12_29	2020-12-29	5388	Zurich (ZH)	1-71	B.1.1.7	40	0	0	Dec	Dec
B4_10_2020_12_31	2020-12-31	5388	Zurich (ZH)	1-71	B.1.1.7	13	6	0.461538	Dec	Dec
C8_10_2020_12_31	2020-12-31	5388	Zurich (ZH)	1-71	B.1.1.7	15	0	0	Dec	Dec
C4_10_2021_01_02	2021-01-02	5388	Zurich (ZH)	1-71	B.1.1.7	34	0	0	Jan	Jan
C9_10_2021_01_02	2021-01-02	5388	Zurich (ZH)	1-71	B.1.1.7	50	0	0	Jan	Jan
C10_10_2021_01_04	2021-01-04	5388	Zurich (ZH)	1-71	B.1.1.7	33	0	0	Jan	Jan
D4_10_2021_01_04	2021-01-04	5388	Zurich (ZH)	1-71	B.1.1.7	41	0	0	Jan	Jan
E4_10_2021_01_06	2021-01-06	5388	Zurich (ZH)	1-71	B.1.1.7	116	0	0	Jan	Jan
F4_10_2021_01_08	2021-01-08	5388	Zurich (ZH)	1-71	B.1.1.7	25	3	0.12	Jan	Jan
G4_10_2021_01_10	2021-01-10	5388	Zurich (ZH)	1-71	B.1.1.7	39	0	0	Jan	Jan
E3_10_2021_01_12	2021-01-12	5388	Zurich (ZH)	1-71	B.1.1.7	190	0	0	Jan	Jan
F3_10_2021_01_14	2021-01-14	5388	Zurich (ZH)	1-71	B.1.1.7	0	0	NA	Jan	Jan
G3_10_2021_01_17	2021-01-17	5388	Zurich (ZH)	1-71	B.1.1.7	0	0	NA	Jan	Jan
H3_10_2021_01_19	2021-01-19	5388	Zurich (ZH)	1-71	B.1.1.7	0	0	NA	Jan	Jan
A4_10_2021_01_21	2021-01-21	5388	Zurich (ZH)	1-71	B.1.1.7	0	0	NA	Jan	Jan
B4_10_2021_01_24	2021-01-24	5388	Zurich (ZH)	1-71	B.1.1.7	166	49	0.295181	Jan	Jan
C4_10_2021_01_26	2021-01-26	5388	Zurich (ZH)	1-71	B.1.1.7	335	121	0.361194	Jan	Jan
D4_10_2021_01_31	2021-01-31	5388	Zurich (ZH)	1-71	B.1.1.7	188	97	0.515957	Jan	Jan
A1_10_2021_02_01	2021-02-01	5388	Zurich (ZH)	1-71	B.1.1.7	9	0	0	Feb	Feb
C1_10_2021_02_03	2021-02-03	5388	Zurich (ZH)	1-71	B.1.1.7	0	0	NA	Feb	Feb
D1_10_2021_02_04	2021-02-04	5388	Zurich (ZH)	1-71	B.1.1.7	20	20	1	Feb	Feb
E1_10_2021_02_05	2021-02-05	5388	Zurich (ZH)	1-71	B.1.1.7	136	71	0.522059	Feb	Feb
F1_10_2021_02_06	2021-02-06	5388	Zurich (ZH)	1-71	B.1.1.7	112	27	0.241071	Feb	Feb
G1_10_2021_02_07	2021-02-07	5388	Zurich (ZH)	1-71	B.1.1.7	254	0	0	Feb	Feb
H1_10_2021_02_08	2021-02-08	5388	Zurich (ZH)	1-71	B.1.1.7	250	74	0.296	Feb	Feb
A2_10_2021_02_09	2021-02-09	5388	Zurich (ZH)	1-71	B.1.1.7	249	165	0.662651	Feb	Feb
B2_10_2021_02_10	2021-02-10	5388	Zurich (ZH)	1-71	B.1.1.7	0	0	NA	Feb	Feb
B1_10_2021_02_11	2021-02-11	5388	Zurich (ZH)	1-71	B.1.1.7	0	0	NA	Feb	Feb
10_2020_7_9_A	2020-07-09	5986	Zurich (ZH)	1-71	B.1.1.7	163	0	0	Jul	Jul-Nov
10_2020_7_16_A	2020-07-16	5986	Zurich (ZH)	1-71	B.1.1.7	586	0	0	Jul	Jul-Nov
10_2020_7_23_A	2020-07-23	5986	Zurich (ZH)	1-71	B.1.1.7	0	0	NA	Jul	Jul-Nov
10_2020_8_2_A	2020-08-02	5986	Zurich (ZH)	1-71	B.1.1.7	1019	0	0	Aug	Jul-Nov
10_2020_8_9_A	2020-08-09	5986	Zurich (ZH)	1-71	B.1.1.7	208	0	0	Aug	Jul-Nov
10_2020_8_16_A	2020-08-16	5986	Zurich (ZH)	1-71	B.1.1.7	0	0	NA	Aug	Jul-Nov
10_2020_8_23_A	2020-08-23	5986	Zurich (ZH)	1-71	B.1.1.7	0	0	NA	Aug	Jul-Nov
10_2020_8_30_A	2020-08-30	5986	Zurich (ZH)	1-71	B.1.1.7	0	0	NA	Aug	Jul-Nov
10_2020_9_6_A	2020-09-06	5986	Zurich (ZH)	1-71	B.1.1.7	214	0	0	Sep	Jul-Nov
10_2020_9_13_A	2020-09-13	5986	Zurich (ZH)	1-71	B.1.1.7	1255	0	0	Sep	Jul-Nov
10_2020_9_20_A	2020-09-20	5986	Zurich (ZH)	1-71	B.1.1.7	8	0	0	Sep	Jul-Nov
10_2020_9_27_A	2020-09-27	5986	Zurich (ZH)	1-71	B.1.1.7	792	0	0	Sep	Jul-Nov
10_2020_10_4_A	2020-10-04	5986	Zurich (ZH)	1-71	B.1.1.7	80	0	0	Oct	Jul-Nov
10_2020_10_11_A	2020-10-11	5986	Zurich (ZH)	1-71	B.1.1.7	333	0	0	Oct	Jul-Nov
10_2020_10_18_A	2020-10-18	5986	Zurich (ZH)	1-71	B.1.1.7	413	0	0	Oct	Jul-Nov
10_2020_10_25_A	2020-10-25	5986	Zurich (ZH)	1-71	B.1.1.7	207	0	0	Oct	Jul-Nov
10_2020_10_31_A	2020-10-31	5986	Zurich (ZH)	1-71	B.1.1.7	0	0	NA	Oct	Jul-Nov
10_2020_11_5_A	2020-11-05	5986	Zurich (ZH)	1-71	B.1.1.7	98	0	0	Nov	Jul-Nov
C4_10_2020_12_08_NA_NA	2020-12-08	5986	Zurich (ZH)	1-71	B.1.1.7	4598	0	0	Dec	Dec
C3_10_2020_12_09_NA_NA	2020-12-09	5986	Zurich (ZH)	1-71	B.1.1.7	4917	0	0	Dec	Dec
C2_10_2020_12_10_NA_NA	2020-12-10	5986	Zurich (ZH)	1-71	B.1.1.7	1427	0	0	Dec	Dec
C1_10_2020_12_11_NA_NA	2020-12-11	5986	Zurich (ZH)	1-71	B.1.1.7	1672	0	0	Dec	Dec
B12_10_2020_12_12_NA_NA	2020-12-12	5986	Zurich (ZH)	1-71	B.1.1.7	371	0	0	Dec	Dec
B11_10_2020_12_13_NA_NA	2020-12-13	5986	Zurich (ZH)	1-71	B.1.1.7	403	0	0	Dec	Dec
B10_10_2020_12_14_NA_NA	2020-12-14	5986	Zurich (ZH)	1-71	B.1.1.7	931	0	0	Dec	Dec
B9_10_2020_12_15_NA_NA	2020-12-15	5986	Zurich (ZH)	1-71	B.1.1.7	2931	0	0	Dec	Dec
B8_10_2020_12_16_NA_NA	2020-12-16	5986	Zurich (ZH)	1-71	B.1.1.7	3742	0	0	Dec	Dec
B7_10_2020_12_17_NA_NA	2020-12-17	5986	Zurich (ZH)	1-71	B.1.1.7	2175	0	0	Dec	Dec
D3_10_2020_12_17	2020-12-17	5986	Zurich (ZH)	1-71	B.1.1.7	1983	0	0	Dec	Dec
B6_10_2020_12_18_NA_NA	2020-12-18	5986	Zurich (ZH)	1-71	B.1.1.7	648	105	0.162037	Dec	Dec
B5_10_2020_12_19_NA_NA	2020-12-19	5986	Zurich (ZH)	1-71	B.1.1.7	604	71	0.11755	Dec	Dec
E3_10_2020_12_19	2020-12-19	5986	Zurich (ZH)	1-71	B.1.1.7	1344	0	0	Dec	Dec
B4_10_2020_12_20_NA_NA	2020-12-20	5986	Zurich (ZH)	1-71	B.1.1.7	3378	0	0	Dec	Dec
H1_10_2020_12_20	2020-12-20	5986	Zurich (ZH)	1-71	B.1.1.7	686	0	0	Dec	Dec
B3_10_2020_12_21_NA_NA	2020-12-21	5986	Zurich (ZH)	1-71	B.1.1.7	448	0	0	Dec	Dec
F3_10_2020_12_21	2020-12-21	5986	Zurich (ZH)	1-71	B.1.1.7	517	0	0	Dec	Dec
B3_10_2020_12_22	2020-12-22	5986	Zurich (ZH)	1-71	B.1.1.7	2437	0	0	Dec	Dec
B4_10_2020_12_23	2020-12-23	5986	Zurich (ZH)	1-71	B.1.1.7	1191	0	0	Dec	Dec
G3_10_2020_12_23	2020-12-23	5986	Zurich (ZH)	1-71	B.1.1.7	439	0	0	Dec	Dec
B5_10_2020_12_24	2020-12-24	5986	Zurich (ZH)	1-71	B.1.1.7	970	0	0	Dec	Dec
B6_10_2020_12_25	2020-12-25	5986	Zurich (ZH)	1-71	B.1.1.7	1063	0	0	Dec	Dec
H3_10_2020_12_25	2020-12-25	5986	Zurich (ZH)	1-71	B.1.1.7	1168	0	0	Dec	Dec
B7_10_2020_12_26	2020-12-26	5986	Zurich (ZH)	1-71	B.1.1.7	1097	0	0	Dec	Dec
B8_10_2020_12_27	2020-12-27	5986	Zurich (ZH)	1-71	B.1.1.7	1059	0	0	Dec	Dec
B9_10_2020_12_28	2020-12-28	5986	Zurich (ZH)	1-71	B.1.1.7	352	0	0	Dec	Dec
A4_10_2020_12_29	2020-12-29	5986	Zurich (ZH)	1-71	B.1.1.7	2037	0	0	Dec	Dec
C7_10_2020_12_29	2020-12-29	5986	Zurich (ZH)	1-71	B.1.1.7	1819	78	0.0428807	Dec	Dec
B4_10_2020_12_31	2020-12-31	5986	Zurich (ZH)	1-71	B.1.1.7	1423	172	0.120871	Dec	Dec
C8_10_2020_12_31	2020-12-31	5986	Zurich (ZH)	1-71	B.1.1.7	683	40	0.0585652	Dec	Dec
C4_10_2021_01_02	2021-01-02	5986	Zurich (ZH)	1-71	B.1.1.7	1097	0	0	Jan	Jan
C9_10_2021_01_02	2021-01-02	5986	Zurich (ZH)	1-71	B.1.1.7	1498	0	0	Jan	Jan
C10_10_2021_01_04	2021-01-04	5986	Zurich (ZH)	1-71	B.1.1.7	810	0	0	Jan	Jan
D4_10_2021_01_04	2021-01-04	5986	Zurich (ZH)	1-71	B.1.1.7	2382	0	0	Jan	Jan
E4_10_2021_01_06	2021-01-06	5986	Zurich (ZH)	1-71	B.1.1.7	2779	0	0	Jan	Jan
F4_10_2021_01_08	2021-01-08	5986	Zurich (ZH)	1-71	B.1.1.7	2328	124	0.0532646	Jan	Jan
G4_10_2021_01_10	2021-01-10	5986	Zurich (ZH)	1-71	B.1.1.7	1341	0	0	Jan	Jan
E3_10_2021_01_12	2021-01-12	5986	Zurich (ZH)	1-71	B.1.1.7	8271	0	0	Jan	Jan
F3_10_2021_01_14	2021-01-14	5986	Zurich (ZH)	1-71	B.1.1.7	0	0	NA	Jan	Jan
G3_10_2021_01_17	2021-01-17	5986	Zurich (ZH)	1-71	B.1.1.7	0	0	NA	Jan	Jan
H3_10_2021_01_19	2021-01-19	5986	Zurich (ZH)	1-71	B.1.1.7	0	0	NA	Jan	Jan
A4_10_2021_01_21	2021-01-21	5986	Zurich (ZH)	1-71	B.1.1.7	5238	5236	0.999618	Jan	Jan
B4_10_2021_01_24	2021-01-24	5986	Zurich (ZH)	1-71	B.1.1.7	5525	2421	0.43819	Jan	Jan
C4_10_2021_01_26	2021-01-26	5986	Zurich (ZH)	1-71	B.1.1.7	3878	1506	0.388345	Jan	Jan
D4_10_2021_01_31	2021-01-31	5986	Zurich (ZH)	1-71	B.1.1.7	6125	0	0	Jan	Jan
A1_10_2021_02_01	2021-02-01	5986	Zurich (ZH)	1-71	B.1.1.7	1105	0	0	Feb	Feb
C1_10_2021_02_03	2021-02-03	5986	Zurich (ZH)	1-71	B.1.1.7	0	0	NA	Feb	Feb
D1_10_2021_02_04	2021-02-04	5986	Zurich (ZH)	1-71	B.1.1.7	1816	1814	0.998899	Feb	Feb
E1_10_2021_02_05	2021-02-05	5986	Zurich (ZH)	1-71	B.1.1.7	3177	0	0	Feb	Feb
F1_10_2021_02_06	2021-02-06	5986	Zurich (ZH)	1-71	B.1.1.7	6425	1444	0.224747	Feb	Feb
G1_10_2021_02_07	2021-02-07	5986	Zurich (ZH)	1-71	B.1.1.7	15140	2984	0.197094	Feb	Feb
H1_10_2021_02_08	2021-02-08	5986	Zurich (ZH)	1-71	B.1.1.7	12003	2948	0.245605	Feb	Feb
A2_10_2021_02_09	2021-02-09	5986	Zurich (ZH)	1-71	B.1.1.7	26295	5479	0.208367	Feb	Feb
B2_10_2021_02_10	2021-02-10	5986	Zurich (ZH)	1-71	B.1.1.7	0	0	NA	Feb	Feb
B1_10_2021_02_11	2021-02-11	5986	Zurich (ZH)	1-71	B.1.1.7	8793	0	0	Feb	Feb
10_2020_7_9_A	2020-07-09	6954	Zurich (ZH)	1-71	B.1.1.7	0	0	NA	Jul	Jul-Nov
10_2020_7_16_A	2020-07-16	6954	Zurich (ZH)	1-71	B.1.1.7	0	0	NA	Jul	Jul-Nov
10_2020_7_23_A	2020-07-23	6954	Zurich (ZH)	1-71	B.1.1.7	0	0	NA	Jul	Jul-Nov
10_2020_8_2_A	2020-08-02	6954	Zurich (ZH)	1-71	B.1.1.7	0	0	NA	Aug	Jul-Nov
10_2020_8_9_A	2020-08-09	6954	Zurich (ZH)	1-71	B.1.1.7	20	0	0	Aug	Jul-Nov
10_2020_8_16_A	2020-08-16	6954	Zurich (ZH)	1-71	B.1.1.7	0	0	NA	Aug	Jul-Nov
10_2020_8_23_A	2020-08-23	6954	Zurich (ZH)	1-71	B.1.1.7	0	0	NA	Aug	Jul-Nov
10_2020_8_30_A	2020-08-30	6954	Zurich (ZH)	1-71	B.1.1.7	55	0	0	Aug	Jul-Nov
10_2020_9_6_A	2020-09-06	6954	Zurich (ZH)	1-71	B.1.1.7	28	0	0	Sep	Jul-Nov
10_2020_9_13_A	2020-09-13	6954	Zurich (ZH)	1-71	B.1.1.7	153	0	0	Sep	Jul-Nov
10_2020_9_20_A	2020-09-20	6954	Zurich (ZH)	1-71	B.1.1.7	0	0	NA	Sep	Jul-Nov
10_2020_9_27_A	2020-09-27	6954	Zurich (ZH)	1-71	B.1.1.7	26	0	0	Sep	Jul-Nov
10_2020_10_4_A	2020-10-04	6954	Zurich (ZH)	1-71	B.1.1.7	12	0	0	Oct	Jul-Nov
10_2020_10_11_A	2020-10-11	6954	Zurich (ZH)	1-71	B.1.1.7	11	0	0	Oct	Jul-Nov
10_2020_10_18_A	2020-10-18	6954	Zurich (ZH)	1-71	B.1.1.7	12	0	0	Oct	Jul-Nov
10_2020_10_25_A	2020-10-25	6954	Zurich (ZH)	1-71	B.1.1.7	22	0	0	Oct	Jul-Nov
10_2020_10_31_A	2020-10-31	6954	Zurich (ZH)	1-71	B.1.1.7	0	0	NA	Oct	Jul-Nov
10_2020_11_5_A	2020-11-05	6954	Zurich (ZH)	1-71	B.1.1.7	4	0	0	Nov	Jul-Nov
C4_10_2020_12_08_NA_NA	2020-12-08	6954	Zurich (ZH)	1-71	B.1.1.7	129	0	0	Dec	Dec
C3_10_2020_12_09_NA_NA	2020-12-09	6954	Zurich (ZH)	1-71	B.1.1.7	184	0	0	Dec	Dec
C2_10_2020_12_10_NA_NA	2020-12-10	6954	Zurich (ZH)	1-71	B.1.1.7	69	0	0	Dec	Dec
C1_10_2020_12_11_NA_NA	2020-12-11	6954	Zurich (ZH)	1-71	B.1.1.7	21	0	0	Dec	Dec
B12_10_2020_12_12_NA_NA	2020-12-12	6954	Zurich (ZH)	1-71	B.1.1.7	9	0	0	Dec	Dec
B11_10_2020_12_13_NA_NA	2020-12-13	6954	Zurich (ZH)	1-71	B.1.1.7	9	0	0	Dec	Dec
B10_10_2020_12_14_NA_NA	2020-12-14	6954	Zurich (ZH)	1-71	B.1.1.7	33	0	0	Dec	Dec
B9_10_2020_12_15_NA_NA	2020-12-15	6954	Zurich (ZH)	1-71	B.1.1.7	146	0	0	Dec	Dec
B8_10_2020_12_16_NA_NA	2020-12-16	6954	Zurich (ZH)	1-71	B.1.1.7	37	0	0	Dec	Dec
B7_10_2020_12_17_NA_NA	2020-12-17	6954	Zurich (ZH)	1-71	B.1.1.7	29	0	0	Dec	Dec
D3_10_2020_12_17	2020-12-17	6954	Zurich (ZH)	1-71	B.1.1.7	3548	0	0	Dec	Dec
B6_10_2020_12_18_NA_NA	2020-12-18	6954	Zurich (ZH)	1-71	B.1.1.7	5	0	0	Dec	Dec
B5_10_2020_12_19_NA_NA	2020-12-19	6954	Zurich (ZH)	1-71	B.1.1.7	4	0	0	Dec	Dec
E3_10_2020_12_19	2020-12-19	6954	Zurich (ZH)	1-71	B.1.1.7	776	65	0.0837629	Dec	Dec
B4_10_2020_12_20_NA_NA	2020-12-20	6954	Zurich (ZH)	1-71	B.1.1.7	24	0	0	Dec	Dec
H1_10_2020_12_20	2020-12-20	6954	Zurich (ZH)	1-71	B.1.1.7	952	0	0	Dec	Dec
B3_10_2020_12_21_NA_NA	2020-12-21	6954	Zurich (ZH)	1-71	B.1.1.7	0	0	NA	Dec	Dec
F3_10_2020_12_21	2020-12-21	6954	Zurich (ZH)	1-71	B.1.1.7	818	0	0	Dec	Dec
B3_10_2020_12_22	2020-12-22	6954	Zurich (ZH)	1-71	B.1.1.7	2285	0	0	Dec	Dec
B4_10_2020_12_23	2020-12-23	6954	Zurich (ZH)	1-71	B.1.1.7	1081	0	0	Dec	Dec
G3_10_2020_12_23	2020-12-23	6954	Zurich (ZH)	1-71	B.1.1.7	795	63	0.0792453	Dec	Dec
B5_10_2020_12_24	2020-12-24	6954	Zurich (ZH)	1-71	B.1.1.7	582	0	0	Dec	Dec
B6_10_2020_12_25	2020-12-25	6954	Zurich (ZH)	1-71	B.1.1.7	959	0	0	Dec	Dec
H3_10_2020_12_25	2020-12-25	6954	Zurich (ZH)	1-71	B.1.1.7	3209	0	0	Dec	Dec
B7_10_2020_12_26	2020-12-26	6954	Zurich (ZH)	1-71	B.1.1.7	602	71	0.11794	Dec	Dec
B8_10_2020_12_27	2020-12-27	6954	Zurich (ZH)	1-71	B.1.1.7	943	0	0	Dec	Dec
B9_10_2020_12_28	2020-12-28	6954	Zurich (ZH)	1-71	B.1.1.7	359	34	0.0947075	Dec	Dec
A4_10_2020_12_29	2020-12-29	6954	Zurich (ZH)	1-71	B.1.1.7	1829	110	0.0601422	Dec	Dec
C7_10_2020_12_29	2020-12-29	6954	Zurich (ZH)	1-71	B.1.1.7	503	0	0	Dec	Dec
B4_10_2020_12_31	2020-12-31	6954	Zurich (ZH)	1-71	B.1.1.7	1952	81	0.0414959	Dec	Dec
C8_10_2020_12_31	2020-12-31	6954	Zurich (ZH)	1-71	B.1.1.7	1126	0	0	Dec	Dec
C4_10_2021_01_02	2021-01-02	6954	Zurich (ZH)	1-71	B.1.1.7	858	45	0.0524476	Jan	Jan
C9_10_2021_01_02	2021-01-02	6954	Zurich (ZH)	1-71	B.1.1.7	312	143	0.458333	Jan	Jan
C10_10_2021_01_04	2021-01-04	6954	Zurich (ZH)	1-71	B.1.1.7	273	0	0	Jan	Jan
D4_10_2021_01_04	2021-01-04	6954	Zurich (ZH)	1-71	B.1.1.7	10	0	0	Jan	Jan
E4_10_2021_01_06	2021-01-06	6954	Zurich (ZH)	1-71	B.1.1.7	544	0	0	Jan	Jan
F4_10_2021_01_08	2021-01-08	6954	Zurich (ZH)	1-71	B.1.1.7	618	16	0.02589	Jan	Jan
G4_10_2021_01_10	2021-01-10	6954	Zurich (ZH)	1-71	B.1.1.7	892	36	0.0403587	Jan	Jan
E3_10_2021_01_12	2021-01-12	6954	Zurich (ZH)	1-71	B.1.1.7	42000	0	0	Jan	Jan
F3_10_2021_01_14	2021-01-14	6954	Zurich (ZH)	1-71	B.1.1.7	0	0	NA	Jan	Jan
G3_10_2021_01_17	2021-01-17	6954	Zurich (ZH)	1-71	B.1.1.7	13667	0	0	Jan	Jan
H3_10_2021_01_19	2021-01-19	6954	Zurich (ZH)	1-71	B.1.1.7	0	0	NA	Jan	Jan
A4_10_2021_01_21	2021-01-21	6954	Zurich (ZH)	1-71	B.1.1.7	30281	30267	0.999538	Jan	Jan
B4_10_2021_01_24	2021-01-24	6954	Zurich (ZH)	1-71	B.1.1.7	9442	2066	0.21881	Jan	Jan
C4_10_2021_01_26	2021-01-26	6954	Zurich (ZH)	1-71	B.1.1.7	17466	3968	0.227184	Jan	Jan
D4_10_2021_01_31	2021-01-31	6954	Zurich (ZH)	1-71	B.1.1.7	40654	0	0	Jan	Jan
A1_10_2021_02_01	2021-02-01	6954	Zurich (ZH)	1-71	B.1.1.7	0	0	NA	Feb	Feb
C1_10_2021_02_03	2021-02-03	6954	Zurich (ZH)	1-71	B.1.1.7	0	0	NA	Feb	Feb
D1_10_2021_02_04	2021-02-04	6954	Zurich (ZH)	1-71	B.1.1.7	5805	0	0	Feb	Feb
E1_10_2021_02_05	2021-02-05	6954	Zurich (ZH)	1-71	B.1.1.7	12401	8092	0.652528	Feb	Feb
F1_10_2021_02_06	2021-02-06	6954	Zurich (ZH)	1-71	B.1.1.7	5481	0	0	Feb	Feb
G1_10_2021_02_07	2021-02-07	6954	Zurich (ZH)	1-71	B.1.1.7	5815	0	0	Feb	Feb
H1_10_2021_02_08	2021-02-08	6954	Zurich (ZH)	1-71	B.1.1.7	14324	5355	0.373848	Feb	Feb
A2_10_2021_02_09	2021-02-09	6954	Zurich (ZH)	1-71	B.1.1.7	11730	0	0	Feb	Feb
B2_10_2021_02_10	2021-02-10	6954	Zurich (ZH)	1-71	B.1.1.7	0	0	NA	Feb	Feb
B1_10_2021_02_11	2021-02-11	6954	Zurich (ZH)	1-71	B.1.1.7	20822	0	0	Feb	Feb
10_2020_7_9_A	2020-07-09	913	Zurich (ZH)	1-71	B.1.1.7	6412	0	0	Jul	Jul-Nov
10_2020_7_16_A	2020-07-16	913	Zurich (ZH)	1-71	B.1.1.7	11513	0	0	Jul	Jul-Nov
10_2020_7_23_A	2020-07-23	913	Zurich (ZH)	1-71	B.1.1.7	5756	0	0	Jul	Jul-Nov
10_2020_8_2_A	2020-08-02	913	Zurich (ZH)	1-71	B.1.1.7	1188	0	0	Aug	Jul-Nov
10_2020_8_9_A	2020-08-09	913	Zurich (ZH)	1-71	B.1.1.7	7612	0	0	Aug	Jul-Nov
10_2020_8_16_A	2020-08-16	913	Zurich (ZH)	1-71	B.1.1.7	0	0	NA	Aug	Jul-Nov
10_2020_8_23_A	2020-08-23	913	Zurich (ZH)	1-71	B.1.1.7	0	0	NA	Aug	Jul-Nov
10_2020_8_30_A	2020-08-30	913	Zurich (ZH)	1-71	B.1.1.7	20677	0	0	Aug	Jul-Nov
10_2020_9_6_A	2020-09-06	913	Zurich (ZH)	1-71	B.1.1.7	3168	0	0	Sep	Jul-Nov
10_2020_9_13_A	2020-09-13	913	Zurich (ZH)	1-71	B.1.1.7	3806	0	0	Sep	Jul-Nov
10_2020_9_20_A	2020-09-20	913	Zurich (ZH)	1-71	B.1.1.7	3110	0	0	Sep	Jul-Nov
10_2020_9_27_A	2020-09-27	913	Zurich (ZH)	1-71	B.1.1.7	3402	0	0	Sep	Jul-Nov
10_2020_10_4_A	2020-10-04	913	Zurich (ZH)	1-71	B.1.1.7	4599	0	0	Oct	Jul-Nov
10_2020_10_11_A	2020-10-11	913	Zurich (ZH)	1-71	B.1.1.7	10284	0	0	Oct	Jul-Nov
10_2020_10_18_A	2020-10-18	913	Zurich (ZH)	1-71	B.1.1.7	9502	0	0	Oct	Jul-Nov
10_2020_10_25_A	2020-10-25	913	Zurich (ZH)	1-71	B.1.1.7	15405	0	0	Oct	Jul-Nov
10_2020_10_31_A	2020-10-31	913	Zurich (ZH)	1-71	B.1.1.7	14466	0	0	Oct	Jul-Nov
10_2020_11_5_A	2020-11-05	913	Zurich (ZH)	1-71	B.1.1.7	9802	0	0	Nov	Jul-Nov
C4_10_2020_12_08_NA_NA	2020-12-08	913	Zurich (ZH)	1-71	B.1.1.7	43015	0	0	Dec	Dec
C3_10_2020_12_09_NA_NA	2020-12-09	913	Zurich (ZH)	1-71	B.1.1.7	26420	0	0	Dec	Dec
C2_10_2020_12_10_NA_NA	2020-12-10	913	Zurich (ZH)	1-71	B.1.1.7	42094	0	0	Dec	Dec
C1_10_2020_12_11_NA_NA	2020-12-11	913	Zurich (ZH)	1-71	B.1.1.7	51686	0	0	Dec	Dec
B12_10_2020_12_12_NA_NA	2020-12-12	913	Zurich (ZH)	1-71	B.1.1.7	15114	0	0	Dec	Dec
B11_10_2020_12_13_NA_NA	2020-12-13	913	Zurich (ZH)	1-71	B.1.1.7	25478	0	0	Dec	Dec
B10_10_2020_12_14_NA_NA	2020-12-14	913	Zurich (ZH)	1-71	B.1.1.7	23202	0	0	Dec	Dec
B9_10_2020_12_15_NA_NA	2020-12-15	913	Zurich (ZH)	1-71	B.1.1.7	40137	0	0	Dec	Dec
B8_10_2020_12_16_NA_NA	2020-12-16	913	Zurich (ZH)	1-71	B.1.1.7	39240	0	0	Dec	Dec
B7_10_2020_12_17_NA_NA	2020-12-17	913	Zurich (ZH)	1-71	B.1.1.7	44838	0	0	Dec	Dec
D3_10_2020_12_17	2020-12-17	913	Zurich (ZH)	1-71	B.1.1.7	99	0	0	Dec	Dec
B6_10_2020_12_18_NA_NA	2020-12-18	913	Zurich (ZH)	1-71	B.1.1.7	18811	0	0	Dec	Dec
B5_10_2020_12_19_NA_NA	2020-12-19	913	Zurich (ZH)	1-71	B.1.1.7	43321	0	0	Dec	Dec
E3_10_2020_12_19	2020-12-19	913	Zurich (ZH)	1-71	B.1.1.7	10	0	0	Dec	Dec
B4_10_2020_12_20_NA_NA	2020-12-20	913	Zurich (ZH)	1-71	B.1.1.7	50105	0	0	Dec	Dec
H1_10_2020_12_20	2020-12-20	913	Zurich (ZH)	1-71	B.1.1.7	10	0	0	Dec	Dec
B3_10_2020_12_21_NA_NA	2020-12-21	913	Zurich (ZH)	1-71	B.1.1.7	21508	0	0	Dec	Dec
F3_10_2020_12_21	2020-12-21	913	Zurich (ZH)	1-71	B.1.1.7	25	0	0	Dec	Dec
B3_10_2020_12_22	2020-12-22	913	Zurich (ZH)	1-71	B.1.1.7	63	0	0	Dec	Dec
B4_10_2020_12_23	2020-12-23	913	Zurich (ZH)	1-71	B.1.1.7	57	0	0	Dec	Dec
G3_10_2020_12_23	2020-12-23	913	Zurich (ZH)	1-71	B.1.1.7	39	0	0	Dec	Dec
B5_10_2020_12_24	2020-12-24	913	Zurich (ZH)	1-71	B.1.1.7	104	6	0.0576923	Dec	Dec
B6_10_2020_12_25	2020-12-25	913	Zurich (ZH)	1-71	B.1.1.7	127	19	0.149606	Dec	Dec
H3_10_2020_12_25	2020-12-25	913	Zurich (ZH)	1-71	B.1.1.7	237	0	0	Dec	Dec
B7_10_2020_12_26	2020-12-26	913	Zurich (ZH)	1-71	B.1.1.7	56	0	0	Dec	Dec
B8_10_2020_12_27	2020-12-27	913	Zurich (ZH)	1-71	B.1.1.7	20	0	0	Dec	Dec
B9_10_2020_12_28	2020-12-28	913	Zurich (ZH)	1-71	B.1.1.7	49	0	0	Dec	Dec
A4_10_2020_12_29	2020-12-29	913	Zurich (ZH)	1-71	B.1.1.7	12	0	0	Dec	Dec
C7_10_2020_12_29	2020-12-29	913	Zurich (ZH)	1-71	B.1.1.7	28	0	0	Dec	Dec
B4_10_2020_12_31	2020-12-31	913	Zurich (ZH)	1-71	B.1.1.7	35	0	0	Dec	Dec
C8_10_2020_12_31	2020-12-31	913	Zurich (ZH)	1-71	B.1.1.7	77	0	0	Dec	Dec
C4_10_2021_01_02	2021-01-02	913	Zurich (ZH)	1-71	B.1.1.7	15	0	0	Jan	Jan
C9_10_2021_01_02	2021-01-02	913	Zurich (ZH)	1-71	B.1.1.7	63	4	0.0634921	Jan	Jan
C10_10_2021_01_04	2021-01-04	913	Zurich (ZH)	1-71	B.1.1.7	34	0	0	Jan	Jan
D4_10_2021_01_04	2021-01-04	913	Zurich (ZH)	1-71	B.1.1.7	0	0	NA	Jan	Jan
E4_10_2021_01_06	2021-01-06	913	Zurich (ZH)	1-71	B.1.1.7	10	0	0	Jan	Jan
F4_10_2021_01_08	2021-01-08	913	Zurich (ZH)	1-71	B.1.1.7	16	0	0	Jan	Jan
G4_10_2021_01_10	2021-01-10	913	Zurich (ZH)	1-71	B.1.1.7	20	0	0	Jan	Jan
E3_10_2021_01_12	2021-01-12	913	Zurich (ZH)	1-71	B.1.1.7	98	0	0	Jan	Jan
F3_10_2021_01_14	2021-01-14	913	Zurich (ZH)	1-71	B.1.1.7	0	0	NA	Jan	Jan
G3_10_2021_01_17	2021-01-17	913	Zurich (ZH)	1-71	B.1.1.7	124	0	0	Jan	Jan
H3_10_2021_01_19	2021-01-19	913	Zurich (ZH)	1-71	B.1.1.7	0	0	NA	Jan	Jan
A4_10_2021_01_21	2021-01-21	913	Zurich (ZH)	1-71	B.1.1.7	80	0	0	Jan	Jan
B4_10_2021_01_24	2021-01-24	913	Zurich (ZH)	1-71	B.1.1.7	168	97	0.577381	Jan	Jan
C4_10_2021_01_26	2021-01-26	913	Zurich (ZH)	1-71	B.1.1.7	425	0	0	Jan	Jan
D4_10_2021_01_31	2021-01-31	913	Zurich (ZH)	1-71	B.1.1.7	191	145	0.759162	Jan	Jan
A1_10_2021_02_01	2021-02-01	913	Zurich (ZH)	1-71	B.1.1.7	49	0	0	Feb	Feb
C1_10_2021_02_03	2021-02-03	913	Zurich (ZH)	1-71	B.1.1.7	0	0	NA	Feb	Feb
D1_10_2021_02_04	2021-02-04	913	Zurich (ZH)	1-71	B.1.1.7	59	0	0	Feb	Feb
E1_10_2021_02_05	2021-02-05	913	Zurich (ZH)	1-71	B.1.1.7	157	108	0.687898	Feb	Feb
F1_10_2021_02_06	2021-02-06	913	Zurich (ZH)	1-71	B.1.1.7	67	63	0.940299	Feb	Feb
G1_10_2021_02_07	2021-02-07	913	Zurich (ZH)	1-71	B.1.1.7	62	0	0	Feb	Feb
H1_10_2021_02_08	2021-02-08	913	Zurich (ZH)	1-71	B.1.1.7	45	20	0.444444	Feb	Feb
A2_10_2021_02_09	2021-02-09	913	Zurich (ZH)	1-71	B.1.1.7	0	0	NA	Feb	Feb
B2_10_2021_02_10	2021-02-10	913	Zurich (ZH)	1-71	B.1.1.7	0	0	NA	Feb	Feb
B1_10_2021_02_11	2021-02-11	913	Zurich (ZH)	1-71	B.1.1.7	0	0	NA	Feb	Feb
B10_12_2020_09_27	2020-09-27	21765-21770	Lausanne (VD)	72	B.1.1.7	3318	894	0.269439	Sep	Sep-Nov
B11_12_2020_10_08	2020-10-08	21765-21770	Lausanne (VD)	72	B.1.1.7	32672	0	0	Oct	Sep-Nov
A1_12_2020_10_15	2020-10-15	21765-21770	Lausanne (VD)	72	B.1.1.7	3000	0	0	Oct	Sep-Nov
B1_12_2020_10_15_n	2020-10-15	21765-21770	Lausanne (VD)	72	B.1.1.7	2724	318	0.11674	Oct	Sep-Nov
B12_12_2020_10_15	2020-10-15	21765-21770	Lausanne (VD)	72	B.1.1.7	6359	0	0	Oct	Sep-Nov
C1_12_2020_10_18	2020-10-18	21765-21770	Lausanne (VD)	72	B.1.1.7	12814	1116	0.0870922	Oct	Sep-Nov
C2_12_2020_10_22	2020-10-22	21765-21770	Lausanne (VD)	72	B.1.1.7	26961	0	0	Oct	Sep-Nov
12_2020_11_5_A	2020-11-05	21765-21770	Lausanne (VD)	72	B.1.1.7	3111	162	0.0520733	Nov	Sep-Nov
B2_12_2020_12_08_NA_NA	2020-12-08	21765-21770	Lausanne (VD)	72	B.1.1.7	54	0	0	Dec	Dec
C1_12_2020_12_08	2020-12-08	21765-21770	Lausanne (VD)	72	B.1.1.7	5883	0	0	Dec	Dec
B1_12_2020_12_09_NA_NA	2020-12-09	21765-21770	Lausanne (VD)	72	B.1.1.7	9744	0	0	Dec	Dec
D1_12_2020_12_09	2020-12-09	21765-21770	Lausanne (VD)	72	B.1.1.7	14162	36	0.00254201	Dec	Dec
A12_12_2020_12_10_NA_NA	2020-12-10	21765-21770	Lausanne (VD)	72	B.1.1.7	45742	0	0	Dec	Dec
E1_12_2020_12_10	2020-12-10	21765-21770	Lausanne (VD)	72	B.1.1.7	14145	0	0	Dec	Dec
A11_12_2020_12_11_NA_NA	2020-12-11	21765-21770	Lausanne (VD)	72	B.1.1.7	0	0	NA	Dec	Dec
A10_12_2020_12_12_NA_NA	2020-12-12	21765-21770	Lausanne (VD)	72	B.1.1.7	294	0	0	Dec	Dec
A9_12_2020_12_13_NA_NA	2020-12-13	21765-21770	Lausanne (VD)	72	B.1.1.7	743	0	0	Dec	Dec
F1_12_2020_12_13	2020-12-13	21765-21770	Lausanne (VD)	72	B.1.1.7	5547	0	0	Dec	Dec
A8_12_2020_12_14_NA_NA	2020-12-14	21765-21770	Lausanne (VD)	72	B.1.1.7	126	0	0	Dec	Dec
A2_12_2020_12_15	2020-12-15	21765-21770	Lausanne (VD)	72	B.1.1.7	1494	0	0	Dec	Dec
A7_12_2020_12_15_NA_NA	2020-12-15	21765-21770	Lausanne (VD)	72	B.1.1.7	402	0	0	Dec	Dec
A6_12_2020_12_16_NA_NA	2020-12-16	21765-21770	Lausanne (VD)	72	B.1.1.7	2442	0	0	Dec	Dec
A5_12_2020_12_17_NA_NA	2020-12-17	21765-21770	Lausanne (VD)	72	B.1.1.7	2760	0	0	Dec	Dec
G1_12_2020_12_17	2020-12-17	21765-21770	Lausanne (VD)	72	B.1.1.7	1667	0	0	Dec	Dec
A4_12_2020_12_18_NA_NA	2020-12-18	21765-21770	Lausanne (VD)	72	B.1.1.7	0	0	NA	Dec	Dec
A3_12_2020_12_19_NA_NA	2020-12-19	21765-21770	Lausanne (VD)	72	B.1.1.7	36	0	0	Dec	Dec
B2_12_2020_12_19	2020-12-19	21765-21770	Lausanne (VD)	72	B.1.1.7	858	0	0	Dec	Dec
A2_12_2020_12_20_NA_NA	2020-12-20	21765-21770	Lausanne (VD)	72	B.1.1.7	0	0	NA	Dec	Dec
A1_12_2020_12_21_NA_NA	2020-12-21	21765-21770	Lausanne (VD)	72	B.1.1.7	24	0	0	Dec	Dec
A9_12_2020_12_22	2020-12-22	21765-21770	Lausanne (VD)	72	B.1.1.7	0	0	NA	Dec	Dec
A10_12_2020_12_23	2020-12-23	21765-21770	Lausanne (VD)	72	B.1.1.7	0	0	NA	Dec	Dec
C2_12_2020_12_23	2020-12-23	21765-21770	Lausanne (VD)	72	B.1.1.7	0	0	NA	Dec	Dec
A11_12_2020_12_24	2020-12-24	21765-21770	Lausanne (VD)	72	B.1.1.7	14486	0	0	Dec	Dec
A12_12_2020_12_25	2020-12-25	21765-21770	Lausanne (VD)	72	B.1.1.7	1976	0	0	Dec	Dec
D2_12_2020_12_25	2020-12-25	21765-21770	Lausanne (VD)	72	B.1.1.7	3220	288	0.089441	Dec	Dec
B1_12_2020_12_26	2020-12-26	21765-21770	Lausanne (VD)	72	B.1.1.7	1368	0	0	Dec	Dec
B2_12_2020_12_27	2020-12-27	21765-21770	Lausanne (VD)	72	B.1.1.7	138	12	0.0869565	Dec	Dec
E2_12_2020_12_27	2020-12-27	21765-21770	Lausanne (VD)	72	B.1.1.7	204	24	0.117647	Dec	Dec
C3_12_2020_12_29	2020-12-29	21765-21770	Lausanne (VD)	72	B.1.1.7	70247	0	0	Dec	Dec
C4_12_2020_12_31	2020-12-31	21765-21770	Lausanne (VD)	72	B.1.1.7	20682	660	0.0319118	Dec	Dec
F2_12_2020_12_31	2020-12-31	21765-21770	Lausanne (VD)	72	B.1.1.7	4227	0	0	Dec	Dec
C5_12_2021_01_02	2021-01-02	21765-21770	Lausanne (VD)	72	B.1.1.7	15701	7443	0.474046	Jan	Jan
G2_12_2021_01_02	2021-01-02	21765-21770	Lausanne (VD)	72	B.1.1.7	18736	0	0	Jan	Jan
C6_12_2021_01_04	2021-01-04	21765-21770	Lausanne (VD)	72	B.1.1.7	17357	0	0	Jan	Jan
H2_12_2021_01_04	2021-01-04	21765-21770	Lausanne (VD)	72	B.1.1.7	18962	0	0	Jan	Jan
A3_12_2021_01_06	2021-01-06	21765-21770	Lausanne (VD)	72	B.1.1.7	1810	378	0.20884	Jan	Jan
B3_12_2021_01_08	2021-01-08	21765-21770	Lausanne (VD)	72	B.1.1.7	24726	3376	0.136536	Jan	Jan
C3_12_2021_01_10	2021-01-10	21765-21770	Lausanne (VD)	72	B.1.1.7	2766	270	0.0976139	Jan	Jan
E4_12_2021_01_12	2021-01-12	21765-21770	Lausanne (VD)	72	B.1.1.7	774	96	0.124031	Jan	Jan
G4_12_2021_01_19	2021-01-19	21765-21770	Lausanne (VD)	72	B.1.1.7	42988	0	0	Jan	Jan
H4_12_2021_01_21	2021-01-21	21765-21770	Lausanne (VD)	72	B.1.1.7	38230	4182	0.109391	Jan	Jan
A5_12_2021_01_24	2021-01-24	21765-21770	Lausanne (VD)	72	B.1.1.7	32191	32182	0.99972	Jan	Jan
B5_12_2021_01_26	2021-01-26	21765-21770	Lausanne (VD)	72	B.1.1.7	63851	19601	0.30698	Jan	Jan
C5_12_2021_01_31	2021-01-31	21765-21770	Lausanne (VD)	72	B.1.1.7	0	0	NA	Jan	Jan
C2_12_2021_02_01	2021-02-01	21765-21770	Lausanne (VD)	72	B.1.1.7	0	0	NA	Feb	Feb
E2_12_2021_02_03	2021-02-03	21765-21770	Lausanne (VD)	72	B.1.1.7	33911	27740	0.818024	Feb	Feb
F2_12_2021_02_04	2021-02-04	21765-21770	Lausanne (VD)	72	B.1.1.7	39362	21752	0.552614	Feb	Feb
G2_12_2021_02_05	2021-02-05	21765-21770	Lausanne (VD)	72	B.1.1.7	81412	0	0	Feb	Feb
H2_12_2021_02_06	2021-02-06	21765-21770	Lausanne (VD)	72	B.1.1.7	0	0	NA	Feb	Feb
A3_12_2021_02_07	2021-02-07	21765-21770	Lausanne (VD)	72	B.1.1.7	56413	38992	0.691188	Feb	Feb
C3_12_2021_02_09	2021-02-09	21765-21770	Lausanne (VD)	72	B.1.1.7	0	0	NA	Feb	Feb
D3_12_2021_02_10	2021-02-10	21765-21770	Lausanne (VD)	72	B.1.1.7	82319	36953	0.4489	Feb	Feb
D2_12_2021_02_12	2021-02-12	21765-21770	Lausanne (VD)	72	B.1.1.7	48086	12590	0.261823	Feb	Feb
B3_12_2021_02_13	2021-02-13	21765-21770	Lausanne (VD)	72	B.1.1.7	82703	50035	0.604996	Feb	Feb
B10_12_2020_09_27	2020-09-27	21991-21993	Lausanne (VD)	72	B.1.1.7	3015	0	0	Sep	Sep-Nov
B11_12_2020_10_08	2020-10-08	21991-21993	Lausanne (VD)	72	B.1.1.7	18277	6	0.000328281	Oct	Sep-Nov
A1_12_2020_10_15	2020-10-15	21991-21993	Lausanne (VD)	72	B.1.1.7	1832	20	0.010917	Oct	Sep-Nov
B1_12_2020_10_15_n	2020-10-15	21991-21993	Lausanne (VD)	72	B.1.1.7	1445	0	0	Oct	Sep-Nov
B12_12_2020_10_15	2020-10-15	21991-21993	Lausanne (VD)	72	B.1.1.7	3729	0	0	Oct	Sep-Nov
C1_12_2020_10_18	2020-10-18	21991-21993	Lausanne (VD)	72	B.1.1.7	8935	0	0	Oct	Sep-Nov
C2_12_2020_10_22	2020-10-22	21991-21993	Lausanne (VD)	72	B.1.1.7	16710	0	0	Oct	Sep-Nov
12_2020_11_5_A	2020-11-05	21991-21993	Lausanne (VD)	72	B.1.1.7	1716	0	0	Nov	Sep-Nov
B2_12_2020_12_08_NA_NA	2020-12-08	21991-21993	Lausanne (VD)	72	B.1.1.7	27	0	0	Dec	Dec
C1_12_2020_12_08	2020-12-08	21991-21993	Lausanne (VD)	72	B.1.1.7	3577	0	0	Dec	Dec
B1_12_2020_12_09_NA_NA	2020-12-09	21991-21993	Lausanne (VD)	72	B.1.1.7	10713	0	0	Dec	Dec
D1_12_2020_12_09	2020-12-09	21991-21993	Lausanne (VD)	72	B.1.1.7	8604	262	0.030451	Dec	Dec
A12_12_2020_12_10_NA_NA	2020-12-10	21991-21993	Lausanne (VD)	72	B.1.1.7	30415	0	0	Dec	Dec
E1_12_2020_12_10	2020-12-10	21991-21993	Lausanne (VD)	72	B.1.1.7	8113	0	0	Dec	Dec
A11_12_2020_12_11_NA_NA	2020-12-11	21991-21993	Lausanne (VD)	72	B.1.1.7	0	0	NA	Dec	Dec
A10_12_2020_12_12_NA_NA	2020-12-12	21991-21993	Lausanne (VD)	72	B.1.1.7	147	0	0	Dec	Dec
A9_12_2020_12_13_NA_NA	2020-12-13	21991-21993	Lausanne (VD)	72	B.1.1.7	498	0	0	Dec	Dec
F1_12_2020_12_13	2020-12-13	21991-21993	Lausanne (VD)	72	B.1.1.7	2901	9	0.00310238	Dec	Dec
A8_12_2020_12_14_NA_NA	2020-12-14	21991-21993	Lausanne (VD)	72	B.1.1.7	69	0	0	Dec	Dec
A2_12_2020_12_15	2020-12-15	21991-21993	Lausanne (VD)	72	B.1.1.7	897	27	0.0301003	Dec	Dec
A7_12_2020_12_15_NA_NA	2020-12-15	21991-21993	Lausanne (VD)	72	B.1.1.7	0	0	NA	Dec	Dec
A6_12_2020_12_16_NA_NA	2020-12-16	21991-21993	Lausanne (VD)	72	B.1.1.7	1257	0	0	Dec	Dec
A5_12_2020_12_17_NA_NA	2020-12-17	21991-21993	Lausanne (VD)	72	B.1.1.7	1650	0	0	Dec	Dec
G1_12_2020_12_17	2020-12-17	21991-21993	Lausanne (VD)	72	B.1.1.7	945	23	0.0243386	Dec	Dec
A4_12_2020_12_18_NA_NA	2020-12-18	21991-21993	Lausanne (VD)	72	B.1.1.7	0	0	NA	Dec	Dec
A3_12_2020_12_19_NA_NA	2020-12-19	21991-21993	Lausanne (VD)	72	B.1.1.7	0	0	NA	Dec	Dec
B2_12_2020_12_19	2020-12-19	21991-21993	Lausanne (VD)	72	B.1.1.7	0	0	NA	Dec	Dec
A2_12_2020_12_20_NA_NA	2020-12-20	21991-21993	Lausanne (VD)	72	B.1.1.7	0	0	NA	Dec	Dec
A1_12_2020_12_21_NA_NA	2020-12-21	21991-21993	Lausanne (VD)	72	B.1.1.7	12	0	0	Dec	Dec
A9_12_2020_12_22	2020-12-22	21991-21993	Lausanne (VD)	72	B.1.1.7	0	0	NA	Dec	Dec
A10_12_2020_12_23	2020-12-23	21991-21993	Lausanne (VD)	72	B.1.1.7	0	0	NA	Dec	Dec
C2_12_2020_12_23	2020-12-23	21991-21993	Lausanne (VD)	72	B.1.1.7	0	0	NA	Dec	Dec
A11_12_2020_12_24	2020-12-24	21991-21993	Lausanne (VD)	72	B.1.1.7	12179	0	0	Dec	Dec
A12_12_2020_12_25	2020-12-25	21991-21993	Lausanne (VD)	72	B.1.1.7	1170	0	0	Dec	Dec
D2_12_2020_12_25	2020-12-25	21991-21993	Lausanne (VD)	72	B.1.1.7	1890	0	0	Dec	Dec
B1_12_2020_12_26	2020-12-26	21991-21993	Lausanne (VD)	72	B.1.1.7	0	0	NA	Dec	Dec
B2_12_2020_12_27	2020-12-27	21991-21993	Lausanne (VD)	72	B.1.1.7	69	0	0	Dec	Dec
E2_12_2020_12_27	2020-12-27	21991-21993	Lausanne (VD)	72	B.1.1.7	177	18	0.101695	Dec	Dec
C3_12_2020_12_29	2020-12-29	21991-21993	Lausanne (VD)	72	B.1.1.7	40679	0	0	Dec	Dec
C4_12_2020_12_31	2020-12-31	21991-21993	Lausanne (VD)	72	B.1.1.7	13429	0	0	Dec	Dec
F2_12_2020_12_31	2020-12-31	21991-21993	Lausanne (VD)	72	B.1.1.7	2225	0	0	Dec	Dec
C5_12_2021_01_02	2021-01-02	21991-21993	Lausanne (VD)	72	B.1.1.7	12455	0	0	Jan	Jan
G2_12_2021_01_02	2021-01-02	21991-21993	Lausanne (VD)	72	B.1.1.7	10149	0	0	Jan	Jan
C6_12_2021_01_04	2021-01-04	21991-21993	Lausanne (VD)	72	B.1.1.7	9539	549	0.0575532	Jan	Jan
H2_12_2021_01_04	2021-01-04	21991-21993	Lausanne (VD)	72	B.1.1.7	10065	0	0	Jan	Jan
A3_12_2021_01_06	2021-01-06	21991-21993	Lausanne (VD)	72	B.1.1.7	1179	231	0.195929	Jan	Jan
B3_12_2021_01_08	2021-01-08	21991-21993	Lausanne (VD)	72	B.1.1.7	0	0	NA	Jan	Jan
C3_12_2021_01_10	2021-01-10	21991-21993	Lausanne (VD)	72	B.1.1.7	1777	57	0.0320765	Jan	Jan
E4_12_2021_01_12	2021-01-12	21991-21993	Lausanne (VD)	72	B.1.1.7	555	147	0.264865	Jan	Jan
G4_12_2021_01_19	2021-01-19	21991-21993	Lausanne (VD)	72	B.1.1.7	39332	0	0	Jan	Jan
H4_12_2021_01_21	2021-01-21	21991-21993	Lausanne (VD)	72	B.1.1.7	19602	2223	0.113407	Jan	Jan
A5_12_2021_01_24	2021-01-24	21991-21993	Lausanne (VD)	72	B.1.1.7	29590	29574	0.999459	Jan	Jan
B5_12_2021_01_26	2021-01-26	21991-21993	Lausanne (VD)	72	B.1.1.7	46581	16987	0.364677	Jan	Jan
C5_12_2021_01_31	2021-01-31	21991-21993	Lausanne (VD)	72	B.1.1.7	0	0	NA	Jan	Jan
C2_12_2021_02_01	2021-02-01	21991-21993	Lausanne (VD)	72	B.1.1.7	0	0	NA	Feb	Feb
E2_12_2021_02_03	2021-02-03	21991-21993	Lausanne (VD)	72	B.1.1.7	23109	17098	0.739885	Feb	Feb
F2_12_2021_02_04	2021-02-04	21991-21993	Lausanne (VD)	72	B.1.1.7	34153	22851	0.669077	Feb	Feb
G2_12_2021_02_05	2021-02-05	21991-21993	Lausanne (VD)	72	B.1.1.7	0	0	NA	Feb	Feb
H2_12_2021_02_06	2021-02-06	21991-21993	Lausanne (VD)	72	B.1.1.7	0	0	NA	Feb	Feb
A3_12_2021_02_07	2021-02-07	21991-21993	Lausanne (VD)	72	B.1.1.7	52442	43851	0.836181	Feb	Feb
C3_12_2021_02_09	2021-02-09	21991-21993	Lausanne (VD)	72	B.1.1.7	8155	0	0	Feb	Feb
D3_12_2021_02_10	2021-02-10	21991-21993	Lausanne (VD)	72	B.1.1.7	66928	31023	0.463528	Feb	Feb
D2_12_2021_02_12	2021-02-12	21991-21993	Lausanne (VD)	72	B.1.1.7	32755	8216	0.250832	Feb	Feb
B3_12_2021_02_13	2021-02-13	21991-21993	Lausanne (VD)	72	B.1.1.7	50692	30072	0.59323	Feb	Feb
24_2020_12_21_GRAB_Wastewater_NA	2020-12-21	21765-21770	Ski resort	72	B.1.1.7	5944	0	0	Dec	Dec
A1_24_2020_12_22	2020-12-22	21765-21770	Ski resort	72	B.1.1.7	27407	0	0	Dec	Dec
A2_24_2020_12_23	2020-12-23	21765-21770	Ski resort	72	B.1.1.7	7290	2154	0.295473	Dec	Dec
A3_24_2020_12_24	2020-12-24	21765-21770	Ski resort	72	B.1.1.7	1012	0	0	Dec	Dec
A4_24_2020_12_25	2020-12-25	21765-21770	Ski resort	72	B.1.1.7	16490	4942	0.299697	Dec	Dec
A5_24_2020_12_26	2020-12-26	21765-21770	Ski resort	72	B.1.1.7	19001	4236	0.222936	Dec	Dec
A6_24_2020_12_27	2020-12-27	21765-21770	Ski resort	72	B.1.1.7	20444	0	0	Dec	Dec
A7_24_2020_12_28	2020-12-28	21765-21770	Ski resort	72	B.1.1.7	6945	0	0	Dec	Dec
24_2020_12_21_GRAB_Wastewater_NA	2020-12-21	21991-21993	Ski resort	72	B.1.1.7	8631	1353	0.156761	Dec	Dec
A1_24_2020_12_22	2020-12-22	21991-21993	Ski resort	72	B.1.1.7	21508	1299	0.0603961	Dec	Dec
A2_24_2020_12_23	2020-12-23	21991-21993	Ski resort	72	B.1.1.7	4404	1116	0.253406	Dec	Dec
A3_24_2020_12_24	2020-12-24	21991-21993	Ski resort	72	B.1.1.7	2169	54	0.0248963	Dec	Dec
A4_24_2020_12_25	2020-12-25	21991-21993	Ski resort	72	B.1.1.7	10260	2211	0.215497	Dec	Dec
A5_24_2020_12_26	2020-12-26	21991-21993	Ski resort	72	B.1.1.7	12378	1487	0.120132	Dec	Dec
A6_24_2020_12_27	2020-12-27	21991-21993	Ski resort	72	B.1.1.7	12789	475	0.0371413	Dec	Dec
A7_24_2020_12_28	2020-12-28	21991-21993	Ski resort	72	B.1.1.7	4260	0	0	Dec	Dec
10_2020_7_9_A	2020-07-09	21765-21770	Zurich (ZH)	72	B.1.1.7	3728	0	0	Jul	Jul-Nov
10_2020_7_16_A	2020-07-16	21765-21770	Zurich (ZH)	72	B.1.1.7	10324	0	0	Jul	Jul-Nov
10_2020_7_23_A	2020-07-23	21765-21770	Zurich (ZH)	72	B.1.1.7	0	0	NA	Jul	Jul-Nov
10_2020_8_2_A	2020-08-02	21765-21770	Zurich (ZH)	72	B.1.1.7	5106	2178	0.426557	Aug	Jul-Nov
10_2020_8_9_A	2020-08-09	21765-21770	Zurich (ZH)	72	B.1.1.7	3216	0	0	Aug	Jul-Nov
10_2020_8_16_A	2020-08-16	21765-21770	Zurich (ZH)	72	B.1.1.7	0	0	NA	Aug	Jul-Nov
10_2020_8_23_A	2020-08-23	21765-21770	Zurich (ZH)	72	B.1.1.7	0	0	NA	Aug	Jul-Nov
10_2020_8_30_A	2020-08-30	21765-21770	Zurich (ZH)	72	B.1.1.7	32954	0	0	Aug	Jul-Nov
10_2020_9_6_A	2020-09-06	21765-21770	Zurich (ZH)	72	B.1.1.7	6946	0	0	Sep	Jul-Nov
10_2020_9_13_A	2020-09-13	21765-21770	Zurich (ZH)	72	B.1.1.7	16816	0	0	Sep	Jul-Nov
10_2020_9_20_A	2020-09-20	21765-21770	Zurich (ZH)	72	B.1.1.7	588	0	0	Sep	Jul-Nov
10_2020_9_27_A	2020-09-27	21765-21770	Zurich (ZH)	72	B.1.1.7	5063	0	0	Sep	Jul-Nov
10_2020_10_4_A	2020-10-04	21765-21770	Zurich (ZH)	72	B.1.1.7	1510	216	0.143046	Oct	Jul-Nov
10_2020_10_11_A	2020-10-11	21765-21770	Zurich (ZH)	72	B.1.1.7	11536	0	0	Oct	Jul-Nov
10_2020_10_18_A	2020-10-18	21765-21770	Zurich (ZH)	72	B.1.1.7	10524	0	0	Oct	Jul-Nov
10_2020_10_25_A	2020-10-25	21765-21770	Zurich (ZH)	72	B.1.1.7	4176	0	0	Oct	Jul-Nov
10_2020_10_31_A	2020-10-31	21765-21770	Zurich (ZH)	72	B.1.1.7	541	12	0.0221811	Oct	Jul-Nov
10_2020_11_5_A	2020-11-05	21765-21770	Zurich (ZH)	72	B.1.1.7	2710	0	0	Nov	Jul-Nov
C4_10_2020_12_08_NA_NA	2020-12-08	21765-21770	Zurich (ZH)	72	B.1.1.7	70145	0	0	Dec	Dec
C3_10_2020_12_09_NA_NA	2020-12-09	21765-21770	Zurich (ZH)	72	B.1.1.7	61895	6176	0.0997819	Dec	Dec
C2_10_2020_12_10_NA_NA	2020-12-10	21765-21770	Zurich (ZH)	72	B.1.1.7	42875	0	0	Dec	Dec
C1_10_2020_12_11_NA_NA	2020-12-11	21765-21770	Zurich (ZH)	72	B.1.1.7	22966	3794	0.165201	Dec	Dec
B12_10_2020_12_12_NA_NA	2020-12-12	21765-21770	Zurich (ZH)	72	B.1.1.7	13052	780	0.059761	Dec	Dec
B11_10_2020_12_13_NA_NA	2020-12-13	21765-21770	Zurich (ZH)	72	B.1.1.7	10822	0	0	Dec	Dec
B10_10_2020_12_14_NA_NA	2020-12-14	21765-21770	Zurich (ZH)	72	B.1.1.7	13300	1089	0.0818797	Dec	Dec
B9_10_2020_12_15_NA_NA	2020-12-15	21765-21770	Zurich (ZH)	72	B.1.1.7	54357	3150	0.0579502	Dec	Dec
B8_10_2020_12_16_NA_NA	2020-12-16	21765-21770	Zurich (ZH)	72	B.1.1.7	40805	0	0	Dec	Dec
B7_10_2020_12_17_NA_NA	2020-12-17	21765-21770	Zurich (ZH)	72	B.1.1.7	35895	3026	0.0843014	Dec	Dec
D3_10_2020_12_17	2020-12-17	21765-21770	Zurich (ZH)	72	B.1.1.7	14895	1440	0.0966767	Dec	Dec
B6_10_2020_12_18_NA_NA	2020-12-18	21765-21770	Zurich (ZH)	72	B.1.1.7	9757	0	0	Dec	Dec
B5_10_2020_12_19_NA_NA	2020-12-19	21765-21770	Zurich (ZH)	72	B.1.1.7	20437	2616	0.128003	Dec	Dec
E3_10_2020_12_19	2020-12-19	21765-21770	Zurich (ZH)	72	B.1.1.7	3482	558	0.160253	Dec	Dec
B4_10_2020_12_20_NA_NA	2020-12-20	21765-21770	Zurich (ZH)	72	B.1.1.7	39915	3748	0.0938995	Dec	Dec
H1_10_2020_12_20	2020-12-20	21765-21770	Zurich (ZH)	72	B.1.1.7	3994	0	0	Dec	Dec
B3_10_2020_12_21_NA_NA	2020-12-21	21765-21770	Zurich (ZH)	72	B.1.1.7	17076	996	0.0583275	Dec	Dec
F3_10_2020_12_21	2020-12-21	21765-21770	Zurich (ZH)	72	B.1.1.7	2259	96	0.0424967	Dec	Dec
B3_10_2020_12_22	2020-12-22	21765-21770	Zurich (ZH)	72	B.1.1.7	21260	1218	0.0572907	Dec	Dec
B4_10_2020_12_23	2020-12-23	21765-21770	Zurich (ZH)	72	B.1.1.7	12363	426	0.0344577	Dec	Dec
G3_10_2020_12_23	2020-12-23	21765-21770	Zurich (ZH)	72	B.1.1.7	4392	204	0.0464481	Dec	Dec
B5_10_2020_12_24	2020-12-24	21765-21770	Zurich (ZH)	72	B.1.1.7	13764	0	0	Dec	Dec
B6_10_2020_12_25	2020-12-25	21765-21770	Zurich (ZH)	72	B.1.1.7	16521	3336	0.201925	Dec	Dec
H3_10_2020_12_25	2020-12-25	21765-21770	Zurich (ZH)	72	B.1.1.7	24256	4596	0.189479	Dec	Dec
B7_10_2020_12_26	2020-12-26	21765-21770	Zurich (ZH)	72	B.1.1.7	11202	2824	0.252098	Dec	Dec
B8_10_2020_12_27	2020-12-27	21765-21770	Zurich (ZH)	72	B.1.1.7	8933	102	0.0114183	Dec	Dec
B9_10_2020_12_28	2020-12-28	21765-21770	Zurich (ZH)	72	B.1.1.7	4084	0	0	Dec	Dec
A4_10_2020_12_29	2020-12-29	21765-21770	Zurich (ZH)	72	B.1.1.7	11619	486	0.041828	Dec	Dec
C7_10_2020_12_29	2020-12-29	21765-21770	Zurich (ZH)	72	B.1.1.7	16955	102	0.00601592	Dec	Dec
B4_10_2020_12_31	2020-12-31	21765-21770	Zurich (ZH)	72	B.1.1.7	8563	1206	0.140838	Dec	Dec
C8_10_2020_12_31	2020-12-31	21765-21770	Zurich (ZH)	72	B.1.1.7	11804	1488	0.126059	Dec	Dec
C4_10_2021_01_02	2021-01-02	21765-21770	Zurich (ZH)	72	B.1.1.7	5796	462	0.0797101	Jan	Jan
C9_10_2021_01_02	2021-01-02	21765-21770	Zurich (ZH)	72	B.1.1.7	15974	4492	0.281207	Jan	Jan
C10_10_2021_01_04	2021-01-04	21765-21770	Zurich (ZH)	72	B.1.1.7	5207	0	0	Jan	Jan
D4_10_2021_01_04	2021-01-04	21765-21770	Zurich (ZH)	72	B.1.1.7	18216	601	0.032993	Jan	Jan
E4_10_2021_01_06	2021-01-06	21765-21770	Zurich (ZH)	72	B.1.1.7	22291	0	0	Jan	Jan
F4_10_2021_01_08	2021-01-08	21765-21770	Zurich (ZH)	72	B.1.1.7	12213	2852	0.233522	Jan	Jan
G4_10_2021_01_10	2021-01-10	21765-21770	Zurich (ZH)	72	B.1.1.7	16057	1542	0.0960329	Jan	Jan
E3_10_2021_01_12	2021-01-12	21765-21770	Zurich (ZH)	72	B.1.1.7	45499	0	0	Jan	Jan
F3_10_2021_01_14	2021-01-14	21765-21770	Zurich (ZH)	72	B.1.1.7	0	0	NA	Jan	Jan
G3_10_2021_01_17	2021-01-17	21765-21770	Zurich (ZH)	72	B.1.1.7	93853	50844	0.541741	Jan	Jan
H3_10_2021_01_19	2021-01-19	21765-21770	Zurich (ZH)	72	B.1.1.7	0	0	NA	Jan	Jan
A4_10_2021_01_21	2021-01-21	21765-21770	Zurich (ZH)	72	B.1.1.7	0	0	NA	Jan	Jan
B4_10_2021_01_24	2021-01-24	21765-21770	Zurich (ZH)	72	B.1.1.7	65996	7295	0.110537	Jan	Jan
C4_10_2021_01_26	2021-01-26	21765-21770	Zurich (ZH)	72	B.1.1.7	39750	0	0	Jan	Jan
D4_10_2021_01_31	2021-01-31	21765-21770	Zurich (ZH)	72	B.1.1.7	47689	0	0	Jan	Jan
A1_10_2021_02_01	2021-02-01	21765-21770	Zurich (ZH)	72	B.1.1.7	0	0	NA	Feb	Feb
C1_10_2021_02_03	2021-02-03	21765-21770	Zurich (ZH)	72	B.1.1.7	6894	0	0	Feb	Feb
D1_10_2021_02_04	2021-02-04	21765-21770	Zurich (ZH)	72	B.1.1.7	39156	27028	0.690265	Feb	Feb
E1_10_2021_02_05	2021-02-05	21765-21770	Zurich (ZH)	72	B.1.1.7	27914	14710	0.526976	Feb	Feb
F1_10_2021_02_06	2021-02-06	21765-21770	Zurich (ZH)	72	B.1.1.7	43887	14431	0.328822	Feb	Feb
G1_10_2021_02_07	2021-02-07	21765-21770	Zurich (ZH)	72	B.1.1.7	67121	22152	0.330031	Feb	Feb
H1_10_2021_02_08	2021-02-08	21765-21770	Zurich (ZH)	72	B.1.1.7	59428	23677	0.398415	Feb	Feb
A2_10_2021_02_09	2021-02-09	21765-21770	Zurich (ZH)	72	B.1.1.7	43524	43480	0.998989	Feb	Feb
B2_10_2021_02_10	2021-02-10	21765-21770	Zurich (ZH)	72	B.1.1.7	30698	0	0	Feb	Feb
B1_10_2021_02_11	2021-02-11	21765-21770	Zurich (ZH)	72	B.1.1.7	64080	0	0	Feb	Feb
10_2020_7_9_A	2020-07-09	21991-21993	Zurich (ZH)	72	B.1.1.7	2597	0	0	Jul	Jul-Nov
10_2020_7_16_A	2020-07-16	21991-21993	Zurich (ZH)	72	B.1.1.7	6251	0	0	Jul	Jul-Nov
10_2020_7_23_A	2020-07-23	21991-21993	Zurich (ZH)	72	B.1.1.7	441	0	0	Jul	Jul-Nov
10_2020_8_2_A	2020-08-02	21991-21993	Zurich (ZH)	72	B.1.1.7	2624	0	0	Aug	Jul-Nov
10_2020_8_9_A	2020-08-09	21991-21993	Zurich (ZH)	72	B.1.1.7	0	0	NA	Aug	Jul-Nov
10_2020_8_16_A	2020-08-16	21991-21993	Zurich (ZH)	72	B.1.1.7	0	0	NA	Aug	Jul-Nov
10_2020_8_23_A	2020-08-23	21991-21993	Zurich (ZH)	72	B.1.1.7	0	0	NA	Aug	Jul-Nov
10_2020_8_30_A	2020-08-30	21991-21993	Zurich (ZH)	72	B.1.1.7	18188	0	0	Aug	Jul-Nov
10_2020_9_6_A	2020-09-06	21991-21993	Zurich (ZH)	72	B.1.1.7	4158	0	0	Sep	Jul-Nov
10_2020_9_13_A	2020-09-13	21991-21993	Zurich (ZH)	72	B.1.1.7	9565	0	0	Sep	Jul-Nov
10_2020_9_20_A	2020-09-20	21991-21993	Zurich (ZH)	72	B.1.1.7	0	0	NA	Sep	Jul-Nov
10_2020_9_27_A	2020-09-27	21991-21993	Zurich (ZH)	72	B.1.1.7	3645	0	0	Sep	Jul-Nov
10_2020_10_4_A	2020-10-04	21991-21993	Zurich (ZH)	72	B.1.1.7	801	0	0	Oct	Jul-Nov
10_2020_10_11_A	2020-10-11	21991-21993	Zurich (ZH)	72	B.1.1.7	6468	58	0.00896722	Oct	Jul-Nov
10_2020_10_18_A	2020-10-18	21991-21993	Zurich (ZH)	72	B.1.1.7	6208	0	0	Oct	Jul-Nov
10_2020_10_25_A	2020-10-25	21991-21993	Zurich (ZH)	72	B.1.1.7	4875	0	0	Oct	Jul-Nov
10_2020_10_31_A	2020-10-31	21991-21993	Zurich (ZH)	72	B.1.1.7	2398	0	0	Oct	Jul-Nov
10_2020_11_5_A	2020-11-05	21991-21993	Zurich (ZH)	72	B.1.1.7	1847	0	0	Nov	Jul-Nov
C4_10_2020_12_08_NA_NA	2020-12-08	21991-21993	Zurich (ZH)	72	B.1.1.7	73270	0	0	Dec	Dec
C3_10_2020_12_09_NA_NA	2020-12-09	21991-21993	Zurich (ZH)	72	B.1.1.7	47906	0	0	Dec	Dec
C2_10_2020_12_10_NA_NA	2020-12-10	21991-21993	Zurich (ZH)	72	B.1.1.7	39256	0	0	Dec	Dec
C1_10_2020_12_11_NA_NA	2020-12-11	21991-21993	Zurich (ZH)	72	B.1.1.7	22926	0	0	Dec	Dec
B12_10_2020_12_12_NA_NA	2020-12-12	21991-21993	Zurich (ZH)	72	B.1.1.7	9060	0	0	Dec	Dec
B11_10_2020_12_13_NA_NA	2020-12-13	21991-21993	Zurich (ZH)	72	B.1.1.7	7851	0	0	Dec	Dec
B10_10_2020_12_14_NA_NA	2020-12-14	21991-21993	Zurich (ZH)	72	B.1.1.7	11301	0	0	Dec	Dec
B9_10_2020_12_15_NA_NA	2020-12-15	21991-21993	Zurich (ZH)	72	B.1.1.7	38792	0	0	Dec	Dec
B8_10_2020_12_16_NA_NA	2020-12-16	21991-21993	Zurich (ZH)	72	B.1.1.7	41401	0	0	Dec	Dec
B7_10_2020_12_17_NA_NA	2020-12-17	21991-21993	Zurich (ZH)	72	B.1.1.7	25856	0	0	Dec	Dec
D3_10_2020_12_17	2020-12-17	21991-21993	Zurich (ZH)	72	B.1.1.7	8495	0	0	Dec	Dec
B6_10_2020_12_18_NA_NA	2020-12-18	21991-21993	Zurich (ZH)	72	B.1.1.7	8211	0	0	Dec	Dec
B5_10_2020_12_19_NA_NA	2020-12-19	21991-21993	Zurich (ZH)	72	B.1.1.7	14282	0	0	Dec	Dec
E3_10_2020_12_19	2020-12-19	21991-21993	Zurich (ZH)	72	B.1.1.7	1863	0	0	Dec	Dec
B4_10_2020_12_20_NA_NA	2020-12-20	21991-21993	Zurich (ZH)	72	B.1.1.7	42462	0	0	Dec	Dec
H1_10_2020_12_20	2020-12-20	21991-21993	Zurich (ZH)	72	B.1.1.7	2265	0	0	Dec	Dec
B3_10_2020_12_21_NA_NA	2020-12-21	21991-21993	Zurich (ZH)	72	B.1.1.7	10557	249	0.0235862	Dec	Dec
F3_10_2020_12_21	2020-12-21	21991-21993	Zurich (ZH)	72	B.1.1.7	1365	21	0.0153846	Dec	Dec
B3_10_2020_12_22	2020-12-22	21991-21993	Zurich (ZH)	72	B.1.1.7	14365	0	0	Dec	Dec
B4_10_2020_12_23	2020-12-23	21991-21993	Zurich (ZH)	72	B.1.1.7	9349	321	0.0343352	Dec	Dec
G3_10_2020_12_23	2020-12-23	21991-21993	Zurich (ZH)	72	B.1.1.7	2277	0	0	Dec	Dec
B5_10_2020_12_24	2020-12-24	21991-21993	Zurich (ZH)	72	B.1.1.7	9198	0	0	Dec	Dec
B6_10_2020_12_25	2020-12-25	21991-21993	Zurich (ZH)	72	B.1.1.7	10304	0	0	Dec	Dec
H3_10_2020_12_25	2020-12-25	21991-21993	Zurich (ZH)	72	B.1.1.7	13302	1776	0.133514	Dec	Dec
B7_10_2020_12_26	2020-12-26	21991-21993	Zurich (ZH)	72	B.1.1.7	6444	1095	0.169926	Dec	Dec
B8_10_2020_12_27	2020-12-27	21991-21993	Zurich (ZH)	72	B.1.1.7	7869	464	0.0589656	Dec	Dec
B9_10_2020_12_28	2020-12-28	21991-21993	Zurich (ZH)	72	B.1.1.7	2413	54	0.0223788	Dec	Dec
A4_10_2020_12_29	2020-12-29	21991-21993	Zurich (ZH)	72	B.1.1.7	6551	0	0	Dec	Dec
C7_10_2020_12_29	2020-12-29	21991-21993	Zurich (ZH)	72	B.1.1.7	10492	0	0	Dec	Dec
B4_10_2020_12_31	2020-12-31	21991-21993	Zurich (ZH)	72	B.1.1.7	4762	438	0.0919782	Dec	Dec
C8_10_2020_12_31	2020-12-31	21991-21993	Zurich (ZH)	72	B.1.1.7	9519	744	0.0781595	Dec	Dec
C4_10_2021_01_02	2021-01-02	21991-21993	Zurich (ZH)	72	B.1.1.7	3006	0	0	Jan	Jan
C9_10_2021_01_02	2021-01-02	21991-21993	Zurich (ZH)	72	B.1.1.7	11358	1767	0.155573	Jan	Jan
C10_10_2021_01_04	2021-01-04	21991-21993	Zurich (ZH)	72	B.1.1.7	3225	0	0	Jan	Jan
D4_10_2021_01_04	2021-01-04	21991-21993	Zurich (ZH)	72	B.1.1.7	9108	0	0	Jan	Jan
E4_10_2021_01_06	2021-01-06	21991-21993	Zurich (ZH)	72	B.1.1.7	11298	0	0	Jan	Jan
F4_10_2021_01_08	2021-01-08	21991-21993	Zurich (ZH)	72	B.1.1.7	6150	0	0	Jan	Jan
G4_10_2021_01_10	2021-01-10	21991-21993	Zurich (ZH)	72	B.1.1.7	8308	648	0.0779971	Jan	Jan
E3_10_2021_01_12	2021-01-12	21991-21993	Zurich (ZH)	72	B.1.1.7	63540	42617	0.670711	Jan	Jan
F3_10_2021_01_14	2021-01-14	21991-21993	Zurich (ZH)	72	B.1.1.7	0	0	NA	Jan	Jan
G3_10_2021_01_17	2021-01-17	21991-21993	Zurich (ZH)	72	B.1.1.7	77815	40848	0.524937	Jan	Jan
H3_10_2021_01_19	2021-01-19	21991-21993	Zurich (ZH)	72	B.1.1.7	0	0	NA	Jan	Jan
A4_10_2021_01_21	2021-01-21	21991-21993	Zurich (ZH)	72	B.1.1.7	24494	13518	0.55189	Jan	Jan
B4_10_2021_01_24	2021-01-24	21991-21993	Zurich (ZH)	72	B.1.1.7	45348	5181	0.11425	Jan	Jan
C4_10_2021_01_26	2021-01-26	21991-21993	Zurich (ZH)	72	B.1.1.7	34653	3798	0.109601	Jan	Jan
D4_10_2021_01_31	2021-01-31	21991-21993	Zurich (ZH)	72	B.1.1.7	31971	0	0	Jan	Jan
A1_10_2021_02_01	2021-02-01	21991-21993	Zurich (ZH)	72	B.1.1.7	207	0	0	Feb	Feb
C1_10_2021_02_03	2021-02-03	21991-21993	Zurich (ZH)	72	B.1.1.7	3609	159	0.0440565	Feb	Feb
D1_10_2021_02_04	2021-02-04	21991-21993	Zurich (ZH)	72	B.1.1.7	27405	9561	0.348878	Feb	Feb
E1_10_2021_02_05	2021-02-05	21991-21993	Zurich (ZH)	72	B.1.1.7	16362	9489	0.579941	Feb	Feb
F1_10_2021_02_06	2021-02-06	21991-21993	Zurich (ZH)	72	B.1.1.7	27040	0	0	Feb	Feb
G1_10_2021_02_07	2021-02-07	21991-21993	Zurich (ZH)	72	B.1.1.7	51793	5652	0.109127	Feb	Feb
H1_10_2021_02_08	2021-02-08	21991-21993	Zurich (ZH)	72	B.1.1.7	31140	0	0	Feb	Feb
A2_10_2021_02_09	2021-02-09	21991-21993	Zurich (ZH)	72	B.1.1.7	43924	25609	0.58303	Feb	Feb
B2_10_2021_02_10	2021-02-10	21991-21993	Zurich (ZH)	72	B.1.1.7	21871	0	0	Feb	Feb
B1_10_2021_02_11	2021-02-11	21991-21993	Zurich (ZH)	72	B.1.1.7	0	0	NA	Feb	Feb
B10_12_2020_09_27	2020-09-27	23063	Lausanne (VD)	73-77	B.1.1.7	5454	0	0	Sep	Sep-Nov
B11_12_2020_10_08	2020-10-08	23063	Lausanne (VD)	73-77	B.1.1.7	5531	0	0	Oct	Sep-Nov
A1_12_2020_10_15	2020-10-15	23063	Lausanne (VD)	73-77	B.1.1.7	2104	0	0	Oct	Sep-Nov
B1_12_2020_10_15_n	2020-10-15	23063	Lausanne (VD)	73-77	B.1.1.7	1601	0	0	Oct	Sep-Nov
B12_12_2020_10_15	2020-10-15	23063	Lausanne (VD)	73-77	B.1.1.7	533	0	0	Oct	Sep-Nov
C1_12_2020_10_18	2020-10-18	23063	Lausanne (VD)	73-77	B.1.1.7	3326	0	0	Oct	Sep-Nov
C2_12_2020_10_22	2020-10-22	23063	Lausanne (VD)	73-77	B.1.1.7	3552	0	0	Oct	Sep-Nov
12_2020_11_5_A	2020-11-05	23063	Lausanne (VD)	73-77	B.1.1.7	38	0	0	Nov	Sep-Nov
B2_12_2020_12_08_NA_NA	2020-12-08	23063	Lausanne (VD)	73-77	B.1.1.7	0	0	NA	Dec	Dec
C1_12_2020_12_08	2020-12-08	23063	Lausanne (VD)	73-77	B.1.1.7	3745	0	0	Dec	Dec
B1_12_2020_12_09_NA_NA	2020-12-09	23063	Lausanne (VD)	73-77	B.1.1.7	83	0	0	Dec	Dec
D1_12_2020_12_09	2020-12-09	23063	Lausanne (VD)	73-77	B.1.1.7	5300	0	0	Dec	Dec
A12_12_2020_12_10_NA_NA	2020-12-10	23063	Lausanne (VD)	73-77	B.1.1.7	143	0	0	Dec	Dec
E1_12_2020_12_10	2020-12-10	23063	Lausanne (VD)	73-77	B.1.1.7	5020	0	0	Dec	Dec
A11_12_2020_12_11_NA_NA	2020-12-11	23063	Lausanne (VD)	73-77	B.1.1.7	0	0	NA	Dec	Dec
A10_12_2020_12_12_NA_NA	2020-12-12	23063	Lausanne (VD)	73-77	B.1.1.7	5	0	0	Dec	Dec
A9_12_2020_12_13_NA_NA	2020-12-13	23063	Lausanne (VD)	73-77	B.1.1.7	7	0	0	Dec	Dec
F1_12_2020_12_13	2020-12-13	23063	Lausanne (VD)	73-77	B.1.1.7	6953	0	0	Dec	Dec
A8_12_2020_12_14_NA_NA	2020-12-14	23063	Lausanne (VD)	73-77	B.1.1.7	5	0	0	Dec	Dec
A2_12_2020_12_15	2020-12-15	23063	Lausanne (VD)	73-77	B.1.1.7	3564	0	0	Dec	Dec
A7_12_2020_12_15_NA_NA	2020-12-15	23063	Lausanne (VD)	73-77	B.1.1.7	0	0	NA	Dec	Dec
A6_12_2020_12_16_NA_NA	2020-12-16	23063	Lausanne (VD)	73-77	B.1.1.7	28	0	0	Dec	Dec
A5_12_2020_12_17_NA_NA	2020-12-17	23063	Lausanne (VD)	73-77	B.1.1.7	76	0	0	Dec	Dec
G1_12_2020_12_17	2020-12-17	23063	Lausanne (VD)	73-77	B.1.1.7	10708	0	0	Dec	Dec
A4_12_2020_12_18_NA_NA	2020-12-18	23063	Lausanne (VD)	73-77	B.1.1.7	0	0	NA	Dec	Dec
A3_12_2020_12_19_NA_NA	2020-12-19	23063	Lausanne (VD)	73-77	B.1.1.7	0	0	NA	Dec	Dec
B2_12_2020_12_19	2020-12-19	23063	Lausanne (VD)	73-77	B.1.1.7	9516	627	0.065889	Dec	Dec
A2_12_2020_12_20_NA_NA	2020-12-20	23063	Lausanne (VD)	73-77	B.1.1.7	0	0	NA	Dec	Dec
A1_12_2020_12_21_NA_NA	2020-12-21	23063	Lausanne (VD)	73-77	B.1.1.7	0	0	NA	Dec	Dec
A9_12_2020_12_22	2020-12-22	23063	Lausanne (VD)	73-77	B.1.1.7	0	0	NA	Dec	Dec
A10_12_2020_12_23	2020-12-23	23063	Lausanne (VD)	73-77	B.1.1.7	0	0	NA	Dec	Dec
C2_12_2020_12_23	2020-12-23	23063	Lausanne (VD)	73-77	B.1.1.7	0	0	NA	Dec	Dec
A11_12_2020_12_24	2020-12-24	23063	Lausanne (VD)	73-77	B.1.1.7	13367	0	0	Dec	Dec
A12_12_2020_12_25	2020-12-25	23063	Lausanne (VD)	73-77	B.1.1.7	11858	1642	0.138472	Dec	Dec
D2_12_2020_12_25	2020-12-25	23063	Lausanne (VD)	73-77	B.1.1.7	16783	0	0	Dec	Dec
B1_12_2020_12_26	2020-12-26	23063	Lausanne (VD)	73-77	B.1.1.7	19098	0	0	Dec	Dec
B2_12_2020_12_27	2020-12-27	23063	Lausanne (VD)	73-77	B.1.1.7	1258	211	0.167727	Dec	Dec
E2_12_2020_12_27	2020-12-27	23063	Lausanne (VD)	73-77	B.1.1.7	4928	0	0	Dec	Dec
C3_12_2020_12_29	2020-12-29	23063	Lausanne (VD)	73-77	B.1.1.7	0	0	NA	Dec	Dec
C4_12_2020_12_31	2020-12-31	23063	Lausanne (VD)	73-77	B.1.1.7	19771	2575	0.130241	Dec	Dec
F2_12_2020_12_31	2020-12-31	23063	Lausanne (VD)	73-77	B.1.1.7	2603	0	0	Dec	Dec
C5_12_2021_01_02	2021-01-02	23063	Lausanne (VD)	73-77	B.1.1.7	0	0	NA	Jan	Jan
G2_12_2021_01_02	2021-01-02	23063	Lausanne (VD)	73-77	B.1.1.7	3426	308	0.0899008	Jan	Jan
C6_12_2021_01_04	2021-01-04	23063	Lausanne (VD)	73-77	B.1.1.7	6964	515	0.0739518	Jan	Jan
H2_12_2021_01_04	2021-01-04	23063	Lausanne (VD)	73-77	B.1.1.7	8453	213	0.0251982	Jan	Jan
A3_12_2021_01_06	2021-01-06	23063	Lausanne (VD)	73-77	B.1.1.7	8069	1283	0.159004	Jan	Jan
B3_12_2021_01_08	2021-01-08	23063	Lausanne (VD)	73-77	B.1.1.7	5354	0	0	Jan	Jan
C3_12_2021_01_10	2021-01-10	23063	Lausanne (VD)	73-77	B.1.1.7	14398	446	0.0309765	Jan	Jan
E4_12_2021_01_12	2021-01-12	23063	Lausanne (VD)	73-77	B.1.1.7	26943	2999	0.111309	Jan	Jan
G4_12_2021_01_19	2021-01-19	23063	Lausanne (VD)	73-77	B.1.1.7	24880	0	0	Jan	Jan
H4_12_2021_01_21	2021-01-21	23063	Lausanne (VD)	73-77	B.1.1.7	27277	6324	0.231844	Jan	Jan
A5_12_2021_01_24	2021-01-24	23063	Lausanne (VD)	73-77	B.1.1.7	9506	9501	0.999474	Jan	Jan
B5_12_2021_01_26	2021-01-26	23063	Lausanne (VD)	73-77	B.1.1.7	22687	3875	0.170803	Jan	Jan
C5_12_2021_01_31	2021-01-31	23063	Lausanne (VD)	73-77	B.1.1.7	0	0	NA	Jan	Jan
C2_12_2021_02_01	2021-02-01	23063	Lausanne (VD)	73-77	B.1.1.7	0	0	NA	Feb	Feb
E2_12_2021_02_03	2021-02-03	23063	Lausanne (VD)	73-77	B.1.1.7	4812	3905	0.811513	Feb	Feb
F2_12_2021_02_04	2021-02-04	23063	Lausanne (VD)	73-77	B.1.1.7	6474	3224	0.497992	Feb	Feb
G2_12_2021_02_05	2021-02-05	23063	Lausanne (VD)	73-77	B.1.1.7	135	135	1	Feb	Feb
H2_12_2021_02_06	2021-02-06	23063	Lausanne (VD)	73-77	B.1.1.7	0	0	NA	Feb	Feb
A3_12_2021_02_07	2021-02-07	23063	Lausanne (VD)	73-77	B.1.1.7	9154	5875	0.641796	Feb	Feb
C3_12_2021_02_09	2021-02-09	23063	Lausanne (VD)	73-77	B.1.1.7	23324	23307	0.999271	Feb	Feb
D3_12_2021_02_10	2021-02-10	23063	Lausanne (VD)	73-77	B.1.1.7	14686	8391	0.57136	Feb	Feb
D2_12_2021_02_12	2021-02-12	23063	Lausanne (VD)	73-77	B.1.1.7	15612	2157	0.138163	Feb	Feb
B3_12_2021_02_13	2021-02-13	23063	Lausanne (VD)	73-77	B.1.1.7	2417	2416	0.999586	Feb	Feb
B10_12_2020_09_27	2020-09-27	23271	Lausanne (VD)	73-77	B.1.1.7	0	0	NA	Sep	Sep-Nov
B11_12_2020_10_08	2020-10-08	23271	Lausanne (VD)	73-77	B.1.1.7	1171	0	0	Oct	Sep-Nov
A1_12_2020_10_15	2020-10-15	23271	Lausanne (VD)	73-77	B.1.1.7	125	7	0.056	Oct	Sep-Nov
B1_12_2020_10_15_n	2020-10-15	23271	Lausanne (VD)	73-77	B.1.1.7	51	0	0	Oct	Sep-Nov
B12_12_2020_10_15	2020-10-15	23271	Lausanne (VD)	73-77	B.1.1.7	961	0	0	Oct	Sep-Nov
C1_12_2020_10_18	2020-10-18	23271	Lausanne (VD)	73-77	B.1.1.7	2338	0	0	Oct	Sep-Nov
C2_12_2020_10_22	2020-10-22	23271	Lausanne (VD)	73-77	B.1.1.7	3138	0	0	Oct	Sep-Nov
12_2020_11_5_A	2020-11-05	23271	Lausanne (VD)	73-77	B.1.1.7	9897	0	0	Nov	Sep-Nov
B2_12_2020_12_08_NA_NA	2020-12-08	23271	Lausanne (VD)	73-77	B.1.1.7	7928	0	0	Dec	Dec
C1_12_2020_12_08	2020-12-08	23271	Lausanne (VD)	73-77	B.1.1.7	262	0	0	Dec	Dec
B1_12_2020_12_09_NA_NA	2020-12-09	23271	Lausanne (VD)	73-77	B.1.1.7	48835	0	0	Dec	Dec
D1_12_2020_12_09	2020-12-09	23271	Lausanne (VD)	73-77	B.1.1.7	291	0	0	Dec	Dec
A12_12_2020_12_10_NA_NA	2020-12-10	23271	Lausanne (VD)	73-77	B.1.1.7	30120	0	0	Dec	Dec
E1_12_2020_12_10	2020-12-10	23271	Lausanne (VD)	73-77	B.1.1.7	476	19	0.039916	Dec	Dec
A11_12_2020_12_11_NA_NA	2020-12-11	23271	Lausanne (VD)	73-77	B.1.1.7	0	0	NA	Dec	Dec
A10_12_2020_12_12_NA_NA	2020-12-12	23271	Lausanne (VD)	73-77	B.1.1.7	700	0	0	Dec	Dec
A9_12_2020_12_13_NA_NA	2020-12-13	23271	Lausanne (VD)	73-77	B.1.1.7	7795	0	0	Dec	Dec
F1_12_2020_12_13	2020-12-13	23271	Lausanne (VD)	73-77	B.1.1.7	179	0	0	Dec	Dec
A8_12_2020_12_14_NA_NA	2020-12-14	23271	Lausanne (VD)	73-77	B.1.1.7	2086	0	0	Dec	Dec
A2_12_2020_12_15	2020-12-15	23271	Lausanne (VD)	73-77	B.1.1.7	175	0	0	Dec	Dec
A7_12_2020_12_15_NA_NA	2020-12-15	23271	Lausanne (VD)	73-77	B.1.1.7	1577	0	0	Dec	Dec
A6_12_2020_12_16_NA_NA	2020-12-16	23271	Lausanne (VD)	73-77	B.1.1.7	4954	0	0	Dec	Dec
A5_12_2020_12_17_NA_NA	2020-12-17	23271	Lausanne (VD)	73-77	B.1.1.7	12962	0	0	Dec	Dec
G1_12_2020_12_17	2020-12-17	23271	Lausanne (VD)	73-77	B.1.1.7	140	0	0	Dec	Dec
A4_12_2020_12_18_NA_NA	2020-12-18	23271	Lausanne (VD)	73-77	B.1.1.7	0	0	NA	Dec	Dec
A3_12_2020_12_19_NA_NA	2020-12-19	23271	Lausanne (VD)	73-77	B.1.1.7	0	0	NA	Dec	Dec
B2_12_2020_12_19	2020-12-19	23271	Lausanne (VD)	73-77	B.1.1.7	0	0	NA	Dec	Dec
A2_12_2020_12_20_NA_NA	2020-12-20	23271	Lausanne (VD)	73-77	B.1.1.7	3	0	0	Dec	Dec
A1_12_2020_12_21_NA_NA	2020-12-21	23271	Lausanne (VD)	73-77	B.1.1.7	10	0	0	Dec	Dec
A9_12_2020_12_22	2020-12-22	23271	Lausanne (VD)	73-77	B.1.1.7	0	0	NA	Dec	Dec
A10_12_2020_12_23	2020-12-23	23271	Lausanne (VD)	73-77	B.1.1.7	0	0	NA	Dec	Dec
C2_12_2020_12_23	2020-12-23	23271	Lausanne (VD)	73-77	B.1.1.7	0	0	NA	Dec	Dec
A11_12_2020_12_24	2020-12-24	23271	Lausanne (VD)	73-77	B.1.1.7	2334	0	0	Dec	Dec
A12_12_2020_12_25	2020-12-25	23271	Lausanne (VD)	73-77	B.1.1.7	77	0	0	Dec	Dec
D2_12_2020_12_25	2020-12-25	23271	Lausanne (VD)	73-77	B.1.1.7	218	11	0.0504587	Dec	Dec
B1_12_2020_12_26	2020-12-26	23271	Lausanne (VD)	73-77	B.1.1.7	58	0	0	Dec	Dec
B2_12_2020_12_27	2020-12-27	23271	Lausanne (VD)	73-77	B.1.1.7	0	0	NA	Dec	Dec
E2_12_2020_12_27	2020-12-27	23271	Lausanne (VD)	73-77	B.1.1.7	50	0	0	Dec	Dec
C3_12_2020_12_29	2020-12-29	23271	Lausanne (VD)	73-77	B.1.1.7	2960	0	0	Dec	Dec
C4_12_2020_12_31	2020-12-31	23271	Lausanne (VD)	73-77	B.1.1.7	1052	0	0	Dec	Dec
F2_12_2020_12_31	2020-12-31	23271	Lausanne (VD)	73-77	B.1.1.7	179	0	0	Dec	Dec
C5_12_2021_01_02	2021-01-02	23271	Lausanne (VD)	73-77	B.1.1.7	0	0	NA	Jan	Jan
G2_12_2021_01_02	2021-01-02	23271	Lausanne (VD)	73-77	B.1.1.7	161	0	0	Jan	Jan
C6_12_2021_01_04	2021-01-04	23271	Lausanne (VD)	73-77	B.1.1.7	854	60	0.0702576	Jan	Jan
H2_12_2021_01_04	2021-01-04	23271	Lausanne (VD)	73-77	B.1.1.7	670	12	0.0179104	Jan	Jan
A3_12_2021_01_06	2021-01-06	23271	Lausanne (VD)	73-77	B.1.1.7	218	17	0.0779817	Jan	Jan
B3_12_2021_01_08	2021-01-08	23271	Lausanne (VD)	73-77	B.1.1.7	2	0	0	Jan	Jan
C3_12_2021_01_10	2021-01-10	23271	Lausanne (VD)	73-77	B.1.1.7	328	18	0.054878	Jan	Jan
E4_12_2021_01_12	2021-01-12	23271	Lausanne (VD)	73-77	B.1.1.7	69	4	0.057971	Jan	Jan
G4_12_2021_01_19	2021-01-19	23271	Lausanne (VD)	73-77	B.1.1.7	8909	0	0	Jan	Jan
H4_12_2021_01_21	2021-01-21	23271	Lausanne (VD)	73-77	B.1.1.7	609	82	0.134647	Jan	Jan
A5_12_2021_01_24	2021-01-24	23271	Lausanne (VD)	73-77	B.1.1.7	0	0	NA	Jan	Jan
B5_12_2021_01_26	2021-01-26	23271	Lausanne (VD)	73-77	B.1.1.7	8619	0	0	Jan	Jan
C5_12_2021_01_31	2021-01-31	23271	Lausanne (VD)	73-77	B.1.1.7	0	0	NA	Jan	Jan
C2_12_2021_02_01	2021-02-01	23271	Lausanne (VD)	73-77	B.1.1.7	0	0	NA	Feb	Feb
E2_12_2021_02_03	2021-02-03	23271	Lausanne (VD)	73-77	B.1.1.7	9662	4564	0.472366	Feb	Feb
F2_12_2021_02_04	2021-02-04	23271	Lausanne (VD)	73-77	B.1.1.7	6067	2471	0.407285	Feb	Feb
G2_12_2021_02_05	2021-02-05	23271	Lausanne (VD)	73-77	B.1.1.7	0	0	NA	Feb	Feb
H2_12_2021_02_06	2021-02-06	23271	Lausanne (VD)	73-77	B.1.1.7	0	0	NA	Feb	Feb
A3_12_2021_02_07	2021-02-07	23271	Lausanne (VD)	73-77	B.1.1.7	7187	2591	0.360512	Feb	Feb
C3_12_2021_02_09	2021-02-09	23271	Lausanne (VD)	73-77	B.1.1.7	6740	2729	0.404896	Feb	Feb
D3_12_2021_02_10	2021-02-10	23271	Lausanne (VD)	73-77	B.1.1.7	16167	7412	0.458465	Feb	Feb
D2_12_2021_02_12	2021-02-12	23271	Lausanne (VD)	73-77	B.1.1.7	10862	1510	0.139017	Feb	Feb
B3_12_2021_02_13	2021-02-13	23271	Lausanne (VD)	73-77	B.1.1.7	11835	4390	0.370934	Feb	Feb
24_2020_12_21_GRAB_Wastewater_NA	2020-12-21	23063	Ski resort	73-77	B.1.1.7	176	0	0	Dec	Dec
A1_24_2020_12_22	2020-12-22	23063	Ski resort	73-77	B.1.1.7	7923	1036	0.130759	Dec	Dec
A2_24_2020_12_23	2020-12-23	23063	Ski resort	73-77	B.1.1.7	950	270	0.284211	Dec	Dec
A3_24_2020_12_24	2020-12-24	23063	Ski resort	73-77	B.1.1.7	2152	69	0.0320632	Dec	Dec
A4_24_2020_12_25	2020-12-25	23063	Ski resort	73-77	B.1.1.7	2353	285	0.121122	Dec	Dec
A5_24_2020_12_26	2020-12-26	23063	Ski resort	73-77	B.1.1.7	4560	1575	0.345395	Dec	Dec
A6_24_2020_12_27	2020-12-27	23063	Ski resort	73-77	B.1.1.7	3902	331	0.0848283	Dec	Dec
A7_24_2020_12_28	2020-12-28	23063	Ski resort	73-77	B.1.1.7	1064	0	0	Dec	Dec
24_2020_12_21_GRAB_Wastewater_NA	2020-12-21	23271	Ski resort	73-77	B.1.1.7	36952	6894	0.186566	Dec	Dec
A1_24_2020_12_22	2020-12-22	23271	Ski resort	73-77	B.1.1.7	2695	0	0	Dec	Dec
A2_24_2020_12_23	2020-12-23	23271	Ski resort	73-77	B.1.1.7	615	78	0.126829	Dec	Dec
A3_24_2020_12_24	2020-12-24	23271	Ski resort	73-77	B.1.1.7	1345	90	0.0669145	Dec	Dec
A4_24_2020_12_25	2020-12-25	23271	Ski resort	73-77	B.1.1.7	1441	159	0.11034	Dec	Dec
A5_24_2020_12_26	2020-12-26	23271	Ski resort	73-77	B.1.1.7	2004	0	0	Dec	Dec
A6_24_2020_12_27	2020-12-27	23271	Ski resort	73-77	B.1.1.7	1593	0	0	Dec	Dec
A7_24_2020_12_28	2020-12-28	23271	Ski resort	73-77	B.1.1.7	1666	0	0	Dec	Dec
10_2020_7_9_A	2020-07-09	23063	Zurich (ZH)	73-77	B.1.1.7	56	0	0	Jul	Jul-Nov
10_2020_7_16_A	2020-07-16	23063	Zurich (ZH)	73-77	B.1.1.7	240	0	0	Jul	Jul-Nov
10_2020_7_23_A	2020-07-23	23063	Zurich (ZH)	73-77	B.1.1.7	0	0	NA	Jul	Jul-Nov
10_2020_8_2_A	2020-08-02	23063	Zurich (ZH)	73-77	B.1.1.7	65	0	0	Aug	Jul-Nov
10_2020_8_9_A	2020-08-09	23063	Zurich (ZH)	73-77	B.1.1.7	154	0	0	Aug	Jul-Nov
10_2020_8_16_A	2020-08-16	23063	Zurich (ZH)	73-77	B.1.1.7	0	0	NA	Aug	Jul-Nov
10_2020_8_23_A	2020-08-23	23063	Zurich (ZH)	73-77	B.1.1.7	0	0	NA	Aug	Jul-Nov
10_2020_8_30_A	2020-08-30	23063	Zurich (ZH)	73-77	B.1.1.7	0	0	NA	Aug	Jul-Nov
10_2020_9_6_A	2020-09-06	23063	Zurich (ZH)	73-77	B.1.1.7	284	0	0	Sep	Jul-Nov
10_2020_9_13_A	2020-09-13	23063	Zurich (ZH)	73-77	B.1.1.7	375	0	0	Sep	Jul-Nov
10_2020_9_20_A	2020-09-20	23063	Zurich (ZH)	73-77	B.1.1.7	0	0	NA	Sep	Jul-Nov
10_2020_9_27_A	2020-09-27	23063	Zurich (ZH)	73-77	B.1.1.7	0	0	NA	Sep	Jul-Nov
10_2020_10_4_A	2020-10-04	23063	Zurich (ZH)	73-77	B.1.1.7	19	0	0	Oct	Jul-Nov
10_2020_10_11_A	2020-10-11	23063	Zurich (ZH)	73-77	B.1.1.7	178	0	0	Oct	Jul-Nov
10_2020_10_18_A	2020-10-18	23063	Zurich (ZH)	73-77	B.1.1.7	379	0	0	Oct	Jul-Nov
10_2020_10_25_A	2020-10-25	23063	Zurich (ZH)	73-77	B.1.1.7	222	0	0	Oct	Jul-Nov
10_2020_10_31_A	2020-10-31	23063	Zurich (ZH)	73-77	B.1.1.7	92	0	0	Oct	Jul-Nov
10_2020_11_5_A	2020-11-05	23063	Zurich (ZH)	73-77	B.1.1.7	89	0	0	Nov	Jul-Nov
C4_10_2020_12_08_NA_NA	2020-12-08	23063	Zurich (ZH)	73-77	B.1.1.7	834	0	0	Dec	Dec
C3_10_2020_12_09_NA_NA	2020-12-09	23063	Zurich (ZH)	73-77	B.1.1.7	361	0	0	Dec	Dec
C2_10_2020_12_10_NA_NA	2020-12-10	23063	Zurich (ZH)	73-77	B.1.1.7	272	0	0	Dec	Dec
C1_10_2020_12_11_NA_NA	2020-12-11	23063	Zurich (ZH)	73-77	B.1.1.7	467	0	0	Dec	Dec
B12_10_2020_12_12_NA_NA	2020-12-12	23063	Zurich (ZH)	73-77	B.1.1.7	84	0	0	Dec	Dec
B11_10_2020_12_13_NA_NA	2020-12-13	23063	Zurich (ZH)	73-77	B.1.1.7	44	0	0	Dec	Dec
B10_10_2020_12_14_NA_NA	2020-12-14	23063	Zurich (ZH)	73-77	B.1.1.7	154	0	0	Dec	Dec
B9_10_2020_12_15_NA_NA	2020-12-15	23063	Zurich (ZH)	73-77	B.1.1.7	548	0	0	Dec	Dec
B8_10_2020_12_16_NA_NA	2020-12-16	23063	Zurich (ZH)	73-77	B.1.1.7	371	0	0	Dec	Dec
B7_10_2020_12_17_NA_NA	2020-12-17	23063	Zurich (ZH)	73-77	B.1.1.7	242	0	0	Dec	Dec
D3_10_2020_12_17	2020-12-17	23063	Zurich (ZH)	73-77	B.1.1.7	9458	135	0.0142736	Dec	Dec
B6_10_2020_12_18_NA_NA	2020-12-18	23063	Zurich (ZH)	73-77	B.1.1.7	652	0	0	Dec	Dec
B5_10_2020_12_19_NA_NA	2020-12-19	23063	Zurich (ZH)	73-77	B.1.1.7	283	0	0	Dec	Dec
E3_10_2020_12_19	2020-12-19	23063	Zurich (ZH)	73-77	B.1.1.7	7545	0	0	Dec	Dec
B4_10_2020_12_20_NA_NA	2020-12-20	23063	Zurich (ZH)	73-77	B.1.1.7	835	0	0	Dec	Dec
H1_10_2020_12_20	2020-12-20	23063	Zurich (ZH)	73-77	B.1.1.7	6054	0	0	Dec	Dec
B3_10_2020_12_21_NA_NA	2020-12-21	23063	Zurich (ZH)	73-77	B.1.1.7	178	0	0	Dec	Dec
F3_10_2020_12_21	2020-12-21	23063	Zurich (ZH)	73-77	B.1.1.7	1367	0	0	Dec	Dec
B3_10_2020_12_22	2020-12-22	23063	Zurich (ZH)	73-77	B.1.1.7	5316	307	0.0577502	Dec	Dec
B4_10_2020_12_23	2020-12-23	23063	Zurich (ZH)	73-77	B.1.1.7	3345	0	0	Dec	Dec
G3_10_2020_12_23	2020-12-23	23063	Zurich (ZH)	73-77	B.1.1.7	1338	0	0	Dec	Dec
B5_10_2020_12_24	2020-12-24	23063	Zurich (ZH)	73-77	B.1.1.7	1014	0	0	Dec	Dec
B6_10_2020_12_25	2020-12-25	23063	Zurich (ZH)	73-77	B.1.1.7	2418	0	0	Dec	Dec
H3_10_2020_12_25	2020-12-25	23063	Zurich (ZH)	73-77	B.1.1.7	4395	0	0	Dec	Dec
B7_10_2020_12_26	2020-12-26	23063	Zurich (ZH)	73-77	B.1.1.7	3370	191	0.0566766	Dec	Dec
B8_10_2020_12_27	2020-12-27	23063	Zurich (ZH)	73-77	B.1.1.7	4266	0	0	Dec	Dec
B9_10_2020_12_28	2020-12-28	23063	Zurich (ZH)	73-77	B.1.1.7	1412	0	0	Dec	Dec
A4_10_2020_12_29	2020-12-29	23063	Zurich (ZH)	73-77	B.1.1.7	5209	173	0.0332117	Dec	Dec
C7_10_2020_12_29	2020-12-29	23063	Zurich (ZH)	73-77	B.1.1.7	4195	147	0.0350417	Dec	Dec
B4_10_2020_12_31	2020-12-31	23063	Zurich (ZH)	73-77	B.1.1.7	3505	163	0.046505	Dec	Dec
C8_10_2020_12_31	2020-12-31	23063	Zurich (ZH)	73-77	B.1.1.7	3689	257	0.0696666	Dec	Dec
C4_10_2021_01_02	2021-01-02	23063	Zurich (ZH)	73-77	B.1.1.7	3966	0	0	Jan	Jan
C9_10_2021_01_02	2021-01-02	23063	Zurich (ZH)	73-77	B.1.1.7	2671	472	0.176713	Jan	Jan
C10_10_2021_01_04	2021-01-04	23063	Zurich (ZH)	73-77	B.1.1.7	2720	0	0	Jan	Jan
D4_10_2021_01_04	2021-01-04	23063	Zurich (ZH)	73-77	B.1.1.7	9620	481	0.05	Jan	Jan
E4_10_2021_01_06	2021-01-06	23063	Zurich (ZH)	73-77	B.1.1.7	10664	343	0.0321643	Jan	Jan
F4_10_2021_01_08	2021-01-08	23063	Zurich (ZH)	73-77	B.1.1.7	5281	775	0.146753	Jan	Jan
G4_10_2021_01_10	2021-01-10	23063	Zurich (ZH)	73-77	B.1.1.7	5913	0	0	Jan	Jan
E3_10_2021_01_12	2021-01-12	23063	Zurich (ZH)	73-77	B.1.1.7	0	0	NA	Jan	Jan
F3_10_2021_01_14	2021-01-14	23063	Zurich (ZH)	73-77	B.1.1.7	0	0	NA	Jan	Jan
G3_10_2021_01_17	2021-01-17	23063	Zurich (ZH)	73-77	B.1.1.7	17225	8344	0.484412	Jan	Jan
H3_10_2021_01_19	2021-01-19	23063	Zurich (ZH)	73-77	B.1.1.7	0	0	NA	Jan	Jan
A4_10_2021_01_21	2021-01-21	23063	Zurich (ZH)	73-77	B.1.1.7	9335	0	0	Jan	Jan
B4_10_2021_01_24	2021-01-24	23063	Zurich (ZH)	73-77	B.1.1.7	16344	0	0	Jan	Jan
C4_10_2021_01_26	2021-01-26	23063	Zurich (ZH)	73-77	B.1.1.7	10915	1316	0.120568	Jan	Jan
D4_10_2021_01_31	2021-01-31	23063	Zurich (ZH)	73-77	B.1.1.7	8278	0	0	Jan	Jan
A1_10_2021_02_01	2021-02-01	23063	Zurich (ZH)	73-77	B.1.1.7	1168	1168	1	Feb	Feb
C1_10_2021_02_03	2021-02-03	23063	Zurich (ZH)	73-77	B.1.1.7	990	974	0.983838	Feb	Feb
D1_10_2021_02_04	2021-02-04	23063	Zurich (ZH)	73-77	B.1.1.7	10747	2709	0.25207	Feb	Feb
E1_10_2021_02_05	2021-02-05	23063	Zurich (ZH)	73-77	B.1.1.7	12549	6252	0.498207	Feb	Feb
F1_10_2021_02_06	2021-02-06	23063	Zurich (ZH)	73-77	B.1.1.7	9125	3193	0.349918	Feb	Feb
G1_10_2021_02_07	2021-02-07	23063	Zurich (ZH)	73-77	B.1.1.7	23324	0	0	Feb	Feb
H1_10_2021_02_08	2021-02-08	23063	Zurich (ZH)	73-77	B.1.1.7	24156	12582	0.520864	Feb	Feb
A2_10_2021_02_09	2021-02-09	23063	Zurich (ZH)	73-77	B.1.1.7	16554	14662	0.885707	Feb	Feb
B2_10_2021_02_10	2021-02-10	23063	Zurich (ZH)	73-77	B.1.1.7	12529	3158	0.252055	Feb	Feb
B1_10_2021_02_11	2021-02-11	23063	Zurich (ZH)	73-77	B.1.1.7	23307	0	0	Feb	Feb
10_2020_7_9_A	2020-07-09	23271	Zurich (ZH)	73-77	B.1.1.7	12940	0	0	Jul	Jul-Nov
10_2020_7_16_A	2020-07-16	23271	Zurich (ZH)	73-77	B.1.1.7	44957	0	0	Jul	Jul-Nov
10_2020_7_23_A	2020-07-23	23271	Zurich (ZH)	73-77	B.1.1.7	19360	0	0	Jul	Jul-Nov
10_2020_8_2_A	2020-08-02	23271	Zurich (ZH)	73-77	B.1.1.7	32720	0	0	Aug	Jul-Nov
10_2020_8_9_A	2020-08-09	23271	Zurich (ZH)	73-77	B.1.1.7	25869	0	0	Aug	Jul-Nov
10_2020_8_16_A	2020-08-16	23271	Zurich (ZH)	73-77	B.1.1.7	0	0	NA	Aug	Jul-Nov
10_2020_8_23_A	2020-08-23	23271	Zurich (ZH)	73-77	B.1.1.7	0	0	NA	Aug	Jul-Nov
10_2020_8_30_A	2020-08-30	23271	Zurich (ZH)	73-77	B.1.1.7	2833	0	0	Aug	Jul-Nov
10_2020_9_6_A	2020-09-06	23271	Zurich (ZH)	73-77	B.1.1.7	15979	0	0	Sep	Jul-Nov
10_2020_9_13_A	2020-09-13	23271	Zurich (ZH)	73-77	B.1.1.7	46500	0	0	Sep	Jul-Nov
10_2020_9_20_A	2020-09-20	23271	Zurich (ZH)	73-77	B.1.1.7	3639	0	0	Sep	Jul-Nov
10_2020_9_27_A	2020-09-27	23271	Zurich (ZH)	73-77	B.1.1.7	42186	0	0	Sep	Jul-Nov
10_2020_10_4_A	2020-10-04	23271	Zurich (ZH)	73-77	B.1.1.7	5674	0	0	Oct	Jul-Nov
10_2020_10_11_A	2020-10-11	23271	Zurich (ZH)	73-77	B.1.1.7	29552	0	0	Oct	Jul-Nov
10_2020_10_18_A	2020-10-18	23271	Zurich (ZH)	73-77	B.1.1.7	23495	0	0	Oct	Jul-Nov
10_2020_10_25_A	2020-10-25	23271	Zurich (ZH)	73-77	B.1.1.7	35445	0	0	Oct	Jul-Nov
10_2020_10_31_A	2020-10-31	23271	Zurich (ZH)	73-77	B.1.1.7	33446	0	0	Oct	Jul-Nov
10_2020_11_5_A	2020-11-05	23271	Zurich (ZH)	73-77	B.1.1.7	18959	0	0	Nov	Jul-Nov
C4_10_2020_12_08_NA_NA	2020-12-08	23271	Zurich (ZH)	73-77	B.1.1.7	93558	0	0	Dec	Dec
C3_10_2020_12_09_NA_NA	2020-12-09	23271	Zurich (ZH)	73-77	B.1.1.7	43890	0	0	Dec	Dec
C2_10_2020_12_10_NA_NA	2020-12-10	23271	Zurich (ZH)	73-77	B.1.1.7	61050	0	0	Dec	Dec
C1_10_2020_12_11_NA_NA	2020-12-11	23271	Zurich (ZH)	73-77	B.1.1.7	81576	0	0	Dec	Dec
B12_10_2020_12_12_NA_NA	2020-12-12	23271	Zurich (ZH)	73-77	B.1.1.7	16217	0	0	Dec	Dec
B11_10_2020_12_13_NA_NA	2020-12-13	23271	Zurich (ZH)	73-77	B.1.1.7	20104	0	0	Dec	Dec
B10_10_2020_12_14_NA_NA	2020-12-14	23271	Zurich (ZH)	73-77	B.1.1.7	33472	0	0	Dec	Dec
B9_10_2020_12_15_NA_NA	2020-12-15	23271	Zurich (ZH)	73-77	B.1.1.7	43097	0	0	Dec	Dec
B8_10_2020_12_16_NA_NA	2020-12-16	23271	Zurich (ZH)	73-77	B.1.1.7	74657	0	0	Dec	Dec
B7_10_2020_12_17_NA_NA	2020-12-17	23271	Zurich (ZH)	73-77	B.1.1.7	35786	0	0	Dec	Dec
D3_10_2020_12_17	2020-12-17	23271	Zurich (ZH)	73-77	B.1.1.7	622	0	0	Dec	Dec
B6_10_2020_12_18_NA_NA	2020-12-18	23271	Zurich (ZH)	73-77	B.1.1.7	34276	0	0	Dec	Dec
B5_10_2020_12_19_NA_NA	2020-12-19	23271	Zurich (ZH)	73-77	B.1.1.7	67719	0	0	Dec	Dec
E3_10_2020_12_19	2020-12-19	23271	Zurich (ZH)	73-77	B.1.1.7	244	17	0.0696721	Dec	Dec
B4_10_2020_12_20_NA_NA	2020-12-20	23271	Zurich (ZH)	73-77	B.1.1.7	95361	0	0	Dec	Dec
H1_10_2020_12_20	2020-12-20	23271	Zurich (ZH)	73-77	B.1.1.7	158	18	0.113924	Dec	Dec
B3_10_2020_12_21_NA_NA	2020-12-21	23271	Zurich (ZH)	73-77	B.1.1.7	20768	1826	0.0879237	Dec	Dec
F3_10_2020_12_21	2020-12-21	23271	Zurich (ZH)	73-77	B.1.1.7	124	0	0	Dec	Dec
B3_10_2020_12_22	2020-12-22	23271	Zurich (ZH)	73-77	B.1.1.7	2800	357	0.1275	Dec	Dec
B4_10_2020_12_23	2020-12-23	23271	Zurich (ZH)	73-77	B.1.1.7	1896	173	0.0912447	Dec	Dec
G3_10_2020_12_23	2020-12-23	23271	Zurich (ZH)	73-77	B.1.1.7	84	0	0	Dec	Dec
B5_10_2020_12_24	2020-12-24	23271	Zurich (ZH)	73-77	B.1.1.7	2049	0	0	Dec	Dec
B6_10_2020_12_25	2020-12-25	23271	Zurich (ZH)	73-77	B.1.1.7	2052	0	0	Dec	Dec
H3_10_2020_12_25	2020-12-25	23271	Zurich (ZH)	73-77	B.1.1.7	768	0	0	Dec	Dec
B7_10_2020_12_26	2020-12-26	23271	Zurich (ZH)	73-77	B.1.1.7	1274	54	0.0423862	Dec	Dec
B8_10_2020_12_27	2020-12-27	23271	Zurich (ZH)	73-77	B.1.1.7	1708	38	0.0222482	Dec	Dec
B9_10_2020_12_28	2020-12-28	23271	Zurich (ZH)	73-77	B.1.1.7	390	45	0.115385	Dec	Dec
A4_10_2020_12_29	2020-12-29	23271	Zurich (ZH)	73-77	B.1.1.7	431	14	0.0324826	Dec	Dec
C7_10_2020_12_29	2020-12-29	23271	Zurich (ZH)	73-77	B.1.1.7	1327	0	0	Dec	Dec
B4_10_2020_12_31	2020-12-31	23271	Zurich (ZH)	73-77	B.1.1.7	431	5	0.0116009	Dec	Dec
C8_10_2020_12_31	2020-12-31	23271	Zurich (ZH)	73-77	B.1.1.7	3061	78	0.0254819	Dec	Dec
C4_10_2021_01_02	2021-01-02	23271	Zurich (ZH)	73-77	B.1.1.7	190	0	0	Jan	Jan
C9_10_2021_01_02	2021-01-02	23271	Zurich (ZH)	73-77	B.1.1.7	3203	249	0.0777396	Jan	Jan
C10_10_2021_01_04	2021-01-04	23271	Zurich (ZH)	73-77	B.1.1.7	1114	0	0	Jan	Jan
D4_10_2021_01_04	2021-01-04	23271	Zurich (ZH)	73-77	B.1.1.7	8	0	0	Jan	Jan
E4_10_2021_01_06	2021-01-06	23271	Zurich (ZH)	73-77	B.1.1.7	217	7	0.0322581	Jan	Jan
F4_10_2021_01_08	2021-01-08	23271	Zurich (ZH)	73-77	B.1.1.7	120	6	0.05	Jan	Jan
G4_10_2021_01_10	2021-01-10	23271	Zurich (ZH)	73-77	B.1.1.7	350	11	0.0314286	Jan	Jan
E3_10_2021_01_12	2021-01-12	23271	Zurich (ZH)	73-77	B.1.1.7	10219	0	0	Jan	Jan
F3_10_2021_01_14	2021-01-14	23271	Zurich (ZH)	73-77	B.1.1.7	0	0	NA	Jan	Jan
G3_10_2021_01_17	2021-01-17	23271	Zurich (ZH)	73-77	B.1.1.7	6957	0	0	Jan	Jan
H3_10_2021_01_19	2021-01-19	23271	Zurich (ZH)	73-77	B.1.1.7	0	0	NA	Jan	Jan
A4_10_2021_01_21	2021-01-21	23271	Zurich (ZH)	73-77	B.1.1.7	19802	6850	0.345925	Jan	Jan
B4_10_2021_01_24	2021-01-24	23271	Zurich (ZH)	73-77	B.1.1.7	10403	856	0.082284	Jan	Jan
C4_10_2021_01_26	2021-01-26	23271	Zurich (ZH)	73-77	B.1.1.7	12382	3077	0.248506	Jan	Jan
D4_10_2021_01_31	2021-01-31	23271	Zurich (ZH)	73-77	B.1.1.7	0	0	NA	Jan	Jan
A1_10_2021_02_01	2021-02-01	23271	Zurich (ZH)	73-77	B.1.1.7	1525	0	0	Feb	Feb
C1_10_2021_02_03	2021-02-03	23271	Zurich (ZH)	73-77	B.1.1.7	750	750	1	Feb	Feb
D1_10_2021_02_04	2021-02-04	23271	Zurich (ZH)	73-77	B.1.1.7	4417	0	0	Feb	Feb
E1_10_2021_02_05	2021-02-05	23271	Zurich (ZH)	73-77	B.1.1.7	4855	3384	0.697013	Feb	Feb
F1_10_2021_02_06	2021-02-06	23271	Zurich (ZH)	73-77	B.1.1.7	9741	1333	0.136844	Feb	Feb
G1_10_2021_02_07	2021-02-07	23271	Zurich (ZH)	73-77	B.1.1.7	11943	1846	0.154568	Feb	Feb
H1_10_2021_02_08	2021-02-08	23271	Zurich (ZH)	73-77	B.1.1.7	0	0	NA	Feb	Feb
A2_10_2021_02_09	2021-02-09	23271	Zurich (ZH)	73-77	B.1.1.7	13660	3930	0.287701	Feb	Feb
B2_10_2021_02_10	2021-02-10	23271	Zurich (ZH)	73-77	B.1.1.7	5497	1406	0.255776	Feb	Feb
B1_10_2021_02_11	2021-02-11	23271	Zurich (ZH)	73-77	B.1.1.7	6240	0	0	Feb	Feb
B10_12_2020_09_27	2020-09-27	23604	Lausanne (VD)	78	B.1.1.7	177	0	0	Sep	Sep-Nov
B11_12_2020_10_08	2020-10-08	23604	Lausanne (VD)	78	B.1.1.7	2589	0	0	Oct	Sep-Nov
A1_12_2020_10_15	2020-10-15	23604	Lausanne (VD)	78	B.1.1.7	652	0	0	Oct	Sep-Nov
B1_12_2020_10_15_n	2020-10-15	23604	Lausanne (VD)	78	B.1.1.7	297	0	0	Oct	Sep-Nov
B12_12_2020_10_15	2020-10-15	23604	Lausanne (VD)	78	B.1.1.7	621	0	0	Oct	Sep-Nov
C1_12_2020_10_18	2020-10-18	23604	Lausanne (VD)	78	B.1.1.7	1264	0	0	Oct	Sep-Nov
C2_12_2020_10_22	2020-10-22	23604	Lausanne (VD)	78	B.1.1.7	2560	0	0	Oct	Sep-Nov
12_2020_11_5_A	2020-11-05	23604	Lausanne (VD)	78	B.1.1.7	563	0	0	Nov	Sep-Nov
B2_12_2020_12_08_NA_NA	2020-12-08	23604	Lausanne (VD)	78	B.1.1.7	33	0	0	Dec	Dec
C1_12_2020_12_08	2020-12-08	23604	Lausanne (VD)	78	B.1.1.7	3564	0	0	Dec	Dec
B1_12_2020_12_09_NA_NA	2020-12-09	23604	Lausanne (VD)	78	B.1.1.7	7448	0	0	Dec	Dec
D1_12_2020_12_09	2020-12-09	23604	Lausanne (VD)	78	B.1.1.7	3294	0	0	Dec	Dec
A12_12_2020_12_10_NA_NA	2020-12-10	23604	Lausanne (VD)	78	B.1.1.7	17132	0	0	Dec	Dec
E1_12_2020_12_10	2020-12-10	23604	Lausanne (VD)	78	B.1.1.7	2546	0	0	Dec	Dec
A11_12_2020_12_11_NA_NA	2020-12-11	23604	Lausanne (VD)	78	B.1.1.7	0	0	NA	Dec	Dec
A10_12_2020_12_12_NA_NA	2020-12-12	23604	Lausanne (VD)	78	B.1.1.7	123	0	0	Dec	Dec
A9_12_2020_12_13_NA_NA	2020-12-13	23604	Lausanne (VD)	78	B.1.1.7	721	0	0	Dec	Dec
F1_12_2020_12_13	2020-12-13	23604	Lausanne (VD)	78	B.1.1.7	483	0	0	Dec	Dec
A8_12_2020_12_14_NA_NA	2020-12-14	23604	Lausanne (VD)	78	B.1.1.7	52	0	0	Dec	Dec
A2_12_2020_12_15	2020-12-15	23604	Lausanne (VD)	78	B.1.1.7	326	0	0	Dec	Dec
A7_12_2020_12_15_NA_NA	2020-12-15	23604	Lausanne (VD)	78	B.1.1.7	225	0	0	Dec	Dec
A6_12_2020_12_16_NA_NA	2020-12-16	23604	Lausanne (VD)	78	B.1.1.7	1218	0	0	Dec	Dec
A5_12_2020_12_17_NA_NA	2020-12-17	23604	Lausanne (VD)	78	B.1.1.7	597	0	0	Dec	Dec
G1_12_2020_12_17	2020-12-17	23604	Lausanne (VD)	78	B.1.1.7	232	0	0	Dec	Dec
A4_12_2020_12_18_NA_NA	2020-12-18	23604	Lausanne (VD)	78	B.1.1.7	0	0	NA	Dec	Dec
A3_12_2020_12_19_NA_NA	2020-12-19	23604	Lausanne (VD)	78	B.1.1.7	23	0	0	Dec	Dec
B2_12_2020_12_19	2020-12-19	23604	Lausanne (VD)	78	B.1.1.7	480	0	0	Dec	Dec
A2_12_2020_12_20_NA_NA	2020-12-20	23604	Lausanne (VD)	78	B.1.1.7	6	0	0	Dec	Dec
A1_12_2020_12_21_NA_NA	2020-12-21	23604	Lausanne (VD)	78	B.1.1.7	38	0	0	Dec	Dec
A9_12_2020_12_22	2020-12-22	23604	Lausanne (VD)	78	B.1.1.7	0	0	NA	Dec	Dec
A10_12_2020_12_23	2020-12-23	23604	Lausanne (VD)	78	B.1.1.7	0	0	NA	Dec	Dec
C2_12_2020_12_23	2020-12-23	23604	Lausanne (VD)	78	B.1.1.7	0	0	NA	Dec	Dec
A11_12_2020_12_24	2020-12-24	23604	Lausanne (VD)	78	B.1.1.7	1164	0	0	Dec	Dec
A12_12_2020_12_25	2020-12-25	23604	Lausanne (VD)	78	B.1.1.7	83	0	0	Dec	Dec
D2_12_2020_12_25	2020-12-25	23604	Lausanne (VD)	78	B.1.1.7	785	0	0	Dec	Dec
B1_12_2020_12_26	2020-12-26	23604	Lausanne (VD)	78	B.1.1.7	62	0	0	Dec	Dec
B2_12_2020_12_27	2020-12-27	23604	Lausanne (VD)	78	B.1.1.7	0	0	NA	Dec	Dec
E2_12_2020_12_27	2020-12-27	23604	Lausanne (VD)	78	B.1.1.7	53	0	0	Dec	Dec
C3_12_2020_12_29	2020-12-29	23604	Lausanne (VD)	78	B.1.1.7	4194	0	0	Dec	Dec
C4_12_2020_12_31	2020-12-31	23604	Lausanne (VD)	78	B.1.1.7	384	0	0	Dec	Dec
F2_12_2020_12_31	2020-12-31	23604	Lausanne (VD)	78	B.1.1.7	800	0	0	Dec	Dec
C5_12_2021_01_02	2021-01-02	23604	Lausanne (VD)	78	B.1.1.7	0	0	NA	Jan	Jan
G2_12_2021_01_02	2021-01-02	23604	Lausanne (VD)	78	B.1.1.7	2265	0	0	Jan	Jan
C6_12_2021_01_04	2021-01-04	23604	Lausanne (VD)	78	B.1.1.7	1107	0	0	Jan	Jan
H2_12_2021_01_04	2021-01-04	23604	Lausanne (VD)	78	B.1.1.7	6809	206	0.0302541	Jan	Jan
A3_12_2021_01_06	2021-01-06	23604	Lausanne (VD)	78	B.1.1.7	321	138	0.429907	Jan	Jan
B3_12_2021_01_08	2021-01-08	23604	Lausanne (VD)	78	B.1.1.7	2701	0	0	Jan	Jan
C3_12_2021_01_10	2021-01-10	23604	Lausanne (VD)	78	B.1.1.7	187	64	0.342246	Jan	Jan
E4_12_2021_01_12	2021-01-12	23604	Lausanne (VD)	78	B.1.1.7	53	10	0.188679	Jan	Jan
G4_12_2021_01_19	2021-01-19	23604	Lausanne (VD)	78	B.1.1.7	11822	2411	0.203942	Jan	Jan
H4_12_2021_01_21	2021-01-21	23604	Lausanne (VD)	78	B.1.1.7	1621	502	0.309685	Jan	Jan
A5_12_2021_01_24	2021-01-24	23604	Lausanne (VD)	78	B.1.1.7	2267	2266	0.999559	Jan	Jan
B5_12_2021_01_26	2021-01-26	23604	Lausanne (VD)	78	B.1.1.7	7345	1485	0.202178	Jan	Jan
C5_12_2021_01_31	2021-01-31	23604	Lausanne (VD)	78	B.1.1.7	0	0	NA	Jan	Jan
C2_12_2021_02_01	2021-02-01	23604	Lausanne (VD)	78	B.1.1.7	0	0	NA	Feb	Feb
E2_12_2021_02_03	2021-02-03	23604	Lausanne (VD)	78	B.1.1.7	3774	1324	0.350821	Feb	Feb
F2_12_2021_02_04	2021-02-04	23604	Lausanne (VD)	78	B.1.1.7	2875	2874	0.999652	Feb	Feb
G2_12_2021_02_05	2021-02-05	23604	Lausanne (VD)	78	B.1.1.7	0	0	NA	Feb	Feb
H2_12_2021_02_06	2021-02-06	23604	Lausanne (VD)	78	B.1.1.7	0	0	NA	Feb	Feb
A3_12_2021_02_07	2021-02-07	23604	Lausanne (VD)	78	B.1.1.7	3943	3940	0.999239	Feb	Feb
C3_12_2021_02_09	2021-02-09	23604	Lausanne (VD)	78	B.1.1.7	7312	5819	0.795815	Feb	Feb
D3_12_2021_02_10	2021-02-10	23604	Lausanne (VD)	78	B.1.1.7	8330	5753	0.690636	Feb	Feb
D2_12_2021_02_12	2021-02-12	23604	Lausanne (VD)	78	B.1.1.7	5239	0	0	Feb	Feb
B3_12_2021_02_13	2021-02-13	23604	Lausanne (VD)	78	B.1.1.7	10750	5676	0.528	Feb	Feb
B10_12_2020_09_27	2020-09-27	23709	Lausanne (VD)	78	B.1.1.7	94	0	0	Sep	Sep-Nov
B11_12_2020_10_08	2020-10-08	23709	Lausanne (VD)	78	B.1.1.7	1415	0	0	Oct	Sep-Nov
A1_12_2020_10_15	2020-10-15	23709	Lausanne (VD)	78	B.1.1.7	389	0	0	Oct	Sep-Nov
B1_12_2020_10_15_n	2020-10-15	23709	Lausanne (VD)	78	B.1.1.7	176	0	0	Oct	Sep-Nov
B12_12_2020_10_15	2020-10-15	23709	Lausanne (VD)	78	B.1.1.7	368	0	0	Oct	Sep-Nov
C1_12_2020_10_18	2020-10-18	23709	Lausanne (VD)	78	B.1.1.7	721	0	0	Oct	Sep-Nov
C2_12_2020_10_22	2020-10-22	23709	Lausanne (VD)	78	B.1.1.7	1511	0	0	Oct	Sep-Nov
12_2020_11_5_A	2020-11-05	23709	Lausanne (VD)	78	B.1.1.7	381	0	0	Nov	Sep-Nov
B2_12_2020_12_08_NA_NA	2020-12-08	23709	Lausanne (VD)	78	B.1.1.7	17	0	0	Dec	Dec
C1_12_2020_12_08	2020-12-08	23709	Lausanne (VD)	78	B.1.1.7	2092	0	0	Dec	Dec
B1_12_2020_12_09_NA_NA	2020-12-09	23709	Lausanne (VD)	78	B.1.1.7	4252	0	0	Dec	Dec
D1_12_2020_12_09	2020-12-09	23709	Lausanne (VD)	78	B.1.1.7	1909	0	0	Dec	Dec
A12_12_2020_12_10_NA_NA	2020-12-10	23709	Lausanne (VD)	78	B.1.1.7	9844	0	0	Dec	Dec
E1_12_2020_12_10	2020-12-10	23709	Lausanne (VD)	78	B.1.1.7	1473	0	0	Dec	Dec
A11_12_2020_12_11_NA_NA	2020-12-11	23709	Lausanne (VD)	78	B.1.1.7	0	0	NA	Dec	Dec
A10_12_2020_12_12_NA_NA	2020-12-12	23709	Lausanne (VD)	78	B.1.1.7	0	0	NA	Dec	Dec
A9_12_2020_12_13_NA_NA	2020-12-13	23709	Lausanne (VD)	78	B.1.1.7	433	0	0	Dec	Dec
F1_12_2020_12_13	2020-12-13	23709	Lausanne (VD)	78	B.1.1.7	300	0	0	Dec	Dec
A8_12_2020_12_14_NA_NA	2020-12-14	23709	Lausanne (VD)	78	B.1.1.7	31	0	0	Dec	Dec
A2_12_2020_12_15	2020-12-15	23709	Lausanne (VD)	78	B.1.1.7	201	0	0	Dec	Dec
A7_12_2020_12_15_NA_NA	2020-12-15	23709	Lausanne (VD)	78	B.1.1.7	142	0	0	Dec	Dec
A6_12_2020_12_16_NA_NA	2020-12-16	23709	Lausanne (VD)	78	B.1.1.7	724	0	0	Dec	Dec
A5_12_2020_12_17_NA_NA	2020-12-17	23709	Lausanne (VD)	78	B.1.1.7	336	0	0	Dec	Dec
G1_12_2020_12_17	2020-12-17	23709	Lausanne (VD)	78	B.1.1.7	142	0	0	Dec	Dec
A4_12_2020_12_18_NA_NA	2020-12-18	23709	Lausanne (VD)	78	B.1.1.7	0	0	NA	Dec	Dec
A3_12_2020_12_19_NA_NA	2020-12-19	23709	Lausanne (VD)	78	B.1.1.7	13	0	0	Dec	Dec
B2_12_2020_12_19	2020-12-19	23709	Lausanne (VD)	78	B.1.1.7	0	0	NA	Dec	Dec
A2_12_2020_12_20_NA_NA	2020-12-20	23709	Lausanne (VD)	78	B.1.1.7	3	0	0	Dec	Dec
A1_12_2020_12_21_NA_NA	2020-12-21	23709	Lausanne (VD)	78	B.1.1.7	21	0	0	Dec	Dec
A9_12_2020_12_22	2020-12-22	23709	Lausanne (VD)	78	B.1.1.7	0	0	NA	Dec	Dec
A10_12_2020_12_23	2020-12-23	23709	Lausanne (VD)	78	B.1.1.7	0	0	NA	Dec	Dec
C2_12_2020_12_23	2020-12-23	23709	Lausanne (VD)	78	B.1.1.7	0	0	NA	Dec	Dec
A11_12_2020_12_24	2020-12-24	23709	Lausanne (VD)	78	B.1.1.7	660	0	0	Dec	Dec
A12_12_2020_12_25	2020-12-25	23709	Lausanne (VD)	78	B.1.1.7	49	0	0	Dec	Dec
D2_12_2020_12_25	2020-12-25	23709	Lausanne (VD)	78	B.1.1.7	458	0	0	Dec	Dec
B1_12_2020_12_26	2020-12-26	23709	Lausanne (VD)	78	B.1.1.7	35	0	0	Dec	Dec
B2_12_2020_12_27	2020-12-27	23709	Lausanne (VD)	78	B.1.1.7	0	0	NA	Dec	Dec
[truncated: 6,615 more rows]
