# Supplementary material for: Early detection and surveillance of SARS-CoV-2 genomic variants in wastewater using COJAC
Source: Nat Microbiol. 2022 Jul 18;7(8):1151–60. doi: 10.1038/s41564-022-01185-x (PMC9352586; doi:10.1038/s41564-022-01185-x)
Supplement: Source Data Fig. 3 — Statistical source data. [file 41564_2022_1185_MOESM7_ESM.xlsx]

## Sheet: clinical_sequencing_data
date	latest_batch	sequenced	b117	canton
2020-03-04	FALSE	1	0	GR
2020-03-04	FALSE	1	0	TI
2020-03-05	FALSE	2	0	BL
2020-03-05	FALSE	1	0	BS
2020-03-05	FALSE	2	0	GR
2020-03-06	FALSE	1	0	BL
2020-03-06	FALSE	1	0	BS
2020-03-06	FALSE	1	0	BE
2020-03-06	FALSE	2	0	TI
2020-03-08	FALSE	4	0	BS
2020-03-09	FALSE	1	0	BL
2020-03-09	FALSE	1	0	BS
2020-03-09	FALSE	1	0	GR
2020-03-09	FALSE	1	0	SO
2020-03-10	FALSE	6	0	BS
2020-03-10	FALSE	2	0	BE
2020-03-10	FALSE	1	0	VS
2020-03-10	FALSE	2	0	ZH
2020-03-11	FALSE	2	0	BS
2020-03-11	FALSE	2	0	BE
2020-03-11	FALSE	1	0	GR
2020-03-11	FALSE	8	0	TI
2020-03-11	FALSE	1	0	VD
2020-03-11	FALSE	2	0	ZH
2020-03-12	FALSE	1	0	AG
2020-03-12	FALSE	1	0	BL
2020-03-12	FALSE	1	0	BS
2020-03-12	FALSE	4	0	BE
2020-03-12	FALSE	5	0	GR
2020-03-12	FALSE	3	0	SZ
2020-03-12	FALSE	8	0	TI
2020-03-12	FALSE	4	0	VD
2020-03-12	FALSE	1	0	ZG
2020-03-12	FALSE	1	0	ZH
2020-03-13	FALSE	1	0	AG
2020-03-13	FALSE	3	0	BL
2020-03-13	FALSE	1	0	BS
2020-03-13	FALSE	1	0	BE
2020-03-13	FALSE	1	0	GR
2020-03-13	FALSE	1	0	JU
2020-03-13	FALSE	2	0	SZ
2020-03-13	FALSE	3	0	TI
2020-03-13	FALSE	2	0	VS
2020-03-13	FALSE	3	0	ZH
2020-03-14	FALSE	1	0	BL
2020-03-14	FALSE	1	0	BE
2020-03-15	FALSE	3	0	GR
2020-03-16	FALSE	3	0	AG
2020-03-16	FALSE	6	0	BL
2020-03-16	FALSE	9	0	BS
2020-03-16	FALSE	8	0	BE
2020-03-16	FALSE	5	0	GE
2020-03-16	FALSE	5	0	GR
2020-03-16	FALSE	2	0	JU
2020-03-16	FALSE	2	0	SG
2020-03-16	FALSE	2	0	SZ
2020-03-16	FALSE	1	0	SO
2020-03-16	FALSE	1	0	TG
2020-03-16	FALSE	10	0	TI
2020-03-16	FALSE	2	0	VS
2020-03-16	FALSE	16	0	VD
2020-03-16	FALSE	2	0	ZH
2020-03-17	FALSE	3	0	AG
2020-03-17	FALSE	3	0	BS
2020-03-17	FALSE	4	0	BE
2020-03-17	FALSE	2	0	GR
2020-03-17	FALSE	1	0	LU
2020-03-17	FALSE	4	0	TI
2020-03-17	FALSE	2	0	UR
2020-03-17	FALSE	1	0	VS
2020-03-17	FALSE	10	0	VD
2020-03-17	FALSE	3	0	ZH
2020-03-18	FALSE	6	0	BL
2020-03-18	FALSE	2	0	BS
2020-03-18	FALSE	2	0	BE
2020-03-18	FALSE	5	0	GE
2020-03-18	TRUE	1	0	GE
2020-03-18	FALSE	3	0	GR
2020-03-18	FALSE	1	0	LU
2020-03-18	FALSE	1	0	SG
2020-03-18	FALSE	1	0	SZ
2020-03-18	FALSE	1	0	SO
2020-03-18	FALSE	1	0	TG
2020-03-18	FALSE	1	0	TI
2020-03-18	FALSE	1	0	UR
2020-03-18	FALSE	1	0	VS
2020-03-18	FALSE	10	0	VD
2020-03-18	FALSE	3	0	ZH
2020-03-19	FALSE	2	0	AG
2020-03-19	FALSE	14	0	BL
2020-03-19	FALSE	2	0	BS
2020-03-19	FALSE	6	0	BE
2020-03-19	FALSE	7	0	GE
2020-03-19	FALSE	2	0	SZ
2020-03-19	FALSE	4	0	VS
2020-03-19	FALSE	3	0	VD
2020-03-19	FALSE	1	0	ZH
2020-03-20	FALSE	2	0	AG
2020-03-20	FALSE	3	0	BL
2020-03-20	FALSE	1	0	BS
2020-03-20	FALSE	5	0	BE
2020-03-25	FALSE	1	0	AG
2020-03-25	FALSE	8	0	BL
2020-03-25	FALSE	3	0	BE
2020-03-25	FALSE	4	0	GR
2020-03-25	FALSE	3	0	UR
2020-03-25	FALSE	1	0	VS
2020-03-25	FALSE	11	0	VD
2020-03-25	FALSE	2	0	ZH
2020-03-26	FALSE	2	0	AG
2020-03-26	FALSE	3	0	BL
2020-03-26	FALSE	3	0	BS
2020-03-26	FALSE	2	0	BE
2020-03-26	FALSE	2	0	GR
2020-03-26	FALSE	2	0	SH
2020-03-26	FALSE	1	0	SZ
2020-03-26	FALSE	1	0	TI
2020-03-26	FALSE	4	0	VD
2020-03-26	FALSE	3	0	ZH
2020-03-30	FALSE	1	0	AG
2020-03-30	FALSE	1	0	BS
2020-03-30	FALSE	1	0	BE
2020-03-30	FALSE	1	0	GE
2020-03-30	FALSE	1	0	GR
2020-03-30	FALSE	1	0	SG
2020-03-30	FALSE	6	0	ZH
2020-03-31	FALSE	5	0	AG
2020-03-31	FALSE	12	0	BL
2020-03-31	FALSE	3	0	BS
2020-03-31	FALSE	6	0	BE
2020-03-31	FALSE	2	0	GE
2020-03-31	FALSE	3	0	GR
2020-03-31	FALSE	1	0	JU
2020-03-31	FALSE	2	0	LU
2020-03-31	FALSE	1	0	SH
2020-03-31	FALSE	1	0	TI
2020-03-31	FALSE	1	0	VS
2020-03-31	FALSE	13	0	ZH
2020-04-01	FALSE	5	0	AG
2020-04-01	FALSE	7	0	BL
2020-04-01	FALSE	6	0	BS
2020-04-01	FALSE	6	0	BE
2020-04-01	FALSE	2	0	GR
2020-04-01	FALSE	4	0	LU
2020-04-01	FALSE	2	0	SG
2020-04-01	FALSE	3	0	TI
2020-04-01	FALSE	2	0	UR
2020-04-01	FALSE	9	0	VS
2020-04-01	FALSE	5	0	VD
2020-04-01	FALSE	8	0	ZH
2020-04-06	FALSE	1	0	BS
2020-04-06	FALSE	1	0	BE
2020-04-06	FALSE	1	0	FR
2020-04-06	FALSE	1	0	GR
2020-04-06	FALSE	1	0	TI
2020-04-06	FALSE	3	0	VD
2020-04-07	FALSE	2	0	AG
2020-04-07	TRUE	1	0	AG
2020-04-07	FALSE	8	0	BL
2020-04-07	FALSE	4	0	BS
2020-04-07	FALSE	14	0	BE
2020-04-07	TRUE	1	0	BE
2020-04-07	FALSE	2	0	GL
2020-04-07	FALSE	4	0	GR
2020-04-07	FALSE	3	0	LU
2020-04-07	FALSE	4	0	VS
2020-04-07	TRUE	1	0	VS
2020-04-07	FALSE	4	0	VD
2020-04-07	FALSE	6	0	ZH
2020-04-17	FALSE	2	0	AG
2020-04-17	FALSE	2	0	BS
2020-04-17	FALSE	3	0	BE
2020-04-17	FALSE	2	0	GE
2020-04-17	FALSE	1	0	SG
2020-04-17	FALSE	1	0	SH
2020-04-17	FALSE	1	0	TI
2020-04-17	FALSE	2	0	VS
2020-04-17	FALSE	6	0	ZH
2020-04-18	FALSE	1	0	BL
2020-04-18	FALSE	1	0	BS
2020-04-18	FALSE	1	0	BE
2020-04-18	FALSE	1	0	GR
2020-04-18	FALSE	1	0	ZH
2020-04-19	FALSE	1	0	BL
2020-04-19	FALSE	1	0	BS
2020-04-20	FALSE	1	0	AG
2020-04-20	FALSE	6	0	BL
2020-04-20	FALSE	9	0	BE
2020-04-20	FALSE	1	0	GE
2020-04-20	FALSE	1	0	SG
2020-04-20	FALSE	1	0	SZ
2020-04-20	FALSE	1	0	ZH
2020-04-21	FALSE	4	0	ZH
2020-04-22	FALSE	1	0	GE
2020-04-22	FALSE	1	0	SO
2020-04-24	FALSE	1	0	SO
2020-04-24	FALSE	2	0	UR
2020-04-25	FALSE	1	0	ZH
2020-04-26	FALSE	1	0	BL
2020-04-26	FALSE	1	0	BE
2020-04-26	FALSE	1	0	GR
2020-04-26	FALSE	3	0	UR
2020-04-27	FALSE	1	0	AG
2020-04-27	FALSE	1	0	BL
2020-04-27	FALSE	1	0	BS
2020-04-27	FALSE	5	0	BE
2020-04-27	TRUE	1	0	BE
2020-04-27	FALSE	1	0	GE
2020-04-27	FALSE	1	0	LU
2020-04-27	FALSE	3	0	TI
2020-04-27	FALSE	2	0	UR
2020-04-27	FALSE	4	0	VD
2020-04-27	FALSE	4	0	ZH
2020-04-28	FALSE	5	0	BL
2020-04-28	FALSE	1	0	BE
2020-04-28	FALSE	1	0	GR
2020-04-28	FALSE	3	0	TI
2020-04-28	FALSE	1	0	VS
2020-04-28	FALSE	1	0	ZH
2020-04-29	FALSE	1	0	BE
2020-04-29	FALSE	1	0	GE
2020-04-29	FALSE	1	0	VD
2020-04-29	FALSE	1	0	ZH
2020-04-30	FALSE	3	0	BL
2020-04-30	FALSE	1	0	BS
2020-04-30	FALSE	4	0	BE
2020-04-30	FALSE	2	0	LU
2020-04-30	FALSE	1	0	TG
2020-04-30	FALSE	1	0	UR
2020-05-01	FALSE	4	0	BL
2020-05-01	FALSE	6	0	BE
2020-05-01	FALSE	2	0	UR
2020-05-01	FALSE	2	0	VD
2020-05-02	TRUE	1	0	BE
2020-05-03	FALSE	1	0	UR
2020-05-04	FALSE	2	0	BL
2020-05-04	FALSE	1	0	TI
2020-05-04	FALSE	1	0	VD
2020-05-04	FALSE	3	0	ZH
2020-05-05	FALSE	1	0	AG
2020-05-05	FALSE	1	0	BE
2020-05-05	FALSE	1	0	UR
2020-05-05	FALSE	1	0	VD
2020-05-06	FALSE	1	0	BS
2020-05-06	FALSE	1	0	UR
2020-05-06	FALSE	1	0	VD
2020-05-06	FALSE	1	0	ZH
2020-05-07	FALSE	2	0	BL
2020-05-07	FALSE	1	0	SG
2020-05-07	FALSE	1	0	SH
2020-05-07	FALSE	1	0	VD
2020-05-08	FALSE	1	0	BS
2020-05-08	FALSE	1	0	GE
2020-05-08	FALSE	1	0	SH
2020-05-11	FALSE	1	0	BL
2020-05-12	FALSE	1	0	ZH
2020-05-13	FALSE	1	0	AG
2020-05-13	FALSE	1	0	BE
2020-05-15	FALSE	1	0	BL
2020-05-15	FALSE	1	0	BE
2020-05-15	FALSE	2	0	ZH
2020-05-16	FALSE	1	0	BE
2020-05-16	FALSE	2	0	SO
2020-05-18	FALSE	1	0	BL
2020-05-18	FALSE	1	0	BE
2020-05-18	FALSE	1	0	LU
2020-05-18	FALSE	1	0	SG
2020-05-18	FALSE	1	0	TI
2020-05-18	FALSE	1	0	VD
2020-05-19	FALSE	1	0	BE
2020-05-19	FALSE	1	0	TI
2020-05-19	FALSE	1	0	ZH
2020-05-21	FALSE	1	0	ZH
2020-05-27	FALSE	1	0	BL
2020-05-27	FALSE	2	0	BE
2020-05-27	FALSE	2	0	ZH
2020-05-28	FALSE	2	0	BE
2020-05-28	FALSE	1	0	TI
2020-06-02	FALSE	1	0	AG
2020-06-02	FALSE	1	0	GR
2020-06-02	FALSE	2	0	ZH
2020-06-03	FALSE	1	0	BE
2020-06-03	TRUE	1	0	BE
2020-06-03	FALSE	1	0	GE
2020-06-03	FALSE	1	0	VD
2020-06-03	FALSE	1	0	ZH
2020-06-04	FALSE	1	0	BE
2020-06-04	FALSE	1	0	ZH
2020-06-05	FALSE	1	0	GE
2020-06-05	FALSE	1	0	ZH
2020-06-08	FALSE	1	0	BE
2020-06-08	FALSE	1	0	VD
2020-06-08	FALSE	1	0	ZG
2020-06-09	FALSE	1	0	SG
2020-06-10	FALSE	1	0	BL
2020-06-10	FALSE	1	0	BE
2020-06-11	FALSE	1	0	BE
2020-06-12	FALSE	2	0	ZH
2020-06-13	FALSE	1	0	ZH
2020-06-15	FALSE	1	0	BE
2020-06-15	FALSE	1	0	SG
2020-06-15	FALSE	4	0	ZH
2020-06-17	FALSE	1	0	ZH
2020-06-18	FALSE	1	0	AG
2020-06-19	FALSE	1	0	BL
2020-06-19	FALSE	1	0	SZ
2020-06-19	FALSE	1	0	ZH
2020-06-20	FALSE	2	0	VS
2020-06-20	FALSE	1	0	ZH
2020-06-22	FALSE	1	0	ZH
2020-06-23	FALSE	1	0	BL
2020-06-23	FALSE	1	0	BS
2020-06-23	FALSE	2	0	BE
2020-06-23	FALSE	1	0	VS
2020-06-23	FALSE	1	0	VD
2020-06-24	FALSE	1	0	GR
2020-06-24	FALSE	1	0	SG
2020-06-24	FALSE	1	0	VD
2020-06-24	FALSE	1	0	ZH
2020-06-25	FALSE	1	0	AG
2020-06-25	FALSE	2	0	BL
2020-06-25	FALSE	1	0	BE
2020-06-25	FALSE	1	0	UR
2020-06-25	FALSE	2	0	ZH
2020-06-25	TRUE	1	0	ZH
2020-06-26	FALSE	1	0	AG
2020-06-26	FALSE	2	0	BL
2020-06-26	FALSE	1	0	BE
2020-06-26	FALSE	1	0	SH
2020-06-26	FALSE	1	0	UR
2020-06-26	FALSE	1	0	ZH
2020-06-27	FALSE	1	0	GR
2020-06-27	FALSE	1	0	SZ
2020-06-29	FALSE	4	0	AG
2020-06-29	FALSE	2	0	BE
2020-06-29	FALSE	2	0	FR
2020-06-29	FALSE	1	0	GR
2020-06-29	FALSE	1	0	LU
2020-06-29	FALSE	1	0	SG
2020-06-29	FALSE	2	0	UR
2020-06-29	FALSE	1	0	VS
2020-06-29	FALSE	5	0	ZH
2020-06-30	FALSE	1	0	GR
2020-06-30	FALSE	1	0	SG
2020-06-30	FALSE	1	0	SZ
2020-06-30	FALSE	1	0	VS
2020-06-30	FALSE	1	0	VD
2020-07-01	FALSE	1	0	BL
2020-07-01	FALSE	1	0	SH
2020-07-01	FALSE	1	0	VD
2020-07-01	FALSE	2	0	ZH
2020-07-02	FALSE	1	0	SZ
2020-07-02	FALSE	1	0	VD
2020-07-02	FALSE	4	0	ZH
2020-07-03	FALSE	1	0	BL
2020-07-03	FALSE	1	0	BE
2020-07-03	FALSE	3	0	SZ
2020-07-03	FALSE	1	0	TI
2020-07-03	FALSE	1	0	UR
2020-07-03	FALSE	4	0	ZH
2020-07-04	FALSE	1	0	AG
2020-07-04	FALSE	1	0	BL
2020-07-04	FALSE	3	0	BE
2020-07-05	FALSE	3	0	BL
2020-07-06	FALSE	2	0	AG
2020-07-06	FALSE	1	0	BL
2020-07-06	FALSE	1	0	BE
2020-07-06	FALSE	1	0	GR
2020-07-06	FALSE	1	0	SG
2020-07-06	FALSE	1	0	SZ
2020-07-06	FALSE	1	0	SO
2020-07-06	FALSE	1	0	UR
2020-07-06	FALSE	1	0	VS
2020-07-06	FALSE	1	0	VD
2020-07-06	FALSE	3	0	ZH
2020-07-07	FALSE	1	0	AG
2020-07-07	FALSE	2	0	BL
2020-07-07	FALSE	2	0	BS
2020-07-07	FALSE	1	0	BE
2020-07-07	FALSE	1	0	SZ
2020-07-07	FALSE	2	0	VD
2020-07-07	FALSE	1	0	ZG
2020-07-07	FALSE	4	0	ZH
2020-07-08	FALSE	1	0	AG
2020-07-08	FALSE	5	0	BL
2020-07-08	FALSE	3	0	BE
2020-07-08	FALSE	1	0	UR
2020-07-08	FALSE	2	0	VD
2020-07-08	FALSE	3	0	ZH
2020-07-09	FALSE	2	0	AG
2020-07-09	FALSE	8	0	BL
2020-07-09	FALSE	3	0	BE
2020-07-09	FALSE	1	0	LU
2020-07-09	FALSE	1	0	SZ
2020-07-09	FALSE	2	0	ZH
2020-07-10	FALSE	2	0	AG
2020-07-10	FALSE	5	0	BL
2020-07-10	FALSE	2	0	BE
2020-07-10	FALSE	2	0	SZ
2020-07-10	FALSE	2	0	ZH
2020-07-11	FALSE	2	0	BL
2020-07-11	FALSE	1	0	GR
2020-07-11	FALSE	1	0	SH
2020-07-12	FALSE	1	0	ZH
2020-07-13	FALSE	3	0	BL
2020-07-13	FALSE	1	0	BS
2020-07-13	FALSE	1	0	GE
2020-07-13	FALSE	2	0	UR
2020-07-13	FALSE	1	0	VD
2020-07-13	FALSE	1	0	ZH
2020-07-14	FALSE	2	0	AG
2020-07-14	FALSE	3	0	BL
2020-07-14	FALSE	5	0	BE
2020-07-14	FALSE	1	0	SG
2020-07-14	FALSE	1	0	TI
2020-07-14	FALSE	2	0	VD
2020-07-14	FALSE	5	0	ZH
2020-07-15	FALSE	1	0	BL
2020-07-15	FALSE	1	0	BS
2020-07-15	FALSE	3	0	BE
2020-07-15	FALSE	1	0	GE
2020-07-15	FALSE	1	0	SG
2020-07-15	FALSE	2	0	VD
2020-07-15	FALSE	2	0	ZH
2020-07-16	FALSE	1	0	AG
2020-07-16	FALSE	3	0	BL
2020-07-16	FALSE	1	0	BE
2020-07-16	FALSE	1	0	GE
2020-07-16	FALSE	1	0	GL
2020-07-16	TRUE	1	0	SO
2020-07-16	FALSE	1	0	VD
2020-07-16	FALSE	2	0	ZH
2020-07-17	FALSE	3	0	BL
2020-07-17	FALSE	1	0	SZ
2020-07-17	FALSE	1	0	VD
2020-07-17	FALSE	3	0	ZH
2020-07-18	FALSE	1	0	GR
2020-07-18	TRUE	1	0	GR
2020-07-19	FALSE	1	0	AG
2020-07-19	FALSE	2	0	BL
2020-07-19	FALSE	1	0	UR
2020-07-19	FALSE	1	0	VD
2020-07-19	FALSE	2	0	ZH
2020-07-20	FALSE	2	0	AG
2020-07-20	FALSE	2	0	BE
2020-07-20	FALSE	1	0	LU
2020-07-20	FALSE	1	0	TG
2020-07-20	FALSE	1	0	UR
2020-07-20	FALSE	1	0	VD
2020-07-20	FALSE	3	0	ZH
2020-07-21	FALSE	1	0	AG
2020-07-21	FALSE	3	0	BL
2020-07-21	FALSE	1	0	BE
2020-07-21	FALSE	1	0	GE
2020-07-21	FALSE	1	0	SO
2020-07-21	FALSE	1	0	TI
2020-07-21	FALSE	2	0	UR
2020-07-21	FALSE	4	0	ZH
2020-07-22	FALSE	1	0	AG
2020-07-22	FALSE	2	0	BL
2020-07-22	FALSE	4	0	BE
2020-07-22	FALSE	2	0	GR
2020-07-22	FALSE	1	0	SO
2020-07-22	TRUE	1	0	SO
2020-07-22	FALSE	6	0	ZH
2020-07-23	FALSE	1	0	AG
2020-07-23	FALSE	1	0	BL
2020-07-23	FALSE	2	0	BE
2020-07-23	FALSE	1	0	GE
2020-07-23	FALSE	4	0	GR
2020-07-23	FALSE	1	0	SZ
2020-07-23	FALSE	3	0	ZH
2020-07-24	FALSE	2	0	BL
2020-07-24	FALSE	1	0	BE
2020-07-24	FALSE	3	0	VD
2020-07-24	FALSE	2	0	ZH
2020-07-25	FALSE	1	0	AG
2020-07-25	FALSE	1	0	BL
2020-07-25	FALSE	3	0	BE
2020-07-25	FALSE	2	0	GR
2020-07-25	FALSE	1	0	VD
2020-07-26	FALSE	1	0	BL
2020-07-26	FALSE	1	0	BE
2020-07-26	FALSE	3	0	ZH
2020-07-27	FALSE	1	0	AG
2020-07-27	FALSE	2	0	BL
2020-07-27	FALSE	1	0	BS
2020-07-27	FALSE	2	0	GR
2020-07-27	FALSE	1	0	LU
2020-07-27	FALSE	1	0	SG
2020-07-27	FALSE	2	0	SZ
2020-07-27	FALSE	1	0	UR
2020-07-27	FALSE	1	0	VD
2020-07-27	FALSE	6	0	ZH
2020-07-28	FALSE	1	0	BL
2020-07-28	FALSE	5	0	BE
2020-07-28	FALSE	1	0	GE
2020-07-28	FALSE	1	0	GR
2020-07-28	FALSE	1	0	SH
2020-07-28	FALSE	2	0	VD
2020-07-28	FALSE	4	0	ZH
2020-07-29	FALSE	2	0	AG
2020-07-29	FALSE	1	0	BL
2020-07-29	FALSE	1	0	BE
2020-07-29	FALSE	1	0	GE
2020-07-29	FALSE	2	0	ZH
2020-07-30	FALSE	2	0	BL
2020-07-30	TRUE	1	0	BL
2020-07-30	FALSE	1	0	GE
2020-07-30	FALSE	2	0	SG
2020-07-30	FALSE	2	0	ZH
2020-07-31	FALSE	2	0	AG
2020-07-31	FALSE	1	0	SZ
2020-07-31	FALSE	2	0	ZH
2020-08-01	FALSE	1	0	BL
2020-08-02	FALSE	5	0	BL
2020-08-02	FALSE	1	0	VD
2020-08-03	FALSE	6	0	BL
2020-08-03	FALSE	1	0	BS
2020-08-03	FALSE	1	0	SZ
2020-08-03	FALSE	3	0	ZH
2020-08-04	FALSE	5	0	BL
2020-08-04	FALSE	3	0	BE
2020-08-04	TRUE	1	0	BE
2020-08-04	FALSE	1	0	GE
2020-08-04	FALSE	1	0	VD
2020-08-04	FALSE	8	0	ZH
2020-08-05	FALSE	2	0	BE
2020-08-05	FALSE	1	0	GE
2020-08-05	FALSE	4	0	VD
2020-08-05	FALSE	7	0	ZH
2020-08-06	FALSE	1	0	TI
2020-08-06	FALSE	1	0	ZH
2020-08-07	FALSE	1	0	AG
2020-08-07	FALSE	3	0	BL
2020-08-07	FALSE	1	0	GE
2020-08-07	FALSE	1	0	SG
2020-08-07	FALSE	1	0	TI
2020-08-07	FALSE	4	0	ZH
2020-08-08	FALSE	1	0	BE
2020-08-08	FALSE	3	0	ZH
2020-08-08	TRUE	1	0	ZH
2020-08-09	FALSE	1	0	BS
2020-08-09	FALSE	1	0	ZH
2020-08-10	FALSE	7	0	BL
2020-08-10	FALSE	2	0	BE
2020-08-10	FALSE	4	0	GE
2020-08-10	FALSE	2	0	SG
2020-08-10	FALSE	1	0	SO
2020-08-10	FALSE	2	0	UR
2020-08-10	FALSE	1	0	VS
2020-08-10	FALSE	1	0	VD
2020-08-10	FALSE	2	0	ZH
2020-08-11	FALSE	1	0	AG
2020-08-11	FALSE	1	0	BL
2020-08-11	FALSE	1	0	BS
2020-08-11	FALSE	2	0	BE
2020-08-11	FALSE	1	0	GE
2020-08-11	FALSE	1	0	UR
2020-08-11	FALSE	1	0	VD
2020-08-11	FALSE	4	0	ZH
2020-08-12	FALSE	1	0	AG
2020-08-12	FALSE	4	0	BL
2020-08-12	FALSE	3	0	BE
2020-08-12	FALSE	2	0	GE
2020-08-12	FALSE	1	0	UR
2020-08-12	FALSE	1	0	VS
2020-08-12	FALSE	7	0	ZH
2020-08-13	FALSE	2	0	BL
2020-08-13	FALSE	1	0	BS
2020-08-13	FALSE	4	0	BE
2020-08-13	FALSE	3	0	ZH
2020-08-14	FALSE	3	0	BL
2020-08-14	FALSE	2	0	BS
2020-08-14	FALSE	3	0	BE
2020-08-15	FALSE	2	0	BS
2020-08-15	FALSE	1	0	GE
2020-08-15	FALSE	2	0	UR
2020-08-15	FALSE	1	0	VD
2020-08-15	FALSE	1	0	ZH
2020-08-16	FALSE	1	0	BS
2020-08-16	FALSE	1	0	GR
2020-08-17	FALSE	1	0	BS
2020-08-17	FALSE	3	0	BE
2020-08-17	FALSE	1	0	GR
2020-08-17	FALSE	1	0	SO
2020-08-17	FALSE	3	0	VD
2020-08-17	FALSE	2	0	ZH
2020-08-18	FALSE	1	0	AG
2020-08-18	FALSE	1	0	BL
2020-08-18	FALSE	2	0	BS
2020-08-18	FALSE	4	0	GR
2020-08-18	FALSE	1	0	LU
2020-08-18	FALSE	2	0	UR
2020-08-18	FALSE	2	0	VD
2020-08-18	FALSE	1	0	ZH
2020-08-19	FALSE	1	0	AG
2020-08-19	FALSE	6	0	BL
2020-08-19	FALSE	1	0	BS
2020-08-19	FALSE	5	0	BE
2020-08-19	FALSE	1	0	SZ
2020-08-19	FALSE	1	0	ZH
2020-08-19	TRUE	1	0	ZH
2020-08-20	FALSE	2	0	AG
2020-08-20	FALSE	3	0	BL
2020-08-20	FALSE	1	0	BS
2020-08-20	FALSE	2	0	BE
2020-08-20	FALSE	1	0	GE
2020-08-20	FALSE	1	0	VS
2020-08-20	FALSE	2	0	VD
2020-08-20	FALSE	4	0	ZH
2020-08-21	FALSE	1	0	AG
2020-08-21	FALSE	1	0	BL
2020-08-21	TRUE	1	0	BE
2020-08-21	FALSE	1	0	GE
2020-08-21	FALSE	1	0	SZ
2020-08-21	FALSE	3	0	UR
2020-08-21	FALSE	2	0	VD
2020-08-21	FALSE	7	0	ZH
2020-08-22	FALSE	5	0	BL
2020-08-22	FALSE	5	0	BE
2020-08-22	FALSE	2	0	GR
2020-08-22	FALSE	1	0	VS
2020-08-22	FALSE	3	0	ZH
2020-08-23	FALSE	3	0	AG
2020-08-23	FALSE	1	0	BL
2020-08-23	FALSE	1	0	GR
2020-08-23	FALSE	1	0	UR
2020-08-23	FALSE	1	0	VS
2020-08-23	FALSE	3	0	VD
2020-08-23	FALSE	3	0	ZH
2020-08-24	FALSE	3	0	AG
2020-08-24	FALSE	5	0	BL
2020-08-24	TRUE	1	0	BL
2020-08-24	FALSE	2	0	BS
2020-08-24	FALSE	8	0	BE
2020-08-24	TRUE	2	0	BE
2020-08-24	FALSE	2	0	UR
2020-08-24	FALSE	8	0	VD
2020-08-24	FALSE	2	0	ZH
2020-08-25	FALSE	1	0	AG
2020-08-25	FALSE	2	0	BL
2020-08-25	FALSE	8	0	BE
2020-08-25	FALSE	2	0	LU
2020-08-25	FALSE	5	0	VD
2020-08-25	FALSE	4	0	ZH
2020-08-26	FALSE	6	0	AG
2020-08-26	FALSE	5	0	BL
2020-08-26	FALSE	6	0	BE
2020-08-26	FALSE	1	0	GE
2020-08-26	FALSE	1	0	GR
2020-08-26	FALSE	1	0	SO
2020-08-26	FALSE	1	0	TI
2020-08-26	FALSE	1	0	VD
2020-08-26	FALSE	7	0	ZH
2020-08-27	FALSE	1	0	AG
2020-08-27	FALSE	5	0	BL
2020-08-27	FALSE	6	0	BE
2020-08-27	FALSE	1	0	SG
2020-08-27	FALSE	1	0	SZ
2020-08-27	FALSE	2	0	SO
2020-08-27	FALSE	1	0	UR
2020-08-27	FALSE	1	0	VS
2020-08-27	FALSE	9	0	VD
2020-08-27	FALSE	7	0	ZH
2020-08-28	FALSE	3	0	AG
2020-08-28	FALSE	7	0	BL
2020-08-28	FALSE	4	0	BE
2020-08-28	FALSE	1	0	GE
2020-08-28	FALSE	1	0	VS
2020-08-28	FALSE	3	0	VD
2020-08-28	FALSE	5	0	ZH
2020-08-29	FALSE	2	0	AG
2020-08-29	FALSE	1	0	BL
2020-08-29	FALSE	3	0	BE
2020-08-29	FALSE	1	0	GR
2020-08-29	FALSE	1	0	VS
2020-08-29	FALSE	3	0	VD
2020-08-29	FALSE	6	0	ZH
2020-08-30	FALSE	4	0	BL
2020-08-30	FALSE	1	0	BE
2020-08-30	FALSE	2	0	VD
2020-08-30	FALSE	3	0	ZH
2020-08-31	FALSE	1	0	BL
2020-08-31	FALSE	1	0	BS
2020-08-31	FALSE	4	0	BE
2020-08-31	FALSE	1	0	SG
2020-08-31	FALSE	4	0	VD
2020-08-31	FALSE	4	0	ZH
2020-09-01	FALSE	2	0	AG
2020-09-01	FALSE	3	0	BE
2020-09-01	FALSE	2	0	VD
2020-09-01	FALSE	2	0	ZH
2020-09-02	FALSE	6	0	AG
2020-09-02	FALSE	8	0	BE
2020-09-02	FALSE	2	0	LU
2020-09-02	FALSE	1	0	SG
2020-09-02	FALSE	7	0	VD
2020-09-02	FALSE	7	0	ZH
2020-09-03	FALSE	2	0	AG
2020-09-03	FALSE	3	0	BL
2020-09-03	FALSE	9	0	BE
2020-09-03	FALSE	1	0	GR
2020-09-03	FALSE	1	0	VS
2020-09-03	FALSE	16	0	VD
2020-09-03	FALSE	5	0	ZH
2020-09-05	FALSE	1	0	BS
2020-09-05	FALSE	1	0	SO
2020-09-05	FALSE	1	0	ZH
2020-09-06	FALSE	1	0	GR
2020-09-07	FALSE	5	0	AG
2020-09-07	FALSE	4	0	BL
2020-09-07	TRUE	1	0	BL
2020-09-07	FALSE	8	0	BE
2020-09-07	FALSE	2	0	GR
2020-09-07	FALSE	1	0	SO
2020-09-07	FALSE	1	0	VS
2020-09-07	FALSE	17	0	VD
2020-09-07	FALSE	4	0	ZH
2020-09-08	FALSE	3	0	AG
2020-09-08	FALSE	2	0	BL
2020-09-08	FALSE	1	0	BS
2020-09-08	FALSE	5	0	BE
2020-09-08	FALSE	1	0	GR
2020-09-08	FALSE	1	0	SZ
2020-09-08	FALSE	17	0	VD
2020-09-08	FALSE	5	0	ZH
2020-09-09	FALSE	3	0	AG
2020-09-09	TRUE	1	0	AG
2020-09-09	FALSE	5	0	BL
2020-09-09	FALSE	1	0	BS
2020-09-09	FALSE	7	0	BE
2020-09-09	FALSE	1	0	GE
2020-09-09	FALSE	2	0	TI
2020-09-09	FALSE	1	0	VS
2020-09-09	FALSE	11	0	VD
2020-09-09	FALSE	3	0	ZH
2020-09-10	FALSE	2	0	AG
2020-09-10	FALSE	5	0	BL
2020-09-10	FALSE	3	0	BS
2020-09-10	FALSE	10	0	BE
2020-09-10	FALSE	1	0	GE
2020-09-10	FALSE	1	0	SG
2020-09-10	FALSE	1	0	SZ
2020-09-10	FALSE	5	0	VS
2020-09-10	FALSE	8	0	VD
2020-09-10	FALSE	1	0	ZH
2020-09-25	FALSE	1	0	AG
2020-09-25	FALSE	3	0	BL
2020-09-25	FALSE	1	0	BS
2020-09-25	FALSE	4	0	BE
2020-09-25	FALSE	1	0	FR
2020-09-25	FALSE	1	0	GE
2020-09-25	FALSE	1	0	SG
2020-09-25	FALSE	9	0	VD
2020-09-25	FALSE	6	0	ZH
2020-09-26	FALSE	1	0	BL
2020-09-26	FALSE	1	0	BS
2020-09-26	FALSE	1	0	BE
2020-09-28	FALSE	1	0	GE
2020-09-28	FALSE	1	0	VD
2020-09-28	FALSE	2	0	ZH
2020-09-29	FALSE	2	0	AG
2020-09-29	FALSE	1	0	BL
2020-09-29	FALSE	11	0	BE
2020-09-29	FALSE	1	0	GE
2020-09-29	FALSE	1	0	SO
2020-09-29	FALSE	1	0	UR
2020-09-29	FALSE	3	0	VS
2020-09-29	FALSE	8	0	VD
2020-09-29	TRUE	1	0	VD
2020-09-29	FALSE	5	0	ZH
2020-09-30	FALSE	1	0	AG
2020-09-30	FALSE	1	0	BL
2020-09-30	FALSE	2	0	BS
2020-09-30	FALSE	19	0	BE
2020-09-30	TRUE	1	0	BE
2020-09-30	FALSE	3	0	GE
2020-09-30	FALSE	3	0	GR
2020-09-30	FALSE	1	0	SG
2020-09-30	FALSE	2	0	UR
2020-09-30	FALSE	16	0	VD
2020-09-30	FALSE	1	0	ZG
2020-09-30	FALSE	4	0	ZH
2020-10-01	FALSE	1	0	AG
2020-10-01	FALSE	2	0	BL
2020-10-01	FALSE	12	0	BE
2020-10-01	FALSE	1	0	FR
2020-10-01	FALSE	4	0	GE
2020-10-01	FALSE	3	0	GR
2020-10-01	FALSE	2	0	SG
2020-10-01	FALSE	1	0	SZ
2020-10-01	FALSE	1	0	SO
2020-10-01	FALSE	10	0	VD
2020-10-01	FALSE	9	0	ZH
2020-10-07	FALSE	1	0	AR
2020-10-07	FALSE	9	0	BE
2020-10-07	FALSE	4	0	GE
2020-10-07	FALSE	3	0	GR
2020-10-07	FALSE	1	0	SG
2020-10-07	FALSE	1	0	TI
2020-10-07	FALSE	3	0	UR
2020-10-07	FALSE	17	0	VD
2020-10-07	FALSE	11	0	ZH
2020-10-08	FALSE	7	0	AG
2020-10-08	FALSE	14	0	BL
2020-10-08	FALSE	27	0	BE
2020-10-08	FALSE	2	0	GE
2020-10-08	FALSE	7	0	GR
2020-10-08	FALSE	1	0	LU
2020-10-08	FALSE	1	0	NW
2020-10-08	FALSE	1	0	SG
2020-10-08	FALSE	15	0	SZ
2020-10-08	FALSE	1	0	TG
2020-10-08	FALSE	2	0	TI
2020-10-08	FALSE	8	0	VS
2020-10-08	FALSE	19	0	VD
2020-10-08	TRUE	1	0	VD
2020-10-08	FALSE	27	0	ZH
2020-10-10	FALSE	6	0	BE
2020-10-10	FALSE	1	0	SO
2020-10-10	FALSE	10	0	VS
2020-10-12	FALSE	7	0	BE
2020-10-12	FALSE	7	0	GE
2020-10-12	FALSE	7	0	VS
2020-10-12	FALSE	20	0	VD
2020-10-13	FALSE	1	0	AG
2020-10-13	FALSE	2	0	BL
2020-10-13	FALSE	1	0	BS
2020-10-13	FALSE	3	0	BE
2020-10-13	FALSE	1	0	JU
2020-10-13	FALSE	2	0	LU
2020-10-13	FALSE	6	0	SZ
2020-10-13	FALSE	2	0	TI
2020-10-13	FALSE	3	0	UR
2020-10-13	FALSE	2	0	VS
2020-10-13	FALSE	34	0	VD
2020-10-13	FALSE	1	0	ZH
2020-10-14	FALSE	6	0	BL
2020-10-14	FALSE	1	0	BS
2020-10-14	FALSE	21	0	BE
2020-10-14	FALSE	6	0	GE
2020-10-14	FALSE	3	0	GR
2020-10-14	FALSE	1	0	TG
2020-10-14	FALSE	1	0	TI
2020-10-14	FALSE	5	0	UR
2020-10-14	TRUE	1	0	UR
2020-10-14	FALSE	8	0	VS
2020-10-14	FALSE	13	0	VD
2020-10-14	FALSE	1	0	ZG
2020-10-14	FALSE	3	0	ZH
2020-10-15	FALSE	3	0	AG
2020-10-15	FALSE	1	0	BL
2020-10-15	FALSE	1	0	BS
2020-10-15	FALSE	13	0	BE
2020-10-15	FALSE	2	0	GE
2020-10-15	FALSE	1	0	SZ
2020-10-15	FALSE	4	0	SO
2020-10-15	FALSE	1	0	TI
2020-10-15	FALSE	9	0	UR
2020-10-15	FALSE	4	0	VS
2020-10-15	FALSE	18	0	VD
2020-10-15	FALSE	1	0	ZG
2020-10-15	FALSE	8	0	ZH
2020-10-16	FALSE	4	0	BL
2020-10-16	TRUE	1	0	BL
2020-10-16	TRUE	3	0	BS
2020-10-16	TRUE	15	0	BE
2020-10-16	FALSE	3	0	GE
2020-10-16	FALSE	2	0	VS
2020-10-16	FALSE	3	0	VD
2020-10-17	FALSE	1	0	BE
2020-10-17	TRUE	6	0	BE
2020-10-17	TRUE	1	0	TG
2020-10-17	TRUE	8	0	VS
2020-10-17	FALSE	10	0	VD
2020-10-17	TRUE	1	0	VD
2020-10-17	FALSE	1	0	ZH
2020-10-17	TRUE	1	0	ZH
2020-10-18	TRUE	6	0	BL
2020-10-18	FALSE	8	0	BS
2020-10-18	FALSE	4	0	BE
2020-10-18	TRUE	3	0	BE
2020-10-18	FALSE	1	0	VS
2020-10-18	TRUE	5	0	ZH
2020-10-19	TRUE	2	0	BL
2020-10-19	TRUE	5	0	BS
2020-10-19	FALSE	7	0	BE
2020-10-19	TRUE	2	0	BE
2020-10-19	TRUE	1	0	NW
2020-10-19	FALSE	1	0	SG
2020-10-19	FALSE	1	0	SO
2020-10-20	FALSE	2	0	AG
2020-10-20	TRUE	3	0	BL
2020-10-20	TRUE	4	0	BS
2020-10-20	FALSE	4	0	BE
2020-10-20	TRUE	3	0	BE
2020-10-20	TRUE	1	0	GE
2020-10-20	FALSE	1	0	SO
2020-10-20	FALSE	9	0	ZH
2020-10-21	TRUE	1	0	BS
2020-10-21	FALSE	5	0	BE
2020-10-21	TRUE	3	0	BE
2020-10-21	FALSE	5	0	GE
2020-10-21	TRUE	1	0	JU
2020-10-21	FALSE	2	0	SG
2020-10-21	TRUE	4	0	SH
2020-10-21	TRUE	1	0	VS
2020-10-21	FALSE	4	0	ZH
2020-10-21	TRUE	3	0	ZH
2020-10-22	TRUE	4	0	BL
2020-10-22	FALSE	6	0	BE
2020-10-22	TRUE	1	0	GE
2020-10-22	FALSE	1	0	VS
2020-10-22	TRUE	1	0	VS
2020-10-22	FALSE	1	0	VD
2020-10-22	TRUE	2	0	VD
2020-10-22	FALSE	2	0	ZH
2020-10-23	TRUE	17	0	BE
2020-10-23	TRUE	2	0	FR
2020-10-23	TRUE	6	0	GR
2020-10-23	TRUE	4	0	SG
2020-10-23	TRUE	1	0	SH
2020-10-23	TRUE	3	0	SZ
2020-10-23	TRUE	1	0	VD
2020-10-23	TRUE	8	0	ZH
2020-10-24	TRUE	1	0	AG
2020-10-24	TRUE	2	0	BE
2020-10-24	TRUE	3	0	GR
2020-10-24	TRUE	4	0	SZ
2020-10-24	TRUE	13	0	VS
2020-10-24	TRUE	4	0	VD
2020-10-24	TRUE	4	0	ZH
2020-10-26	FALSE	2	0	AG
2020-10-26	TRUE	1	0	AG
2020-10-26	FALSE	1	0	AR
2020-10-26	FALSE	1	0	BL
2020-10-26	TRUE	1	0	BL
2020-10-26	FALSE	10	0	BE
2020-10-26	FALSE	7	0	GE
2020-10-26	FALSE	1	0	GR
2020-10-26	FALSE	4	0	LU
2020-10-26	FALSE	1	0	SG
2020-10-26	FALSE	3	0	SH
2020-10-26	FALSE	4	0	SZ
2020-10-26	FALSE	2	0	SO
2020-10-26	FALSE	2	0	VD
2020-10-26	FALSE	7	0	ZH
2020-10-27	FALSE	11	0	AG
2020-10-27	FALSE	5	0	BL
2020-10-27	FALSE	2	0	GR
2020-10-27	FALSE	1	0	SZ
2020-10-27	FALSE	1	0	ZH
2020-10-28	FALSE	2	0	AR
2020-10-28	FALSE	7	0	BE
2020-10-28	FALSE	1	0	SH
2020-10-28	FALSE	2	0	VS
2020-10-28	FALSE	5	0	ZH
2020-10-29	FALSE	1	0	BE
2020-10-29	FALSE	1	0	VS
2020-10-30	FALSE	5	0	AG
2020-10-30	FALSE	3	0	BL
2020-10-30	FALSE	1	0	BS
2020-10-30	FALSE	16	0	BE
2020-10-30	TRUE	18	0	BE
2020-10-30	FALSE	3	0	FR
2020-10-30	FALSE	14	0	GE
2020-10-30	TRUE	2	0	GE
2020-10-30	FALSE	1	0	SG
2020-10-30	FALSE	1	0	SZ
2020-10-30	FALSE	6	0	TI
2020-10-30	FALSE	10	0	VD
2020-10-30	TRUE	6	0	VD
2020-10-30	FALSE	3	0	ZH
2020-10-30	TRUE	2	0	ZH
2020-10-31	TRUE	1	0	AG
2020-10-31	TRUE	15	0	BL
2020-10-31	FALSE	5	0	BE
2020-10-31	TRUE	3	0	BE
2020-10-31	TRUE	1	0	SZ
2020-10-31	FALSE	2	0	SO
2020-10-31	FALSE	3	0	VS
2020-10-31	TRUE	3	0	ZH
2020-11-01	TRUE	11	0	BE
2020-11-02	FALSE	14	0	AG
2020-11-02	TRUE	4	0	AG
2020-11-02	FALSE	20	0	BL
2020-11-02	FALSE	1	0	BS
2020-11-02	FALSE	33	0	BE
2020-11-02	TRUE	5	0	BE
2020-11-02	FALSE	7	0	GE
2020-11-02	TRUE	2	0	GE
2020-11-02	FALSE	2	0	GR
2020-11-02	TRUE	2	0	GR
2020-11-02	FALSE	2	0	LU
2020-11-02	TRUE	2	0	SG
2020-11-02	FALSE	2	0	SZ
2020-11-02	TRUE	1	0	SZ
2020-11-02	FALSE	13	0	SO
2020-11-02	TRUE	1	0	SO
2020-11-02	FALSE	3	0	TI
2020-11-02	FALSE	11	0	VS
2020-11-02	FALSE	8	0	VD
2020-11-02	FALSE	11	0	ZH
2020-11-02	TRUE	1	0	ZH
2020-11-03	FALSE	2	0	AG
2020-11-03	TRUE	3	0	AG
2020-11-03	FALSE	12	0	BL
2020-11-03	TRUE	6	0	BL
2020-11-03	TRUE	2	0	BS
2020-11-03	FALSE	5	0	BE
2020-11-03	TRUE	7	0	BE
2020-11-03	TRUE	2	0	FR
2020-11-03	FALSE	3	0	GE
2020-11-03	TRUE	4	0	GE
2020-11-03	FALSE	3	0	GR
2020-11-03	TRUE	2	0	GR
2020-11-03	FALSE	4	0	JU
2020-11-03	FALSE	2	0	LU
2020-11-03	FALSE	16	0	NE
2020-11-03	FALSE	1	0	SG
2020-11-03	TRUE	4	0	SG
2020-11-03	TRUE	5	0	SH
2020-11-03	TRUE	1	0	SZ
2020-11-03	TRUE	1	0	SO
2020-11-03	FALSE	1	0	TG
2020-11-03	FALSE	1	0	TI
2020-11-03	FALSE	7	0	VS
2020-11-03	FALSE	2	0	VD
2020-11-03	TRUE	1	0	VD
2020-11-03	FALSE	7	0	ZH
2020-11-03	TRUE	13	0	ZH
2020-11-04	FALSE	17	0	AG
2020-11-04	TRUE	1	0	AG
2020-11-04	FALSE	40	0	BL
2020-11-04	TRUE	7	0	BL
2020-11-04	FALSE	3	0	BS
2020-11-04	TRUE	5	0	BS
2020-11-04	FALSE	12	0	BE
2020-11-04	TRUE	11	0	BE
2020-11-04	FALSE	5	0	GE
2020-11-04	FALSE	1	0	GR
2020-11-04	FALSE	2	0	JU
2020-11-04	FALSE	4	0	LU
2020-11-04	FALSE	15	0	NE
2020-11-04	TRUE	18	0	NE
2020-11-04	FALSE	5	0	SG
2020-11-04	FALSE	7	0	SH
2020-11-04	FALSE	3	0	SZ
2020-11-04	TRUE	1	0	SZ
2020-11-04	FALSE	24	0	SO
2020-11-04	FALSE	5	0	TI
2020-11-04	TRUE	4	0	VS
2020-11-04	FALSE	3	0	VD
2020-11-04	TRUE	1	0	VD
2020-11-04	FALSE	16	0	ZH
2020-11-05	FALSE	1	0	BS
2020-11-06	FALSE	3	0	AG
2020-11-06	TRUE	1	0	AG
2020-11-06	FALSE	13	0	BL
2020-11-06	FALSE	12	0	BE
2020-11-06	TRUE	5	0	BE
2020-11-06	FALSE	1	0	FR
2020-11-06	TRUE	4	0	FR
2020-11-06	FALSE	8	0	GE
2020-11-06	TRUE	2	0	SG
2020-11-06	FALSE	4	0	SH
2020-11-06	FALSE	14	0	SO
2020-11-06	TRUE	1	0	SO
2020-11-06	FALSE	3	0	VS
2020-11-06	FALSE	14	0	VD
2020-11-06	TRUE	2	0	VD
2020-11-06	FALSE	10	0	ZH
2020-11-06	TRUE	4	0	ZH
2020-11-07	FALSE	3	0	AG
2020-11-07	TRUE	4	0	AG
2020-11-07	FALSE	25	0	BL
2020-11-07	TRUE	1	0	BL
2020-11-07	FALSE	3	0	BS
2020-11-07	FALSE	42	0	BE
2020-11-07	TRUE	28	0	BE
2020-11-07	FALSE	5	0	GE
2020-11-07	FALSE	3	0	GR
2020-11-07	TRUE	2	0	GR
2020-11-07	TRUE	18	0	LU
2020-11-07	FALSE	22	0	NE
2020-11-07	TRUE	24	0	NE
2020-11-07	TRUE	1	0	OW
2020-11-07	TRUE	2	0	SG
2020-11-07	TRUE	8	0	SH
2020-11-07	TRUE	1	0	SZ
2020-11-07	FALSE	14	0	SO
2020-11-07	TRUE	32	0	SO
2020-11-07	FALSE	8	0	VS
2020-11-07	TRUE	4	0	VS
2020-11-07	FALSE	6	0	VD
2020-11-07	TRUE	1	0	VD
2020-11-07	FALSE	24	0	ZH
2020-11-07	TRUE	18	0	ZH
2020-11-08	FALSE	2	0	AG
2020-11-08	FALSE	21	0	BL
2020-11-08	TRUE	16	0	BL
2020-11-08	FALSE	1	0	BS
2020-11-08	TRUE	7	0	BS
2020-11-08	FALSE	16	0	BE
2020-11-08	TRUE	46	0	BE
2020-11-08	FALSE	1	0	GE
2020-11-08	FALSE	2	0	GR
2020-11-08	FALSE	33	0	NE
2020-11-08	TRUE	14	0	SH
2020-11-08	FALSE	3	0	SZ
2020-11-08	FALSE	28	0	SO
2020-11-08	TRUE	14	0	SO
2020-11-08	TRUE	2	0	VD
2020-11-08	FALSE	21	0	ZH
2020-11-08	TRUE	2	0	ZH
2020-11-09	FALSE	17	0	AG
2020-11-09	TRUE	7	0	AG
2020-11-09	TRUE	1	0	AR
2020-11-09	FALSE	23	0	BL
2020-11-09	TRUE	11	0	BL
2020-11-09	FALSE	2	0	BS
2020-11-09	TRUE	1	0	BS
2020-11-09	FALSE	21	3	BE
2020-11-09	TRUE	55	0	BE
2020-11-09	FALSE	4	1	FR
2020-11-09	FALSE	5	0	GE
2020-11-09	TRUE	15	0	GE
2020-11-09	FALSE	3	0	GR
2020-11-09	FALSE	6	0	LU
2020-11-09	TRUE	4	0	LU
2020-11-09	FALSE	25	2	NE
2020-11-09	TRUE	1	0	NW
2020-11-09	FALSE	1	0	OW
2020-11-09	TRUE	7	0	SG
2020-11-09	FALSE	24	0	SH
2020-11-09	FALSE	1	0	SZ
2020-11-09	FALSE	22	0	SO
2020-11-09	TRUE	15	0	SO
2020-11-09	TRUE	6	0	TI
2020-11-09	FALSE	4	0	VS
2020-11-09	TRUE	14	0	VS
2020-11-09	FALSE	7	0	VD
2020-11-09	TRUE	11	0	VD
2020-11-09	FALSE	8	3	ZH
2020-11-09	TRUE	10	0	ZH
2020-11-10	FALSE	1	0	AG
2020-11-10	FALSE	13	0	BL
2020-11-10	TRUE	1	0	BL
2020-11-10	FALSE	3	0	BS
2020-11-10	TRUE	2	0	BS
2020-11-10	FALSE	23	0	BE
2020-11-10	TRUE	18	0	BE
2020-11-10	FALSE	2	0	GE
2020-11-10	TRUE	6	0	GE
2020-11-10	TRUE	13	0	SH
2020-11-10	FALSE	1	0	SO
2020-11-10	TRUE	9	0	SO
2020-11-10	FALSE	1	0	TG
2020-11-10	FALSE	4	0	TI
2020-11-10	FALSE	2	0	VD
2020-11-10	TRUE	42	0	VD
2020-11-10	FALSE	2	0	ZH
2020-11-10	TRUE	6	0	ZH
2020-11-11	TRUE	3	0	AG
2020-11-11	TRUE	2	0	BL
2020-11-11	TRUE	14	0	BE
2020-11-11	FALSE	1	0	GE
2020-11-11	TRUE	6	0	GE
2020-11-11	TRUE	5	0	LU
2020-11-11	TRUE	22	0	NE
2020-11-11	TRUE	3	0	SH
2020-11-11	TRUE	6	0	VS
2020-11-11	TRUE	11	0	VD
2020-11-11	TRUE	5	0	ZH
2020-11-12	FALSE	2	0	AG
2020-11-12	TRUE	19	0	AG
2020-11-12	FALSE	26	0	BL
2020-11-12	TRUE	8	0	BL
2020-11-12	FALSE	6	0	BS
2020-11-12	TRUE	10	0	BS
2020-11-12	FALSE	10	3	BE
2020-11-12	TRUE	47	0	BE
2020-11-12	FALSE	1	0	FR
2020-11-12	TRUE	2	0	FR
2020-11-12	FALSE	2	0	GE
2020-11-12	TRUE	7	0	GE
2020-11-12	TRUE	5	0	GR
2020-11-12	TRUE	1	0	LU
2020-11-12	FALSE	2	0	NE
2020-11-12	TRUE	9	0	NE
2020-11-12	FALSE	1	0	OW
2020-11-12	TRUE	4	0	SG
2020-11-12	FALSE	10	0	SH
2020-11-12	TRUE	2	0	SH
2020-11-12	FALSE	4	0	SZ
2020-11-12	TRUE	4	0	SZ
2020-11-12	FALSE	24	0	SO
2020-11-12	TRUE	21	0	SO
2020-11-12	TRUE	1	0	TG
2020-11-12	TRUE	1	0	TI
2020-11-12	FALSE	3	0	VS
2020-11-12	TRUE	5	0	VS
2020-11-12	FALSE	2	0	VD
2020-11-12	TRUE	4	0	VD
2020-11-12	FALSE	8	0	ZH
2020-11-12	TRUE	22	0	ZH
2020-11-13	FALSE	3	0	AG
2020-11-13	FALSE	1	0	AR
2020-11-13	FALSE	6	0	BL
2020-11-13	TRUE	17	0	BL
2020-11-13	FALSE	5	0	BS
2020-11-13	TRUE	4	0	BS
2020-11-13	FALSE	9	0	BE
2020-11-13	TRUE	3	0	BE
2020-11-13	TRUE	7	0	GE
2020-11-13	FALSE	1	0	GR
2020-11-13	FALSE	1	0	LU
2020-11-13	FALSE	8	0	NE
2020-11-13	FALSE	1	0	OW
2020-11-13	FALSE	2	0	SG
2020-11-13	FALSE	14	0	SO
2020-11-13	TRUE	1	0	SO
2020-11-13	FALSE	1	0	TG
2020-11-13	TRUE	2	0	TI
2020-11-13	FALSE	1	0	VS
2020-11-13	TRUE	2	0	VS
2020-11-13	TRUE	9	0	VD
2020-11-13	FALSE	6	0	ZH
2020-11-14	FALSE	2	0	AG
2020-11-14	FALSE	1	0	BL
2020-11-14	FALSE	2	0	BS
2020-11-14	FALSE	2	0	BE
2020-11-14	FALSE	9	0	SO
2020-11-14	FALSE	2	0	VS
2020-11-14	FALSE	1	0	VD
2020-11-14	FALSE	1	0	ZH
2020-11-15	FALSE	12	0	AG
2020-11-15	FALSE	2	0	BL
2020-11-15	FALSE	6	0	BS
2020-11-15	FALSE	8	0	BE
2020-11-15	FALSE	24	0	NE
2020-11-15	FALSE	5	0	SZ
2020-11-15	FALSE	5	0	SO
2020-11-15	FALSE	1	0	VD
2020-11-15	FALSE	11	0	ZH
2020-11-15	TRUE	1	0	ZH
2020-11-16	FALSE	6	0	AG
2020-11-16	FALSE	3	0	BL
2020-11-16	FALSE	14	0	BE
2020-11-16	FALSE	1	0	GE
2020-11-16	FALSE	1	0	GR
2020-11-16	FALSE	3	0	LU
2020-11-16	TRUE	1	0	LU
2020-11-16	FALSE	1	0	OW
2020-11-16	FALSE	21	0	SH
2020-11-16	FALSE	1	0	SZ
2020-11-16	FALSE	20	0	SO
2020-11-16	TRUE	1	0	SO
2020-11-16	FALSE	2	0	TG
2020-11-16	FALSE	6	0	TI
2020-11-16	TRUE	1	0	TI
2020-11-16	FALSE	1	0	VS
2020-11-16	FALSE	1	0	VD
2020-11-16	FALSE	26	0	ZH
2020-11-17	FALSE	6	0	AG
2020-11-17	FALSE	21	0	BL
2020-11-17	TRUE	1	0	BL
2020-11-17	FALSE	1	0	BS
2020-11-17	FALSE	12	0	BE
2020-11-17	TRUE	1	0	BE
2020-11-17	FALSE	4	0	GE
2020-11-17	FALSE	1	0	GR
2020-11-17	FALSE	4	0	NE
2020-11-17	FALSE	3	0	SH
2020-11-17	FALSE	1	0	SZ
2020-11-17	FALSE	8	0	SO
2020-11-17	FALSE	1	0	TI
2020-11-17	FALSE	1	0	VS
2020-11-17	FALSE	6	0	VD
2020-11-17	FALSE	1	0	ZH
2020-11-18	FALSE	2	0	BL
2020-11-18	FALSE	5	0	BE
2020-11-18	FALSE	1	0	FR
2020-11-18	FALSE	1	0	GE
2020-11-18	FALSE	3	0	GR
2020-11-18	FALSE	5	0	NE
2020-11-18	FALSE	2	0	SH
2020-11-18	FALSE	2	0	SZ
2020-11-18	FALSE	2	0	SO
2020-11-18	FALSE	1	0	TI
2020-11-18	FALSE	1	0	VS
2020-11-18	FALSE	2	0	VD
2020-11-18	FALSE	5	0	ZH
2020-11-19	FALSE	10	0	AG
2020-11-19	FALSE	8	0	BL
2020-11-19	FALSE	2	0	BS
2020-11-19	FALSE	8	0	BE
2020-11-19	FALSE	1	0	GR
2020-11-19	FALSE	1	0	NW
2020-11-19	FALSE	1	0	SG
2020-11-19	FALSE	18	0	SO
2020-11-19	FALSE	3	0	TI
2020-11-19	FALSE	1	0	VS
2020-11-19	FALSE	8	0	ZH
2020-11-20	FALSE	12	0	AG
2020-11-20	FALSE	9	0	BL
2020-11-20	FALSE	2	0	BS
2020-11-20	FALSE	14	0	BE
2020-11-20	FALSE	1	0	GR
2020-11-20	FALSE	1	0	JU
2020-11-20	FALSE	4	0	LU
2020-11-20	FALSE	4	0	NE
2020-11-20	FALSE	1	0	OW
2020-11-20	FALSE	3	0	SZ
2020-11-20	FALSE	12	0	SO
2020-11-20	FALSE	3	0	ZH
2020-11-21	FALSE	15	0	AG
2020-11-21	FALSE	24	0	BL
2020-11-21	FALSE	10	0	BS
2020-11-21	FALSE	10	0	BE
2020-11-21	FALSE	1	0	FR
2020-11-21	FALSE	3	0	GR
2020-11-21	FALSE	1	0	LU
2020-11-21	FALSE	5	0	NE
2020-11-21	FALSE	3	0	SG
2020-11-21	FALSE	6	0	SZ
2020-11-21	FALSE	17	0	SO
2020-11-21	FALSE	1	0	TG
2020-11-21	FALSE	1	0	VS
2020-11-21	FALSE	15	0	ZH
2020-11-22	FALSE	2	0	AG
2020-11-22	FALSE	14	0	BL
2020-11-22	FALSE	6	0	NE
2020-11-22	FALSE	1	0	SG
2020-11-22	FALSE	5	0	SH
2020-11-22	FALSE	2	0	SO
2020-11-22	FALSE	30	0	ZH
2020-11-23	FALSE	1	0	AG
2020-11-23	TRUE	16	0	AG
2020-11-23	FALSE	7	0	BL
2020-11-23	TRUE	5	0	BL
2020-11-23	FALSE	2	0	BS
2020-11-23	FALSE	6	0	BE
2020-11-23	TRUE	39	0	BE
2020-11-23	FALSE	2	0	GE
2020-11-23	TRUE	2	0	GE
2020-11-23	TRUE	3	0	GR
2020-11-23	TRUE	4	0	LU
2020-11-23	TRUE	6	0	NE
2020-11-23	FALSE	4	0	SG
2020-11-23	TRUE	5	0	SG
2020-11-23	FALSE	8	0	SH
2020-11-23	TRUE	6	0	SH
2020-11-23	TRUE	1	0	SZ
2020-11-23	TRUE	17	0	SO
2020-11-23	TRUE	2	0	TI
2020-11-23	FALSE	1	0	VS
2020-11-23	TRUE	2	0	VS
2020-11-23	FALSE	3	0	VD
2020-11-23	TRUE	3	0	VD
2020-11-23	FALSE	5	0	ZH
2020-11-23	TRUE	19	0	ZH
2020-11-24	FALSE	1	0	AG
2020-11-24	FALSE	1	0	BL
2020-11-24	TRUE	13	0	BL
2020-11-24	TRUE	1	0	BS
2020-11-24	FALSE	4	0	BE
2020-11-24	FALSE	1	0	FR
2020-11-24	TRUE	2	0	GE
2020-11-24	FALSE	1	0	GR
2020-11-24	FALSE	2	0	LU
2020-11-24	FALSE	1	0	SG
2020-11-24	FALSE	2	0	SH
2020-11-24	TRUE	6	0	SZ
2020-11-24	TRUE	14	0	SO
2020-11-24	FALSE	1	0	TG
2020-11-24	FALSE	3	0	TI
2020-11-24	FALSE	1	0	UR
2020-11-24	FALSE	8	0	VS
2020-11-24	TRUE	1	0	VS
2020-11-24	FALSE	1	0	ZH
2020-11-24	TRUE	1	0	ZH
2020-11-25	FALSE	20	0	AG
2020-11-25	FALSE	31	0	BL
2020-11-25	TRUE	1	0	BL
2020-11-25	FALSE	3	0	BS
2020-11-25	FALSE	2	0	BE
2020-11-25	TRUE	3	0	BE
2020-11-25	FALSE	1	0	GR
2020-11-25	FALSE	2	0	LU
2020-11-25	TRUE	7	0	SH
2020-11-25	FALSE	4	0	SZ
2020-11-25	FALSE	21	0	SO
2020-11-25	FALSE	4	0	VS
2020-11-25	FALSE	7	0	ZH
2020-11-25	TRUE	4	0	ZH
2020-11-26	FALSE	22	0	AG
2020-11-26	FALSE	5	0	BL
2020-11-26	FALSE	2	0	BS
2020-11-26	TRUE	1	0	BS
2020-11-26	FALSE	10	0	BE
2020-11-26	TRUE	1	0	BE
2020-11-26	FALSE	5	0	LU
2020-11-26	FALSE	1	0	SG
2020-11-26	FALSE	10	0	SH
2020-11-26	FALSE	6	0	SO
2020-11-26	FALSE	1	0	TG
2020-11-26	FALSE	5	0	VS
2020-11-26	FALSE	5	0	VD
2020-11-26	FALSE	8	0	ZH
2020-11-27	FALSE	4	0	AG
2020-11-27	FALSE	1	0	AR
2020-11-27	FALSE	3	0	BL
2020-11-27	FALSE	1	0	BS
2020-11-27	FALSE	6	0	BE
2020-11-27	FALSE	1	0	GE
2020-11-27	FALSE	1	0	GR
2020-11-27	FALSE	5	0	SG
2020-11-27	FALSE	1	0	SH
2020-11-27	FALSE	8	0	SO
2020-11-27	FALSE	2	0	VS
2020-11-27	TRUE	1	0	VS
2020-11-27	TRUE	1	0	VD
2020-11-27	FALSE	5	0	ZH
2020-11-28	TRUE	12	0	BL
2020-11-28	FALSE	4	0	BE
2020-11-28	TRUE	8	0	BE
2020-11-28	FALSE	2	0	GR
2020-11-28	TRUE	2	0	GR
2020-11-28	TRUE	13	0	SH
2020-11-28	TRUE	27	0	SO
2020-11-28	FALSE	6	0	ZH
2020-11-28	TRUE	2	0	ZH
2020-11-29	FALSE	4	0	BL
2020-11-29	TRUE	20	0	BL
2020-11-29	TRUE	7	0	BS
2020-11-29	FALSE	8	0	BE
2020-11-29	TRUE	19	0	BE
2020-11-29	TRUE	1	0	GR
2020-11-29	FALSE	9	0	NE
2020-11-29	FALSE	15	0	SO
2020-11-29	FALSE	1	0	VD
2020-11-29	FALSE	8	0	ZH
2020-11-29	TRUE	3	0	ZH
2020-11-30	FALSE	2	0	AG
2020-11-30	TRUE	7	0	AG
2020-11-30	FALSE	1	0	AR
2020-11-30	FALSE	4	0	BL
2020-11-30	TRUE	11	0	BL
2020-11-30	TRUE	1	0	BS
2020-11-30	FALSE	37	0	BE
2020-11-30	TRUE	5	0	BE
2020-11-30	FALSE	2	0	FR
2020-11-30	FALSE	1	0	GE
2020-11-30	FALSE	2	0	GR
2020-11-30	TRUE	2	0	GR
2020-11-30	FALSE	1	0	JU
2020-11-30	TRUE	1	0	LU
2020-11-30	FALSE	3	0	NE
2020-11-30	FALSE	3	0	SG
2020-11-30	FALSE	12	0	SH
2020-11-30	TRUE	7	0	SH
2020-11-30	FALSE	2	0	SZ
2020-11-30	TRUE	1	0	SZ
2020-11-30	FALSE	23	0	SO
2020-11-30	TRUE	15	0	SO
2020-11-30	FALSE	2	0	TG
2020-11-30	FALSE	4	0	TI
2020-11-30	TRUE	2	0	TI
2020-11-30	TRUE	1	0	UR
2020-11-30	FALSE	3	0	VS
2020-11-30	FALSE	3	0	VD
2020-11-30	FALSE	20	0	ZH
2020-11-30	TRUE	17	0	ZH
2020-12-01	FALSE	1	0	AG
2020-12-01	TRUE	3	0	AG
2020-12-01	FALSE	1	0	AR
2020-12-01	FALSE	4	0	BL
2020-12-01	TRUE	1	0	BL
2020-12-01	FALSE	1	0	BS
2020-12-01	TRUE	1	0	BS
2020-12-01	FALSE	16	0	BE
2020-12-01	FALSE	1	0	FR
2020-12-01	FALSE	6	0	GR
2020-12-01	FALSE	2	0	LU
2020-12-01	FALSE	3	0	SG
2020-12-01	TRUE	1	0	SG
2020-12-01	TRUE	1	0	SH
2020-12-01	FALSE	3	0	SZ
2020-12-01	FALSE	4	0	SO
2020-12-01	TRUE	13	0	SO
2020-12-01	FALSE	2	0	TG
2020-12-01	FALSE	1	0	VS
2020-12-01	FALSE	1	0	ZG
2020-12-01	FALSE	11	0	ZH
2020-12-02	FALSE	12	0	AG
2020-12-02	TRUE	4	0	AG
2020-12-02	FALSE	5	0	BL
2020-12-02	TRUE	2	0	BL
2020-12-02	FALSE	1	0	BS
2020-12-02	TRUE	5	0	BS
2020-12-02	FALSE	25	0	BE
2020-12-02	TRUE	28	0	BE
2020-12-02	FALSE	5	0	GR
2020-12-02	FALSE	5	0	LU
2020-12-02	FALSE	5	0	SG
2020-12-02	TRUE	1	0	SG
2020-12-02	FALSE	24	0	SH
2020-12-02	FALSE	7	0	SZ
2020-12-02	FALSE	11	0	SO
2020-12-02	FALSE	1	0	TG
2020-12-02	TRUE	1	0	TG
2020-12-02	FALSE	3	0	VS
2020-12-02	TRUE	1	0	VD
2020-12-02	FALSE	1	0	ZG
2020-12-02	FALSE	4	0	ZH
2020-12-02	TRUE	14	0	ZH
2020-12-03	FALSE	18	0	AG
2020-12-03	TRUE	3	0	AG
2020-12-03	FALSE	5	0	BL
2020-12-03	TRUE	3	0	BL
2020-12-03	FALSE	15	0	BE
2020-12-03	FALSE	3	0	GE
2020-12-03	FALSE	8	0	GR
2020-12-03	TRUE	1	0	GR
2020-12-03	FALSE	1	0	LU
2020-12-03	TRUE	1	0	LU
2020-12-03	FALSE	6	0	NE
2020-12-03	FALSE	1	0	SG
2020-12-03	FALSE	2	0	SH
2020-12-03	FALSE	7	0	SZ
2020-12-03	TRUE	1	0	SZ
2020-12-03	FALSE	20	0	SO
2020-12-03	TRUE	1	0	SO
2020-12-03	FALSE	1	0	TG
2020-12-03	FALSE	4	0	TI
2020-12-03	FALSE	3	0	VS
2020-12-03	FALSE	1	0	VD
2020-12-03	FALSE	20	0	ZH
2020-12-03	TRUE	1	0	ZH
2020-12-04	FALSE	5	0	AG
2020-12-04	FALSE	2	0	BL
2020-12-04	FALSE	1	0	BE
2020-12-04	FALSE	3	0	GR
2020-12-04	FALSE	4	0	SH
2020-12-04	FALSE	11	0	SO
2020-12-04	FALSE	1	0	TG
2020-12-04	FALSE	3	0	VS
2020-12-04	FALSE	1	0	VD
2020-12-04	FALSE	4	0	ZH
2020-12-05	FALSE	1	0	BL
2020-12-05	TRUE	2	0	BS
2020-12-05	FALSE	12	0	BE
2020-12-05	FALSE	2	0	ZH
2020-12-06	FALSE	1	0	BL
2020-12-06	FALSE	1	0	BS
2020-12-06	FALSE	21	0	BE
2020-12-06	FALSE	5	0	GR
2020-12-06	FALSE	1	0	ZG
2020-12-07	FALSE	10	0	AG
2020-12-07	TRUE	19	0	AG
2020-12-07	FALSE	14	0	BL
2020-12-07	TRUE	38	1	BL
2020-12-07	FALSE	3	0	BS
2020-12-07	FALSE	17	0	BE
2020-12-07	TRUE	20	2	BE
2020-12-07	TRUE	1	0	GE
2020-12-07	FALSE	9	0	GR
2020-12-07	FALSE	1	0	LU
2020-12-07	TRUE	2	0	LU
2020-12-07	TRUE	12	0	NE
2020-12-07	FALSE	1	0	SG
2020-12-07	FALSE	4	0	SH
2020-12-07	TRUE	4	0	SH
2020-12-07	TRUE	7	0	SZ
2020-12-07	FALSE	16	0	SO
2020-12-07	TRUE	28	0	SO
2020-12-07	FALSE	5	0	VS
2020-12-07	FALSE	2	0	VD
2020-12-07	FALSE	18	0	ZH
2020-12-07	TRUE	1	0	ZH
2020-12-08	TRUE	9	0	AG
2020-12-08	TRUE	10	0	BL
2020-12-08	TRUE	1	0	BS
2020-12-08	FALSE	8	0	BE
2020-12-08	TRUE	9	0	BE
2020-12-08	TRUE	2	0	GE
2020-12-08	TRUE	2	0	NE
2020-12-08	TRUE	2	0	SG
2020-12-08	FALSE	1	0	SH
2020-12-08	TRUE	7	0	SH
2020-12-08	TRUE	3	0	SZ
2020-12-08	TRUE	10	0	SO
2020-12-08	TRUE	2	0	VD
2020-12-08	FALSE	10	0	ZH
2020-12-08	TRUE	15	0	ZH
2020-12-09	FALSE	11	0	AG
2020-12-09	TRUE	3	0	AG
2020-12-09	FALSE	1	0	BL
2020-12-09	TRUE	9	0	BL
2020-12-09	TRUE	2	0	BS
2020-12-09	FALSE	2	0	BE
2020-12-09	TRUE	17	0	BE
2020-12-09	TRUE	2	0	GE
2020-12-09	FALSE	2	0	LU
2020-12-09	TRUE	6	0	NE
2020-12-09	TRUE	3	0	SG
2020-12-09	TRUE	8	0	SH
2020-12-09	FALSE	2	0	SZ
2020-12-09	TRUE	4	0	SZ
2020-12-09	FALSE	7	0	SO
2020-12-09	TRUE	2	0	TG
2020-12-09	FALSE	5	0	VS
2020-12-09	FALSE	6	0	ZH
2020-12-09	TRUE	13	0	ZH
2020-12-10	FALSE	3	0	AG
2020-12-10	FALSE	7	0	BL
2020-12-10	FALSE	1	0	BS
2020-12-10	FALSE	2	0	BE
2020-12-10	FALSE	1	0	GE
2020-12-10	FALSE	3	0	GR
2020-12-10	FALSE	1	0	SG
2020-12-10	FALSE	1	0	VS
2020-12-11	FALSE	1	0	BS
2020-12-11	TRUE	1	0	BS
2020-12-11	FALSE	1	0	BE
2020-12-11	FALSE	3	0	GR
2020-12-11	FALSE	1	0	SG
2020-12-11	FALSE	1	0	SZ
2020-12-11	FALSE	7	0	VS
2020-12-11	FALSE	2	0	ZH
2020-12-12	FALSE	2	0	AG
2020-12-12	FALSE	3	0	BL
2020-12-12	TRUE	2	0	BS
2020-12-12	FALSE	7	0	BE
2020-12-12	TRUE	11	0	BE
2020-12-12	TRUE	1	0	GE
2020-12-12	FALSE	2	0	LU
2020-12-12	FALSE	7	0	SH
2020-12-12	FALSE	37	0	SO
2020-12-12	TRUE	11	0	SO
2020-12-12	FALSE	1	0	TG
2020-12-12	FALSE	3	0	VS
2020-12-12	FALSE	1	0	VD
2020-12-12	TRUE	23	0	ZH
2020-12-13	FALSE	1	0	AG
2020-12-13	TRUE	6	0	AG
2020-12-13	FALSE	1	0	BL
2020-12-13	FALSE	17	0	BE
2020-12-13	TRUE	20	0	BE
2020-12-13	TRUE	7	0	NE
2020-12-13	TRUE	17	0	SH
2020-12-13	FALSE	1	0	SZ
2020-12-13	TRUE	24	0	SO
2020-12-13	FALSE	1	0	VD
2020-12-13	FALSE	1	0	ZH
2020-12-13	TRUE	11	0	ZH
2020-12-14	FALSE	16	0	AG
2020-12-14	TRUE	11	0	AG
2020-12-14	FALSE	16	0	BL
2020-12-14	TRUE	9	0	BL
2020-12-14	FALSE	2	0	BS
2020-12-14	TRUE	5	0	BS
2020-12-14	FALSE	36	0	BE
2020-12-14	TRUE	33	0	BE
2020-12-14	FALSE	2	0	FR
2020-12-14	TRUE	1	0	GE
2020-12-14	FALSE	1	0	JU
2020-12-14	TRUE	8	0	LU
2020-12-14	FALSE	2	0	NE
2020-12-14	TRUE	4	0	SG
2020-12-14	TRUE	3	0	SH
2020-12-14	FALSE	3	0	SZ
2020-12-14	TRUE	12	0	SZ
2020-12-14	FALSE	13	0	SO
2020-12-14	TRUE	20	0	SO
2020-12-14	FALSE	2	0	TI
2020-12-14	FALSE	4	0	VS
2020-12-14	FALSE	12	0	ZH
2020-12-14	TRUE	17	0	ZH
2020-12-15	FALSE	2	0	AG
2020-12-15	TRUE	23	0	AG
2020-12-15	FALSE	14	0	BL
2020-12-15	TRUE	20	0	BL
2020-12-15	FALSE	3	0	BS
2020-12-15	FALSE	3	0	BE
2020-12-15	TRUE	11	2	BE
2020-12-15	FALSE	1	0	FR
2020-12-15	FALSE	1	0	GE
2020-12-15	TRUE	1	0	GR
2020-12-15	FALSE	1	0	LU
2020-12-15	TRUE	3	0	LU
2020-12-15	FALSE	1	0	NE
2020-12-15	TRUE	1	0	NW
2020-12-15	FALSE	3	0	OW
2020-12-15	TRUE	9	0	SG
2020-12-15	TRUE	3	2	SH
2020-12-15	TRUE	10	2	SZ
2020-12-15	FALSE	18	0	SO
2020-12-15	TRUE	26	8	SO
2020-12-15	FALSE	1	0	TG
2020-12-15	FALSE	2	0	VS
2020-12-15	TRUE	2	0	VS
2020-12-15	TRUE	1	0	VD
2020-12-15	FALSE	1	0	ZG
2020-12-15	FALSE	7	0	ZH
2020-12-15	TRUE	12	2	ZH
2020-12-16	FALSE	13	0	AG
2020-12-16	TRUE	21	0	AG
2020-12-16	FALSE	2	0	BL
2020-12-16	TRUE	30	0	BL
2020-12-16	TRUE	4	0	BS
2020-12-16	FALSE	11	0	BE
2020-12-16	TRUE	25	0	BE
2020-12-16	TRUE	2	0	GE
2020-12-16	FALSE	1	0	GR
2020-12-16	TRUE	3	0	GR
2020-12-16	TRUE	3	1	LU
2020-12-16	TRUE	1	0	NE
2020-12-16	FALSE	1	0	SG
2020-12-16	TRUE	7	0	SG
2020-12-16	FALSE	5	0	SH
2020-12-16	TRUE	12	0	SH
2020-12-16	FALSE	2	0	SZ
2020-12-16	TRUE	10	0	SZ
2020-12-16	FALSE	5	0	SO
2020-12-16	TRUE	32	0	SO
2020-12-16	FALSE	1	0	TG
2020-12-16	TRUE	1	0	TG
2020-12-16	TRUE	1	1	TI
2020-12-16	FALSE	2	0	VS
2020-12-16	TRUE	1	0	VS
2020-12-16	FALSE	22	0	ZH
2020-12-16	TRUE	18	0	ZH
2020-12-17	FALSE	2	0	AG
2020-12-17	TRUE	32	0	AG
2020-12-17	FALSE	13	0	BL
2020-12-17	TRUE	34	0	BL
2020-12-17	FALSE	1	0	BS
2020-12-17	TRUE	5	0	BS
2020-12-17	FALSE	4	0	BE
2020-12-17	TRUE	35	0	BE
2020-12-17	TRUE	1	0	GE
2020-12-17	TRUE	5	0	GR
2020-12-17	TRUE	1	0	JU
2020-12-17	TRUE	2	0	LU
2020-12-17	TRUE	3	0	NE
2020-12-17	FALSE	1	0	SG
2020-12-17	FALSE	1	0	SH
2020-12-17	TRUE	10	0	SH
2020-12-17	TRUE	8	0	SZ
2020-12-17	FALSE	26	0	SO
2020-12-17	TRUE	23	0	SO
2020-12-17	FALSE	4	0	TG
2020-12-17	TRUE	4	0	TG
2020-12-17	FALSE	4	0	TI
2020-12-17	TRUE	5	0	TI
2020-12-17	FALSE	6	0	VS
2020-12-17	FALSE	1	0	VD
2020-12-17	TRUE	1	1	VD
2020-12-17	FALSE	10	0	ZH
2020-12-17	TRUE	44	0	ZH
2020-12-18	FALSE	20	0	AG
2020-12-18	TRUE	17	0	AG
2020-12-18	FALSE	20	0	BL
2020-12-18	TRUE	11	0	BL
2020-12-18	FALSE	1	0	BS
2020-12-18	TRUE	1	0	BS
2020-12-18	FALSE	15	0	BE
2020-12-18	TRUE	9	0	BE
2020-12-18	FALSE	1	0	GE
2020-12-18	FALSE	2	0	GR
2020-12-18	TRUE	4	0	GR
2020-12-18	FALSE	3	0	LU
2020-12-18	TRUE	3	0	NE
2020-12-18	TRUE	1	0	OW
2020-12-18	FALSE	5	0	SG
2020-12-18	TRUE	1	0	SG
2020-12-18	FALSE	8	0	SH
2020-12-18	TRUE	5	0	SH
2020-12-18	TRUE	2	0	SZ
2020-12-18	FALSE	9	0	SO
2020-12-18	TRUE	23	0	SO
2020-12-18	FALSE	3	0	TG
2020-12-18	TRUE	1	0	TI
2020-12-18	TRUE	1	0	UR
2020-12-18	FALSE	3	0	VS
2020-12-18	FALSE	1	0	ZG
2020-12-18	FALSE	35	0	ZH
2020-12-18	TRUE	14	0	ZH
2020-12-19	FALSE	18	0	AG
2020-12-19	TRUE	5	0	AG
2020-12-19	FALSE	17	0	BL
2020-12-19	TRUE	41	0	BL
2020-12-19	TRUE	7	0	BS
2020-12-19	FALSE	3	0	BE
2020-12-19	TRUE	21	0	BE
2020-12-19	FALSE	1	0	GR
2020-12-19	TRUE	8	0	GR
2020-12-19	FALSE	2	0	LU
2020-12-19	TRUE	5	0	NE
2020-12-19	TRUE	1	0	SG
2020-12-19	FALSE	1	0	SH
2020-12-19	TRUE	9	0	SH
2020-12-19	TRUE	6	0	SZ
2020-12-19	FALSE	12	0	SO
2020-12-19	TRUE	3	0	SO
2020-12-19	TRUE	3	0	TG
2020-12-19	FALSE	24	0	ZH
2020-12-19	TRUE	33	0	ZH
2020-12-20	FALSE	3	0	AG
2020-12-20	TRUE	9	0	AG
2020-12-20	TRUE	3	0	BL
2020-12-20	FALSE	19	0	BE
2020-12-20	TRUE	11	0	BE
2020-12-20	TRUE	1	0	GE
2020-12-20	TRUE	1	0	GR
2020-12-20	FALSE	4	0	NE
2020-12-20	TRUE	1	0	NE
2020-12-20	FALSE	1	0	SH
2020-12-20	FALSE	8	0	SZ
2020-12-20	TRUE	2	0	SZ
2020-12-20	FALSE	19	0	SO
2020-12-20	TRUE	3	0	SO
2020-12-20	FALSE	1	0	TG
2020-12-20	FALSE	23	0	ZH
2020-12-21	FALSE	13	0	AG
2020-12-21	TRUE	1	0	AG
2020-12-21	FALSE	16	0	BL
2020-12-21	TRUE	1	0	BL
2020-12-21	FALSE	9	0	BS
2020-12-21	FALSE	15	0	BE
2020-12-21	TRUE	1	0	BE
2020-12-21	FALSE	1	0	FR
2020-12-21	FALSE	3	0	GR
2020-12-21	FALSE	2	0	JU
2020-12-21	FALSE	2	0	LU
2020-12-21	FALSE	3	0	SG
2020-12-21	FALSE	4	0	SH
2020-12-21	FALSE	24	0	SO
2020-12-21	FALSE	4	0	TG
2020-12-21	FALSE	1	0	VS
2020-12-21	FALSE	22	0	ZH
2020-12-22	FALSE	18	0	AG
2020-12-22	TRUE	3	0	AG
2020-12-22	FALSE	14	0	BL
2020-12-22	FALSE	5	0	BS
2020-12-22	FALSE	19	0	BE
2020-12-22	FALSE	2	2	GE
2020-12-22	FALSE	3	0	GR
2020-12-22	FALSE	3	0	LU
2020-12-22	TRUE	1	0	LU
2020-12-22	FALSE	6	0	NE
2020-12-22	FALSE	1	0	OW
2020-12-22	FALSE	4	0	SG
2020-12-22	TRUE	2	0	SH
2020-12-22	FALSE	6	0	SZ
2020-12-22	TRUE	5	0	SZ
2020-12-22	FALSE	1	0	SO
2020-12-22	TRUE	6	0	SO
2020-12-22	FALSE	1	0	TG
2020-12-22	FALSE	1	0	TI
2020-12-22	FALSE	4	0	VS
2020-12-22	FALSE	16	0	ZH
2020-12-22	TRUE	1	0	ZH
2020-12-23	FALSE	10	0	AG
2020-12-23	TRUE	38	0	AG
2020-12-23	FALSE	4	0	BL
2020-12-23	TRUE	46	0	BL
2020-12-23	FALSE	7	0	BE
2020-12-23	TRUE	20	0	BE
2020-12-23	TRUE	1	0	LU
2020-12-23	TRUE	3	0	NE
2020-12-23	TRUE	3	0	SG
2020-12-23	TRUE	8	0	SH
2020-12-23	FALSE	2	0	SZ
2020-12-23	TRUE	7	0	SZ
2020-12-23	FALSE	2	0	SO
2020-12-23	TRUE	30	0	SO
2020-12-23	TRUE	3	0	TI
2020-12-23	TRUE	1	0	UR
2020-12-23	TRUE	2	0	VD
2020-12-23	FALSE	6	0	ZH
2020-12-23	TRUE	67	0	ZH
2020-12-24	FALSE	3	0	AG
2020-12-24	TRUE	14	0	AG
2020-12-24	FALSE	8	0	BL
2020-12-24	TRUE	13	0	BL
2020-12-24	FALSE	1	0	BS
2020-12-24	TRUE	3	0	BS
2020-12-24	FALSE	10	0	BE
2020-12-24	TRUE	21	0	BE
2020-12-24	FALSE	4	0	GR
2020-12-24	TRUE	2	0	GR
2020-12-24	FALSE	1	0	LU
2020-12-24	TRUE	2	0	LU
2020-12-24	FALSE	4	0	NE
2020-12-24	TRUE	10	0	NE
2020-12-24	FALSE	4	0	SG
2020-12-24	TRUE	2	0	SG
2020-12-24	FALSE	6	0	SH
2020-12-24	TRUE	7	0	SH
2020-12-24	FALSE	1	1	SZ
2020-12-24	TRUE	2	0	SZ
2020-12-24	FALSE	18	0	SO
2020-12-24	TRUE	27	0	SO
2020-12-24	FALSE	1	0	TG
2020-12-24	TRUE	4	0	TI
2020-12-24	TRUE	2	0	UR
2020-12-24	FALSE	3	0	VS
2020-12-24	FALSE	19	0	ZH
2020-12-24	TRUE	29	0	ZH
2020-12-25	FALSE	29	0	AG
2020-12-25	FALSE	5	0	BL
2020-12-25	FALSE	5	0	BS
2020-12-25	FALSE	26	0	BE
2020-12-25	FALSE	1	0	FR
2020-12-25	FALSE	1	0	GR
2020-12-25	FALSE	2	0	LU
2020-12-25	FALSE	2	0	NE
2020-12-25	FALSE	1	0	NW
2020-12-25	FALSE	10	0	SH
2020-12-25	TRUE	1	0	SH
2020-12-25	FALSE	9	0	SZ
2020-12-25	TRUE	1	0	SZ
2020-12-25	FALSE	30	0	SO
2020-12-25	TRUE	2	0	SO
2020-12-25	FALSE	1	0	TG
2020-12-25	FALSE	2	0	VS
2020-12-25	FALSE	26	0	ZH
2020-12-25	TRUE	1	0	ZH
2020-12-26	FALSE	11	0	AG
2020-12-26	TRUE	8	0	AG
2020-12-26	FALSE	24	0	BL
2020-12-26	TRUE	1	0	BL
2020-12-26	FALSE	9	2	BS
2020-12-26	TRUE	1	0	BS
2020-12-26	FALSE	16	1	BE
2020-12-26	TRUE	12	0	BE
2020-12-26	FALSE	1	0	GE
2020-12-26	FALSE	1	0	LU
2020-12-26	FALSE	1	0	SG
2020-12-26	FALSE	2	0	SH
2020-12-26	TRUE	6	0	SH
2020-12-26	FALSE	1	0	SZ
2020-12-26	TRUE	3	0	SZ
2020-12-26	FALSE	27	0	SO
2020-12-26	FALSE	18	0	TG
2020-12-26	FALSE	1	0	VD
2020-12-26	FALSE	17	0	ZH
2020-12-26	TRUE	4	0	ZH
2020-12-27	FALSE	18	0	AG
2020-12-27	FALSE	4	0	BL
2020-12-27	TRUE	9	0	BL
2020-12-27	FALSE	6	0	BS
2020-12-27	TRUE	1	0	BS
2020-12-27	FALSE	22	0	BE
2020-12-27	TRUE	11	2	BE
2020-12-27	FALSE	2	0	GE
2020-12-27	TRUE	2	0	GR
2020-12-27	FALSE	12	0	NE
2020-12-27	FALSE	2	0	SG
2020-12-27	FALSE	16	0	SH
2020-12-27	TRUE	3	0	SH
2020-12-27	FALSE	11	0	SZ
2020-12-27	FALSE	17	0	SO
2020-12-27	FALSE	21	0	TG
2020-12-27	FALSE	3	0	UR
2020-12-27	FALSE	7	0	VD
2020-12-27	FALSE	7	0	ZH
2020-12-27	TRUE	16	0	ZH
2020-12-28	FALSE	55	0	AG
2020-12-28	TRUE	3	0	AG
2020-12-28	FALSE	40	0	BL
2020-12-28	TRUE	38	0	BL
2020-12-28	FALSE	10	0	BS
2020-12-28	TRUE	10	0	BS
2020-12-28	FALSE	21	0	BE
2020-12-28	TRUE	13	2	BE
2020-12-28	TRUE	4	0	GR
2020-12-28	FALSE	2	0	JU
2020-12-28	FALSE	5	0	LU
2020-12-28	FALSE	7	0	NE
2020-12-28	TRUE	10	0	NE
2020-12-28	FALSE	2	0	SG
2020-12-28	TRUE	8	0	SG
2020-12-28	FALSE	15	0	SH
2020-12-28	TRUE	5	0	SH
2020-12-28	FALSE	13	0	SZ
2020-12-28	TRUE	6	0	SZ
2020-12-28	FALSE	9	0	SO
2020-12-28	TRUE	32	0	SO
2020-12-28	FALSE	5	0	TG
2020-12-28	TRUE	4	0	TI
2020-12-28	FALSE	2	0	UR
2020-12-28	TRUE	7	0	UR
2020-12-28	FALSE	3	0	VS
2020-12-28	TRUE	2	0	VS
[truncated: 1,728 more rows]

## Sheet: wastewater_snv_calls
sample	batch	pos	date	plantcode	plantname	gene	base	cov	var	frac	P.1	D614G	B.1.1.7	B.1.351	mutation
B3_12_2021_02_13	20210226_JG6YF	733	2021-02-13	12	Lausanne (VD)	ORF1ab	C	382	0	0	extra	0	0	0	733C
B3_12_2021_02_13	20210226_JG6YF	913	2021-02-13	12	Lausanne (VD)	ORF1ab	T	382	203	0.531414	0	0	extra	0	913T
B3_12_2021_02_13	20210226_JG6YF	1059	2021-02-13	12	Lausanne (VD)	ORF1ab	T	11382	0	0	0	0	0	mut	1059T
B3_12_2021_02_13	20210226_JG6YF	2749	2021-02-13	12	Lausanne (VD)	ORF1ab	T	1039	0	0	extra	0	0	0	2749T
B3_12_2021_02_13	20210226_JG6YF	3267	2021-02-13	12	Lausanne (VD)	ORF1ab	T	3945	1509	0.38251	0	0	mut	0	3267T
B3_12_2021_02_13	20210226_JG6YF	3828	2021-02-13	12	Lausanne (VD)	ORF1ab	T	2185	0	0	mut	0	0	0	3828T
B3_12_2021_02_13	20210226_JG6YF	5230	2021-02-13	12	Lausanne (VD)	ORF1ab	T	7111	0	0	0	0	0	mut	5230T
B3_12_2021_02_13	20210226_JG6YF	5388	2021-02-13	12	Lausanne (VD)	ORF1ab	A	353	280	0.793201	0	0	mut	0	5388A
B3_12_2021_02_13	20210226_JG6YF	5648	2021-02-13	12	Lausanne (VD)	ORF1ab	C	5072	0	0	mut	0	0	0	5648C
B3_12_2021_02_13	20210226_JG6YF	5986	2021-02-13	12	Lausanne (VD)	ORF1ab	T	4760	3373	0.708613	0	0	extra	0	5986T
B3_12_2021_02_13	20210226_JG6YF	6954	2021-02-13	12	Lausanne (VD)	ORF1ab	C	3838	2258	0.588327	0	0	mut	0	6954C
B3_12_2021_02_13	20210226_JG6YF	8660	2021-02-13	12	Lausanne (VD)	ORF1ab	T	2537	0	0	0	0	0	subset	8660T
B3_12_2021_02_13	20210226_JG6YF	8964	2021-02-13	12	Lausanne (VD)	ORF1ab	T	1671	0	0	0	0	0	subset	8964T
B3_12_2021_02_13	20210226_JG6YF	10323	2021-02-13	12	Lausanne (VD)	ORF1ab	G	1093	176	0.161025	0	0	0	mut	10323G
B3_12_2021_02_13	20210226_JG6YF	11288	2021-02-13	12	Lausanne (VD)	ORF1ab	-	8234	8234	1	extra	0	extra	extra	-11288
B3_12_2021_02_13	20210226_JG6YF	11289	2021-02-13	12	Lausanne (VD)	ORF1ab	-	8234	8233	0.999879	extra	0	extra	extra	-11289
B3_12_2021_02_13	20210226_JG6YF	11290	2021-02-13	12	Lausanne (VD)	ORF1ab	-	8234	8233	0.999879	extra	0	extra	extra	-11290
B3_12_2021_02_13	20210226_JG6YF	11291	2021-02-13	12	Lausanne (VD)	ORF1ab	-	8234	8233	0.999879	extra	0	extra	extra	-11291
B3_12_2021_02_13	20210226_JG6YF	11292	2021-02-13	12	Lausanne (VD)	ORF1ab	-	8234	8231	0.999636	extra	0	extra	extra	-11292
B3_12_2021_02_13	20210226_JG6YF	11293	2021-02-13	12	Lausanne (VD)	ORF1ab	-	8234	8231	0.999636	extra	0	extra	extra	-11293
B3_12_2021_02_13	20210226_JG6YF	11294	2021-02-13	12	Lausanne (VD)	ORF1ab	-	8234	8230	0.999514	extra	0	extra	extra	-11294
B3_12_2021_02_13	20210226_JG6YF	11295	2021-02-13	12	Lausanne (VD)	ORF1ab	-	8234	8230	0.999514	extra	0	extra	extra	-11295
B3_12_2021_02_13	20210226_JG6YF	11296	2021-02-13	12	Lausanne (VD)	ORF1ab	-	8234	8230	0.999514	extra	0	extra	extra	-11296
B3_12_2021_02_13	20210226_JG6YF	12778	2021-02-13	12	Lausanne (VD)	ORF1ab	T	26259	0	0	extra	0	0	0	12778T
B3_12_2021_02_13	20210226_JG6YF	13843	2021-02-13	12	Lausanne (VD)	ORF1ab	T	40562	0	0	0	0	0	subset	13843T
B3_12_2021_02_13	20210226_JG6YF	13860	2021-02-13	12	Lausanne (VD)	ORF1ab	T	22547	0	0	extra	0	0	0	13860T
B3_12_2021_02_13	20210226_JG6YF	14408	2021-02-13	12	Lausanne (VD)	ORF1ab	T	17737	17730	0.999605	0	0	0	shared	14408T
B3_12_2021_02_13	20210226_JG6YF	14676	2021-02-13	12	Lausanne (VD)	ORF1ab	T	644	483	0.75	0	0	extra	0	14676T
B3_12_2021_02_13	20210226_JG6YF	15279	2021-02-13	12	Lausanne (VD)	ORF1ab	T	9312	5555	0.596542	0	0	extra	0	15279T
B3_12_2021_02_13	20210226_JG6YF	16176	2021-02-13	12	Lausanne (VD)	ORF1ab	C	2436	1441	0.591544	0	0	extra	0	16176C
B3_12_2021_02_13	20210226_JG6YF	17259	2021-02-13	12	Lausanne (VD)	ORF1ab	T	6625	0	0	shared	0	0	0	17259T
B3_12_2021_02_13	20210226_JG6YF	17999	2021-02-13	12	Lausanne (VD)	ORF1ab	T	5017	0	0	0	0	0	subset	17999T
B3_12_2021_02_13	20210226_JG6YF	21614	2021-02-13	12	Lausanne (VD)	S	T	3968	0	0	shared	0	0	subset	21614T
B3_12_2021_02_13	20210226_JG6YF	21621	2021-02-13	12	Lausanne (VD)	S	A	3965	0	0	mut	0	0	0	21621A
B3_12_2021_02_13	20210226_JG6YF	21638	2021-02-13	12	Lausanne (VD)	S	T	3954	0	0	mut	0	0	0	21638T
B3_12_2021_02_13	20210226_JG6YF	21765	2021-02-13	12	Lausanne (VD)	S	-	13766	8341	0.605913	0	0	extra	0	-21765
B3_12_2021_02_13	20210226_JG6YF	21766	2021-02-13	12	Lausanne (VD)	S	-	13772	8341	0.605649	0	0	extra	0	-21766
B3_12_2021_02_13	20210226_JG6YF	21767	2021-02-13	12	Lausanne (VD)	S	-	13781	8341	0.605254	0	0	extra	0	-21767
B3_12_2021_02_13	20210226_JG6YF	21768	2021-02-13	12	Lausanne (VD)	S	-	13783	8340	0.605093	0	0	extra	0	-21768
B3_12_2021_02_13	20210226_JG6YF	21769	2021-02-13	12	Lausanne (VD)	S	-	13796	8336	0.604233	0	0	extra	0	-21769
B3_12_2021_02_13	20210226_JG6YF	21770	2021-02-13	12	Lausanne (VD)	S	-	13805	8336	0.603839	0	0	extra	0	-21770
B3_12_2021_02_13	20210226_JG6YF	21801	2021-02-13	12	Lausanne (VD)	S	C	25716	0	0	0	0	0	mut	21801C
B3_12_2021_02_13	20210226_JG6YF	21974	2021-02-13	12	Lausanne (VD)	S	T	16800	0	0	shared	0	0	0	21974T
B3_12_2021_02_13	20210226_JG6YF	21991	2021-02-13	12	Lausanne (VD)	S	-	16895	10025	0.593371	0	0	extra	0	-21991
B3_12_2021_02_13	20210226_JG6YF	21992	2021-02-13	12	Lausanne (VD)	S	-	16898	10025	0.593265	0	0	extra	0	-21992
B3_12_2021_02_13	20210226_JG6YF	21993	2021-02-13	12	Lausanne (VD)	S	-	16899	10022	0.593053	0	0	extra	0	-21993
B3_12_2021_02_13	20210226_JG6YF	22132	2021-02-13	12	Lausanne (VD)	S	T	6476	0	0	subset	0	0	0	22132T
B3_12_2021_02_13	20210226_JG6YF	22206	2021-02-13	12	Lausanne (VD)	S	G	5660	0	0	0	0	0	subset	22206G
B3_12_2021_02_13	20210226_JG6YF	22299	2021-02-13	12	Lausanne (VD)	S	T	5752	0	0	0	0	0	subset	22299T
B3_12_2021_02_13	20210226_JG6YF	22812	2021-02-13	12	Lausanne (VD)	S	C	5101	0	0	mut	0	0	0	22812C
B3_12_2021_02_13	20210226_JG6YF	22813	2021-02-13	12	Lausanne (VD)	S	T	5101	0	0	0	0	0	mut	22813T
B3_12_2021_02_13	20210226_JG6YF	23012	2021-02-13	12	Lausanne (VD)	S	A	4376	0	0	mut	0	0	mut	23012A
B3_12_2021_02_13	20210226_JG6YF	23063	2021-02-13	12	Lausanne (VD)	S	T	2417	2416	0.999586	mut	0	mut	mut	23063T
B3_12_2021_02_13	20210226_JG6YF	23271	2021-02-13	12	Lausanne (VD)	S	A	11835	4390	0.370934	0	0	mut	0	23271A
B3_12_2021_02_13	20210226_JG6YF	23403	2021-02-13	12	Lausanne (VD)	S	G	11341	11338	0.999735	0	mut	0	shared	23403G
B3_12_2021_02_13	20210226_JG6YF	23525	2021-02-13	12	Lausanne (VD)	S	T	6565	0	0	shared	0	0	0	23525T
B3_12_2021_02_13	20210226_JG6YF	23604	2021-02-13	12	Lausanne (VD)	S	A	10750	5676	0.528	0	0	mut	0	23604A
B3_12_2021_02_13	20210226_JG6YF	23664	2021-02-13	12	Lausanne (VD)	S	T	12553	0	0	0	0	0	mut	23664T
B3_12_2021_02_13	20210226_JG6YF	23709	2021-02-13	12	Lausanne (VD)	S	T	6907	6901	0.999131	0	0	mut	0	23709T
B3_12_2021_02_13	20210226_JG6YF	24506	2021-02-13	12	Lausanne (VD)	S	G	15623	9562	0.612046	0	0	mut	0	24506G
B3_12_2021_02_13	20210226_JG6YF	24642	2021-02-13	12	Lausanne (VD)	S	T	26831	0	0	mut	0	0	0	24642T
B3_12_2021_02_13	20210226_JG6YF	24914	2021-02-13	12	Lausanne (VD)	S	C	20957	7875	0.375769	0	0	mut	0	24914C
B3_12_2021_02_13	20210226_JG6YF	25563	2021-02-13	12	Lausanne (VD)	ORF3a	T	8538	0	0	0	0	0	mut	25563T
B3_12_2021_02_13	20210226_JG6YF	25904	2021-02-13	12	Lausanne (VD)	ORF3a	T	7681	0	0	0	0	0	mut	25904T
B3_12_2021_02_13	20210226_JG6YF	26456	2021-02-13	12	Lausanne (VD)	E	T	2625	0	0	0	0	0	mut	26456T
B3_12_2021_02_13	20210226_JG6YF	26801	2021-02-13	12	Lausanne (VD)	M	C	3284	3284	1	0	0	extra	0	26801C
B3_12_2021_02_13	20210226_JG6YF	27972	2021-02-13	12	Lausanne (VD)	ORF8	T	4549	3411	0.749835	0	0	mut	0	27972T
B3_12_2021_02_13	20210226_JG6YF	28048	2021-02-13	12	Lausanne (VD)	ORF8	T	2379	1782	0.749054	0	0	mut	0	28048T
B3_12_2021_02_13	20210226_JG6YF	28111	2021-02-13	12	Lausanne (VD)	ORF8	G	7852	6948	0.88487	0	0	mut	0	28111G
B3_12_2021_02_13	20210226_JG6YF	28167	2021-02-13	12	Lausanne (VD)	ORF8	A	7734	0	0	mut	0	0	0	28167A
B3_12_2021_02_13	20210226_JG6YF	28280	2021-02-13	12	Lausanne (VD)	N	C	11227	10525	0.937472	0	0	mut	0	28280C
B3_12_2021_02_13	20210226_JG6YF	28281	2021-02-13	12	Lausanne (VD)	N	T	11227	10528	0.937739	0	0	mut	0	28281T
B3_12_2021_02_13	20210226_JG6YF	28282	2021-02-13	12	Lausanne (VD)	N	A	11227	10542	0.938986	0	0	mut	0	28282A
B3_12_2021_02_13	20210226_JG6YF	28512	2021-02-13	12	Lausanne (VD)	N	G	10519	0	0	mut	0	0	0	28512G
B3_12_2021_02_13	20210226_JG6YF	28877	2021-02-13	12	Lausanne (VD)	N	T	322	0	0	shared	0	0	0	28877T
B3_12_2021_02_13	20210226_JG6YF	28878	2021-02-13	12	Lausanne (VD)	N	C	322	0	0	shared	0	0	0	28878C
B3_12_2021_02_13	20210226_JG6YF	28887	2021-02-13	12	Lausanne (VD)	N	T	315	12	0.0380952	0	0	0	mut	28887T
B3_12_2021_02_13	20210226_JG6YF	28977	2021-02-13	12	Lausanne (VD)	N	T	161	140	0.869565	0	0	mut	0	28977T
D2_12_2021_02_12	20210226_JG6YF	733	2021-02-12	12	Lausanne (VD)	ORF1ab	C	214	0	0	extra	0	0	0	733C
D2_12_2021_02_12	20210226_JG6YF	913	2021-02-12	12	Lausanne (VD)	ORF1ab	T	214	88	0.411215	0	0	extra	0	913T
D2_12_2021_02_12	20210226_JG6YF	1059	2021-02-12	12	Lausanne (VD)	ORF1ab	T	3065	0	0	0	0	0	mut	1059T
D2_12_2021_02_12	20210226_JG6YF	2749	2021-02-12	12	Lausanne (VD)	ORF1ab	T	1048	0	0	extra	0	0	0	2749T
D2_12_2021_02_12	20210226_JG6YF	3267	2021-02-12	12	Lausanne (VD)	ORF1ab	T	2442	1158	0.474201	0	0	mut	0	3267T
D2_12_2021_02_12	20210226_JG6YF	3828	2021-02-12	12	Lausanne (VD)	ORF1ab	T	1886	0	0	mut	0	0	0	3828T
D2_12_2021_02_12	20210226_JG6YF	5230	2021-02-12	12	Lausanne (VD)	ORF1ab	T	10201	0	0	0	0	0	mut	5230T
D2_12_2021_02_12	20210226_JG6YF	5388	2021-02-12	12	Lausanne (VD)	ORF1ab	A	103	39	0.378641	0	0	mut	0	5388A
D2_12_2021_02_12	20210226_JG6YF	5648	2021-02-12	12	Lausanne (VD)	ORF1ab	C	6219	0	0	mut	0	0	0	5648C
D2_12_2021_02_12	20210226_JG6YF	5986	2021-02-12	12	Lausanne (VD)	ORF1ab	T	5764	1388	0.240805	0	0	extra	0	5986T
D2_12_2021_02_12	20210226_JG6YF	6954	2021-02-12	12	Lausanne (VD)	ORF1ab	C	7113	2184	0.307043	0	0	mut	0	6954C
D2_12_2021_02_12	20210226_JG6YF	8660	2021-02-12	12	Lausanne (VD)	ORF1ab	T	2661	0	0	0	0	0	subset	8660T
D2_12_2021_02_12	20210226_JG6YF	8964	2021-02-12	12	Lausanne (VD)	ORF1ab	T	3177	0	0	0	0	0	subset	8964T
D2_12_2021_02_12	20210226_JG6YF	10323	2021-02-12	12	Lausanne (VD)	ORF1ab	G	694	11	0.0158501	0	0	0	mut	10323G
D2_12_2021_02_12	20210226_JG6YF	11288	2021-02-12	12	Lausanne (VD)	ORF1ab	-	6803	3531	0.519036	extra	0	extra	extra	-11288
D2_12_2021_02_12	20210226_JG6YF	11289	2021-02-12	12	Lausanne (VD)	ORF1ab	-	6803	3530	0.518889	extra	0	extra	extra	-11289
D2_12_2021_02_12	20210226_JG6YF	11290	2021-02-12	12	Lausanne (VD)	ORF1ab	-	6803	3530	0.518889	extra	0	extra	extra	-11290
D2_12_2021_02_12	20210226_JG6YF	11291	2021-02-12	12	Lausanne (VD)	ORF1ab	-	6803	3530	0.518889	extra	0	extra	extra	-11291
D2_12_2021_02_12	20210226_JG6YF	11292	2021-02-12	12	Lausanne (VD)	ORF1ab	-	6803	3530	0.518889	extra	0	extra	extra	-11292
D2_12_2021_02_12	20210226_JG6YF	11293	2021-02-12	12	Lausanne (VD)	ORF1ab	-	6802	3530	0.518965	extra	0	extra	extra	-11293
D2_12_2021_02_12	20210226_JG6YF	11294	2021-02-12	12	Lausanne (VD)	ORF1ab	-	6802	3530	0.518965	extra	0	extra	extra	-11294
D2_12_2021_02_12	20210226_JG6YF	11295	2021-02-12	12	Lausanne (VD)	ORF1ab	-	6803	3530	0.518889	extra	0	extra	extra	-11295
D2_12_2021_02_12	20210226_JG6YF	11296	2021-02-12	12	Lausanne (VD)	ORF1ab	-	6803	3530	0.518889	extra	0	extra	extra	-11296
D2_12_2021_02_12	20210226_JG6YF	12778	2021-02-12	12	Lausanne (VD)	ORF1ab	T	21137	0	0	extra	0	0	0	12778T
D2_12_2021_02_12	20210226_JG6YF	13843	2021-02-12	12	Lausanne (VD)	ORF1ab	T	15680	0	0	0	0	0	subset	13843T
D2_12_2021_02_12	20210226_JG6YF	13860	2021-02-12	12	Lausanne (VD)	ORF1ab	T	8785	0	0	extra	0	0	0	13860T
D2_12_2021_02_12	20210226_JG6YF	14408	2021-02-12	12	Lausanne (VD)	ORF1ab	T	11108	11101	0.99937	0	0	0	shared	14408T
D2_12_2021_02_12	20210226_JG6YF	14676	2021-02-12	12	Lausanne (VD)	ORF1ab	T	1187	799	0.673126	0	0	extra	0	14676T
D2_12_2021_02_12	20210226_JG6YF	15279	2021-02-12	12	Lausanne (VD)	ORF1ab	T	4068	2969	0.729843	0	0	extra	0	15279T
D2_12_2021_02_12	20210226_JG6YF	16176	2021-02-12	12	Lausanne (VD)	ORF1ab	C	744	323	0.43414	0	0	extra	0	16176C
D2_12_2021_02_12	20210226_JG6YF	17259	2021-02-12	12	Lausanne (VD)	ORF1ab	T	4720	0	0	shared	0	0	0	17259T
D2_12_2021_02_12	20210226_JG6YF	17999	2021-02-12	12	Lausanne (VD)	ORF1ab	T	5956	0	0	0	0	0	subset	17999T
D2_12_2021_02_12	20210226_JG6YF	21614	2021-02-12	12	Lausanne (VD)	S	T	2857	0	0	shared	0	0	subset	21614T
D2_12_2021_02_12	20210226_JG6YF	21621	2021-02-12	12	Lausanne (VD)	S	A	2853	0	0	mut	0	0	0	21621A
D2_12_2021_02_12	20210226_JG6YF	21638	2021-02-12	12	Lausanne (VD)	S	T	2836	0	0	mut	0	0	0	21638T
D2_12_2021_02_12	20210226_JG6YF	21765	2021-02-12	12	Lausanne (VD)	S	-	7994	2099	0.262572	0	0	extra	0	-21765
D2_12_2021_02_12	20210226_JG6YF	21766	2021-02-12	12	Lausanne (VD)	S	-	8001	2099	0.262342	0	0	extra	0	-21766
D2_12_2021_02_12	20210226_JG6YF	21767	2021-02-12	12	Lausanne (VD)	S	-	8010	2099	0.262047	0	0	extra	0	-21767
D2_12_2021_02_12	20210226_JG6YF	21768	2021-02-12	12	Lausanne (VD)	S	-	8016	2099	0.261851	0	0	extra	0	-21768
D2_12_2021_02_12	20210226_JG6YF	21769	2021-02-12	12	Lausanne (VD)	S	-	8024	2097	0.261341	0	0	extra	0	-21769
D2_12_2021_02_12	20210226_JG6YF	21770	2021-02-12	12	Lausanne (VD)	S	-	8041	2097	0.260788	0	0	extra	0	-21770
D2_12_2021_02_12	20210226_JG6YF	21801	2021-02-12	12	Lausanne (VD)	S	C	14759	0	0	0	0	0	mut	21801C
D2_12_2021_02_12	20210226_JG6YF	21974	2021-02-12	12	Lausanne (VD)	S	T	10803	0	0	shared	0	0	0	21974T
D2_12_2021_02_12	20210226_JG6YF	21991	2021-02-12	12	Lausanne (VD)	S	-	10916	2739	0.250916	0	0	extra	0	-21991
D2_12_2021_02_12	20210226_JG6YF	21992	2021-02-12	12	Lausanne (VD)	S	-	10917	2739	0.250893	0	0	extra	0	-21992
D2_12_2021_02_12	20210226_JG6YF	21993	2021-02-12	12	Lausanne (VD)	S	-	10922	2738	0.250687	0	0	extra	0	-21993
D2_12_2021_02_12	20210226_JG6YF	22132	2021-02-12	12	Lausanne (VD)	S	T	5986	0	0	subset	0	0	0	22132T
D2_12_2021_02_12	20210226_JG6YF	22206	2021-02-12	12	Lausanne (VD)	S	G	5160	0	0	0	0	0	subset	22206G
D2_12_2021_02_12	20210226_JG6YF	22299	2021-02-12	12	Lausanne (VD)	S	T	8813	0	0	0	0	0	subset	22299T
D2_12_2021_02_12	20210226_JG6YF	22812	2021-02-12	12	Lausanne (VD)	S	C	16744	0	0	mut	0	0	0	22812C
D2_12_2021_02_12	20210226_JG6YF	22813	2021-02-12	12	Lausanne (VD)	S	T	16765	0	0	0	0	0	mut	22813T
D2_12_2021_02_12	20210226_JG6YF	23012	2021-02-12	12	Lausanne (VD)	S	A	30420	0	0	mut	0	0	mut	23012A
D2_12_2021_02_12	20210226_JG6YF	23063	2021-02-12	12	Lausanne (VD)	S	T	15612	2157	0.138163	mut	0	mut	mut	23063T
D2_12_2021_02_12	20210226_JG6YF	23271	2021-02-12	12	Lausanne (VD)	S	A	10862	1510	0.139017	0	0	mut	0	23271A
D2_12_2021_02_12	20210226_JG6YF	23403	2021-02-12	12	Lausanne (VD)	S	G	10594	10593	0.999906	0	mut	0	shared	23403G
D2_12_2021_02_12	20210226_JG6YF	23525	2021-02-12	12	Lausanne (VD)	S	T	3157	0	0	shared	0	0	0	23525T
D2_12_2021_02_12	20210226_JG6YF	23604	2021-02-12	12	Lausanne (VD)	S	A	5239	0	0	0	0	mut	0	23604A
D2_12_2021_02_12	20210226_JG6YF	23664	2021-02-12	12	Lausanne (VD)	S	T	6089	840	0.137954	0	0	0	mut	23664T
D2_12_2021_02_12	20210226_JG6YF	23709	2021-02-12	12	Lausanne (VD)	S	T	3378	0	0	0	0	mut	0	23709T
D2_12_2021_02_12	20210226_JG6YF	24506	2021-02-12	12	Lausanne (VD)	S	G	11055	3832	0.34663	0	0	mut	0	24506G
D2_12_2021_02_12	20210226_JG6YF	24642	2021-02-12	12	Lausanne (VD)	S	T	18813	0	0	mut	0	0	0	24642T
D2_12_2021_02_12	20210226_JG6YF	24914	2021-02-12	12	Lausanne (VD)	S	C	24705	11894	0.481441	0	0	mut	0	24914C
D2_12_2021_02_12	20210226_JG6YF	25563	2021-02-12	12	Lausanne (VD)	ORF3a	T	6301	3595	0.570544	0	0	0	mut	25563T
D2_12_2021_02_12	20210226_JG6YF	25904	2021-02-12	12	Lausanne (VD)	ORF3a	T	2931	0	0	0	0	0	mut	25904T
D2_12_2021_02_12	20210226_JG6YF	26456	2021-02-12	12	Lausanne (VD)	E	T	1013	0	0	0	0	0	mut	26456T
D2_12_2021_02_12	20210226_JG6YF	26801	2021-02-12	12	Lausanne (VD)	M	C	3675	3292	0.895782	0	0	extra	0	26801C
D2_12_2021_02_12	20210226_JG6YF	27972	2021-02-12	12	Lausanne (VD)	ORF8	T	6252	2915	0.466251	0	0	mut	0	27972T
D2_12_2021_02_12	20210226_JG6YF	28048	2021-02-12	12	Lausanne (VD)	ORF8	T	3204	1507	0.47035	0	0	mut	0	28048T
D2_12_2021_02_12	20210226_JG6YF	28111	2021-02-12	12	Lausanne (VD)	ORF8	G	5947	2097	0.352615	0	0	mut	0	28111G
D2_12_2021_02_12	20210226_JG6YF	28167	2021-02-12	12	Lausanne (VD)	ORF8	A	5825	0	0	mut	0	0	0	28167A
D2_12_2021_02_12	20210226_JG6YF	28280	2021-02-12	12	Lausanne (VD)	N	C	5846	1285	0.219808	0	0	mut	0	28280C
D2_12_2021_02_12	20210226_JG6YF	28281	2021-02-12	12	Lausanne (VD)	N	T	5846	1285	0.219808	0	0	mut	0	28281T
D2_12_2021_02_12	20210226_JG6YF	28282	2021-02-12	12	Lausanne (VD)	N	A	5843	1285	0.219921	0	0	mut	0	28282A
D2_12_2021_02_12	20210226_JG6YF	28512	2021-02-12	12	Lausanne (VD)	N	G	5707	0	0	mut	0	0	0	28512G
D2_12_2021_02_12	20210226_JG6YF	28877	2021-02-12	12	Lausanne (VD)	N	T	357	0	0	shared	0	0	0	28877T
D2_12_2021_02_12	20210226_JG6YF	28878	2021-02-12	12	Lausanne (VD)	N	C	357	0	0	shared	0	0	0	28878C
D2_12_2021_02_12	20210226_JG6YF	28887	2021-02-12	12	Lausanne (VD)	N	T	355	0	0	0	0	0	mut	28887T
D2_12_2021_02_12	20210226_JG6YF	28977	2021-02-12	12	Lausanne (VD)	N	T	179	59	0.329609	0	0	mut	0	28977T
D3_12_2021_02_10	20210226_JG6YF	733	2021-02-10	12	Lausanne (VD)	ORF1ab	C	488	0	0	extra	0	0	0	733C
D3_12_2021_02_10	20210226_JG6YF	913	2021-02-10	12	Lausanne (VD)	ORF1ab	T	489	170	0.347648	0	0	extra	0	913T
D3_12_2021_02_10	20210226_JG6YF	1059	2021-02-10	12	Lausanne (VD)	ORF1ab	T	12192	0	0	0	0	0	mut	1059T
D3_12_2021_02_10	20210226_JG6YF	2749	2021-02-10	12	Lausanne (VD)	ORF1ab	T	1927	0	0	extra	0	0	0	2749T
D3_12_2021_02_10	20210226_JG6YF	3267	2021-02-10	12	Lausanne (VD)	ORF1ab	T	4543	1801	0.396434	0	0	mut	0	3267T
D3_12_2021_02_10	20210226_JG6YF	3828	2021-02-10	12	Lausanne (VD)	ORF1ab	T	6054	0	0	mut	0	0	0	3828T
D3_12_2021_02_10	20210226_JG6YF	5230	2021-02-10	12	Lausanne (VD)	ORF1ab	T	21622	0	0	0	0	0	mut	5230T
D3_12_2021_02_10	20210226_JG6YF	5388	2021-02-10	12	Lausanne (VD)	ORF1ab	A	184	96	0.521739	0	0	mut	0	5388A
D3_12_2021_02_10	20210226_JG6YF	5648	2021-02-10	12	Lausanne (VD)	ORF1ab	C	11856	0	0	mut	0	0	0	5648C
D3_12_2021_02_10	20210226_JG6YF	5986	2021-02-10	12	Lausanne (VD)	ORF1ab	T	1108	1107	0.999097	0	0	extra	0	5986T
D3_12_2021_02_10	20210226_JG6YF	6954	2021-02-10	12	Lausanne (VD)	ORF1ab	C	30234	13550	0.448171	0	0	mut	0	6954C
D3_12_2021_02_10	20210226_JG6YF	8660	2021-02-10	12	Lausanne (VD)	ORF1ab	T	1033	0	0	0	0	0	subset	8660T
D3_12_2021_02_10	20210226_JG6YF	8964	2021-02-10	12	Lausanne (VD)	ORF1ab	T	1469	0	0	0	0	0	subset	8964T
D3_12_2021_02_10	20210226_JG6YF	10323	2021-02-10	12	Lausanne (VD)	ORF1ab	G	596	0	0	0	0	0	mut	10323G
D3_12_2021_02_10	20210226_JG6YF	11288	2021-02-10	12	Lausanne (VD)	ORF1ab	-	7546	5670	0.751391	extra	0	extra	extra	-11288
D3_12_2021_02_10	20210226_JG6YF	11289	2021-02-10	12	Lausanne (VD)	ORF1ab	-	7546	5668	0.751126	extra	0	extra	extra	-11289
D3_12_2021_02_10	20210226_JG6YF	11290	2021-02-10	12	Lausanne (VD)	ORF1ab	-	7546	5668	0.751126	extra	0	extra	extra	-11290
D3_12_2021_02_10	20210226_JG6YF	11291	2021-02-10	12	Lausanne (VD)	ORF1ab	-	7546	5668	0.751126	extra	0	extra	extra	-11291
D3_12_2021_02_10	20210226_JG6YF	11292	2021-02-10	12	Lausanne (VD)	ORF1ab	-	7546	5665	0.750729	extra	0	extra	extra	-11292
D3_12_2021_02_10	20210226_JG6YF	11293	2021-02-10	12	Lausanne (VD)	ORF1ab	-	7546	5666	0.750861	extra	0	extra	extra	-11293
D3_12_2021_02_10	20210226_JG6YF	11294	2021-02-10	12	Lausanne (VD)	ORF1ab	-	7546	5664	0.750596	extra	0	extra	extra	-11294
D3_12_2021_02_10	20210226_JG6YF	11295	2021-02-10	12	Lausanne (VD)	ORF1ab	-	7546	5664	0.750596	extra	0	extra	extra	-11295
D3_12_2021_02_10	20210226_JG6YF	11296	2021-02-10	12	Lausanne (VD)	ORF1ab	-	7546	5664	0.750596	extra	0	extra	extra	-11296
D3_12_2021_02_10	20210226_JG6YF	12778	2021-02-10	12	Lausanne (VD)	ORF1ab	T	28174	0	0	extra	0	0	0	12778T
D3_12_2021_02_10	20210226_JG6YF	13843	2021-02-10	12	Lausanne (VD)	ORF1ab	T	42494	0	0	0	0	0	subset	13843T
D3_12_2021_02_10	20210226_JG6YF	13860	2021-02-10	12	Lausanne (VD)	ORF1ab	T	23618	0	0	extra	0	0	0	13860T
D3_12_2021_02_10	20210226_JG6YF	14408	2021-02-10	12	Lausanne (VD)	ORF1ab	T	23478	23463	0.999361	0	0	0	shared	14408T
D3_12_2021_02_10	20210226_JG6YF	14676	2021-02-10	12	Lausanne (VD)	ORF1ab	T	1054	472	0.447818	0	0	extra	0	14676T
D3_12_2021_02_10	20210226_JG6YF	15279	2021-02-10	12	Lausanne (VD)	ORF1ab	T	5585	2791	0.499731	0	0	extra	0	15279T
D3_12_2021_02_10	20210226_JG6YF	16176	2021-02-10	12	Lausanne (VD)	ORF1ab	C	1310	577	0.440458	0	0	extra	0	16176C
D3_12_2021_02_10	20210226_JG6YF	17259	2021-02-10	12	Lausanne (VD)	ORF1ab	T	8891	0	0	shared	0	0	0	17259T
D3_12_2021_02_10	20210226_JG6YF	17999	2021-02-10	12	Lausanne (VD)	ORF1ab	T	6276	0	0	0	0	0	subset	17999T
D3_12_2021_02_10	20210226_JG6YF	21614	2021-02-10	12	Lausanne (VD)	S	T	9007	0	0	shared	0	0	subset	21614T
D3_12_2021_02_10	20210226_JG6YF	21621	2021-02-10	12	Lausanne (VD)	S	A	9005	0	0	mut	0	0	0	21621A
D3_12_2021_02_10	20210226_JG6YF	21638	2021-02-10	12	Lausanne (VD)	S	T	8972	0	0	mut	0	0	0	21638T
D3_12_2021_02_10	20210226_JG6YF	21765	2021-02-10	12	Lausanne (VD)	S	-	13682	6160	0.450227	0	0	extra	0	-21765
D3_12_2021_02_10	20210226_JG6YF	21766	2021-02-10	12	Lausanne (VD)	S	-	13686	6160	0.450095	0	0	extra	0	-21766
D3_12_2021_02_10	20210226_JG6YF	21767	2021-02-10	12	Lausanne (VD)	S	-	13707	6160	0.449405	0	0	extra	0	-21767
D3_12_2021_02_10	20210226_JG6YF	21768	2021-02-10	12	Lausanne (VD)	S	-	13721	6159	0.448874	0	0	extra	0	-21768
D3_12_2021_02_10	20210226_JG6YF	21769	2021-02-10	12	Lausanne (VD)	S	-	13750	6157	0.447782	0	0	extra	0	-21769
D3_12_2021_02_10	20210226_JG6YF	21770	2021-02-10	12	Lausanne (VD)	S	-	13773	6157	0.447034	0	0	extra	0	-21770
D3_12_2021_02_10	20210226_JG6YF	21801	2021-02-10	12	Lausanne (VD)	S	C	25339	0	0	0	0	0	mut	21801C
D3_12_2021_02_10	20210226_JG6YF	21974	2021-02-10	12	Lausanne (VD)	S	T	22073	0	0	shared	0	0	0	21974T
D3_12_2021_02_10	20210226_JG6YF	21991	2021-02-10	12	Lausanne (VD)	S	-	22305	10342	0.463663	0	0	extra	0	-21991
D3_12_2021_02_10	20210226_JG6YF	21992	2021-02-10	12	Lausanne (VD)	S	-	22310	10342	0.463559	0	0	extra	0	-21992
D3_12_2021_02_10	20210226_JG6YF	21993	2021-02-10	12	Lausanne (VD)	S	-	22313	10339	0.463362	0	0	extra	0	-21993
D3_12_2021_02_10	20210226_JG6YF	22132	2021-02-10	12	Lausanne (VD)	S	T	17519	0	0	subset	0	0	0	22132T
D3_12_2021_02_10	20210226_JG6YF	22206	2021-02-10	12	Lausanne (VD)	S	G	15235	3116	0.204529	0	0	0	subset	22206G
D3_12_2021_02_10	20210226_JG6YF	22299	2021-02-10	12	Lausanne (VD)	S	T	18216	0	0	0	0	0	subset	22299T
D3_12_2021_02_10	20210226_JG6YF	22812	2021-02-10	12	Lausanne (VD)	S	C	19884	0	0	mut	0	0	0	22812C
D3_12_2021_02_10	20210226_JG6YF	22813	2021-02-10	12	Lausanne (VD)	S	T	19906	1163	0.0584246	0	0	0	mut	22813T
D3_12_2021_02_10	20210226_JG6YF	23012	2021-02-10	12	Lausanne (VD)	S	A	27826	0	0	mut	0	0	mut	23012A
D3_12_2021_02_10	20210226_JG6YF	23063	2021-02-10	12	Lausanne (VD)	S	T	14686	8391	0.57136	mut	0	mut	mut	23063T
D3_12_2021_02_10	20210226_JG6YF	23271	2021-02-10	12	Lausanne (VD)	S	A	16167	7412	0.458465	0	0	mut	0	23271A
D3_12_2021_02_10	20210226_JG6YF	23403	2021-02-10	12	Lausanne (VD)	S	G	15619	15611	0.999488	0	mut	0	shared	23403G
D3_12_2021_02_10	20210226_JG6YF	23525	2021-02-10	12	Lausanne (VD)	S	T	5077	0	0	shared	0	0	0	23525T
D3_12_2021_02_10	20210226_JG6YF	23604	2021-02-10	12	Lausanne (VD)	S	A	8330	5753	0.690636	0	0	mut	0	23604A
D3_12_2021_02_10	20210226_JG6YF	23664	2021-02-10	12	Lausanne (VD)	S	T	9681	0	0	0	0	0	mut	23664T
D3_12_2021_02_10	20210226_JG6YF	23709	2021-02-10	12	Lausanne (VD)	S	T	5379	3059	0.568693	0	0	mut	0	23709T
D3_12_2021_02_10	20210226_JG6YF	24506	2021-02-10	12	Lausanne (VD)	S	G	16005	7588	0.474102	0	0	mut	0	24506G
D3_12_2021_02_10	20210226_JG6YF	24642	2021-02-10	12	Lausanne (VD)	S	T	27087	0	0	mut	0	0	0	24642T
D3_12_2021_02_10	20210226_JG6YF	24914	2021-02-10	12	Lausanne (VD)	S	C	35453	14538	0.410064	0	0	mut	0	24914C
D3_12_2021_02_10	20210226_JG6YF	25563	2021-02-10	12	Lausanne (VD)	ORF3a	T	15147	2108	0.139169	0	0	0	mut	25563T
D3_12_2021_02_10	20210226_JG6YF	25904	2021-02-10	12	Lausanne (VD)	ORF3a	T	9352	0	0	0	0	0	mut	25904T
D3_12_2021_02_10	20210226_JG6YF	26456	2021-02-10	12	Lausanne (VD)	E	T	4039	0	0	0	0	0	mut	26456T
D3_12_2021_02_10	20210226_JG6YF	26801	2021-02-10	12	Lausanne (VD)	M	C	9858	9310	0.944411	0	0	extra	0	26801C
D3_12_2021_02_10	20210226_JG6YF	27972	2021-02-10	12	Lausanne (VD)	ORF8	T	14911	8237	0.552411	0	0	mut	0	27972T
D3_12_2021_02_10	20210226_JG6YF	28048	2021-02-10	12	Lausanne (VD)	ORF8	T	7624	4195	0.550236	0	0	mut	0	28048T
D3_12_2021_02_10	20210226_JG6YF	28111	2021-02-10	12	Lausanne (VD)	ORF8	G	12010	7473	0.622231	0	0	mut	0	28111G
D3_12_2021_02_10	20210226_JG6YF	28167	2021-02-10	12	Lausanne (VD)	ORF8	A	11586	0	0	mut	0	0	0	28167A
D3_12_2021_02_10	20210226_JG6YF	28280	2021-02-10	12	Lausanne (VD)	N	C	9181	6788	0.739353	0	0	mut	0	28280C
D3_12_2021_02_10	20210226_JG6YF	28281	2021-02-10	12	Lausanne (VD)	N	T	9181	6786	0.739135	0	0	mut	0	28281T
D3_12_2021_02_10	20210226_JG6YF	28282	2021-02-10	12	Lausanne (VD)	N	A	9181	6787	0.739244	0	0	mut	0	28282A
D3_12_2021_02_10	20210226_JG6YF	28512	2021-02-10	12	Lausanne (VD)	N	G	14354	0	0	mut	0	0	0	28512G
D3_12_2021_02_10	20210226_JG6YF	28877	2021-02-10	12	Lausanne (VD)	N	T	498	0	0	shared	0	0	0	28877T
D3_12_2021_02_10	20210226_JG6YF	28878	2021-02-10	12	Lausanne (VD)	N	C	498	0	0	shared	0	0	0	28878C
D3_12_2021_02_10	20210226_JG6YF	28887	2021-02-10	12	Lausanne (VD)	N	T	494	16	0.0323887	0	0	0	mut	28887T
D3_12_2021_02_10	20210226_JG6YF	28977	2021-02-10	12	Lausanne (VD)	N	T	249	149	0.598394	0	0	mut	0	28977T
C3_12_2021_02_09	20210226_JG6YF	733	2021-02-09	12	Lausanne (VD)	ORF1ab	C	129	0	0	extra	0	0	0	733C
C3_12_2021_02_09	20210226_JG6YF	913	2021-02-09	12	Lausanne (VD)	ORF1ab	T	129	0	0	0	0	extra	0	913T
C3_12_2021_02_09	20210226_JG6YF	1059	2021-02-09	12	Lausanne (VD)	ORF1ab	T	0	0		0	0	0	mut	1059T
C3_12_2021_02_09	20210226_JG6YF	2749	2021-02-09	12	Lausanne (VD)	ORF1ab	T	665	0	0	extra	0	0	0	2749T
C3_12_2021_02_09	20210226_JG6YF	3267	2021-02-09	12	Lausanne (VD)	ORF1ab	T	4209	3433	0.815633	0	0	mut	0	3267T
C3_12_2021_02_09	20210226_JG6YF	3828	2021-02-09	12	Lausanne (VD)	ORF1ab	T	4097	0	0	mut	0	0	0	3828T
C3_12_2021_02_09	20210226_JG6YF	5230	2021-02-09	12	Lausanne (VD)	ORF1ab	T	12962	0	0	0	0	0	mut	5230T
C3_12_2021_02_09	20210226_JG6YF	5388	2021-02-09	12	Lausanne (VD)	ORF1ab	A	292	198	0.678082	0	0	mut	0	5388A
C3_12_2021_02_09	20210226_JG6YF	5648	2021-02-09	12	Lausanne (VD)	ORF1ab	C	15937	0	0	mut	0	0	0	5648C
C3_12_2021_02_09	20210226_JG6YF	5986	2021-02-09	12	Lausanne (VD)	ORF1ab	T	12585	0	0	0	0	extra	0	5986T
C3_12_2021_02_09	20210226_JG6YF	6954	2021-02-09	12	Lausanne (VD)	ORF1ab	C	70758	47343	0.669083	0	0	mut	0	6954C
C3_12_2021_02_09	20210226_JG6YF	8660	2021-02-09	12	Lausanne (VD)	ORF1ab	T	435	0	0	0	0	0	subset	8660T
C3_12_2021_02_09	20210226_JG6YF	8964	2021-02-09	12	Lausanne (VD)	ORF1ab	T	2696	0	0	0	0	0	subset	8964T
C3_12_2021_02_09	20210226_JG6YF	10323	2021-02-09	12	Lausanne (VD)	ORF1ab	G	290	0	0	0	0	0	mut	10323G
C3_12_2021_02_09	20210226_JG6YF	11288	2021-02-09	12	Lausanne (VD)	ORF1ab	-	7197	7196	0.999861	extra	0	extra	extra	-11288
C3_12_2021_02_09	20210226_JG6YF	11289	2021-02-09	12	Lausanne (VD)	ORF1ab	-	7197	7197	1	extra	0	extra	extra	-11289
C3_12_2021_02_09	20210226_JG6YF	11290	2021-02-09	12	Lausanne (VD)	ORF1ab	-	7197	7197	1	extra	0	extra	extra	-11290
C3_12_2021_02_09	20210226_JG6YF	11291	2021-02-09	12	Lausanne (VD)	ORF1ab	-	7197	7197	1	extra	0	extra	extra	-11291
C3_12_2021_02_09	20210226_JG6YF	11292	2021-02-09	12	Lausanne (VD)	ORF1ab	-	7197	7194	0.999583	extra	0	extra	extra	-11292
C3_12_2021_02_09	20210226_JG6YF	11293	2021-02-09	12	Lausanne (VD)	ORF1ab	-	7197	7194	0.999583	extra	0	extra	extra	-11293
C3_12_2021_02_09	20210226_JG6YF	11294	2021-02-09	12	Lausanne (VD)	ORF1ab	-	7197	7193	0.999444	extra	0	extra	extra	-11294
C3_12_2021_02_09	20210226_JG6YF	11295	2021-02-09	12	Lausanne (VD)	ORF1ab	-	7197	7193	0.999444	extra	0	extra	extra	-11295
C3_12_2021_02_09	20210226_JG6YF	11296	2021-02-09	12	Lausanne (VD)	ORF1ab	-	7197	7193	0.999444	extra	0	extra	extra	-11296
C3_12_2021_02_09	20210226_JG6YF	12778	2021-02-09	12	Lausanne (VD)	ORF1ab	T	21587	0	0	extra	0	0	0	12778T
C3_12_2021_02_09	20210226_JG6YF	13843	2021-02-09	12	Lausanne (VD)	ORF1ab	T	83142	0	0	0	0	0	subset	13843T
C3_12_2021_02_09	20210226_JG6YF	13860	2021-02-09	12	Lausanne (VD)	ORF1ab	T	46043	0	0	extra	0	0	0	13860T
C3_12_2021_02_09	20210226_JG6YF	14408	2021-02-09	12	Lausanne (VD)	ORF1ab	T	31384	31367	0.999458	0	0	0	shared	14408T
C3_12_2021_02_09	20210226_JG6YF	14676	2021-02-09	12	Lausanne (VD)	ORF1ab	T	1809	1262	0.697623	0	0	extra	0	14676T
C3_12_2021_02_09	20210226_JG6YF	15279	2021-02-09	12	Lausanne (VD)	ORF1ab	T	4665	3773	0.808789	0	0	extra	0	15279T
C3_12_2021_02_09	20210226_JG6YF	16176	2021-02-09	12	Lausanne (VD)	ORF1ab	C	808	363	0.449257	0	0	extra	0	16176C
C3_12_2021_02_09	20210226_JG6YF	17259	2021-02-09	12	Lausanne (VD)	ORF1ab	T	13516	0	0	shared	0	0	0	17259T
C3_12_2021_02_09	20210226_JG6YF	17999	2021-02-09	12	Lausanne (VD)	ORF1ab	T	9220	0	0	0	0	0	subset	17999T
C3_12_2021_02_09	20210226_JG6YF	21614	2021-02-09	12	Lausanne (VD)	S	T	3963	0	0	shared	0	0	subset	21614T
C3_12_2021_02_09	20210226_JG6YF	21621	2021-02-09	12	Lausanne (VD)	S	A	3962	0	0	mut	0	0	0	21621A
C3_12_2021_02_09	20210226_JG6YF	21638	2021-02-09	12	Lausanne (VD)	S	T	3956	0	0	mut	0	0	0	21638T
C3_12_2021_02_09	20210226_JG6YF	21765	2021-02-09	12	Lausanne (VD)	S	-	0	0		0	0	extra	0	-21765
C3_12_2021_02_09	20210226_JG6YF	21766	2021-02-09	12	Lausanne (VD)	S	-	0	0		0	0	extra	0	-21766
C3_12_2021_02_09	20210226_JG6YF	21767	2021-02-09	12	Lausanne (VD)	S	-	0	0		0	0	extra	0	-21767
C3_12_2021_02_09	20210226_JG6YF	21768	2021-02-09	12	Lausanne (VD)	S	-	0	0		0	0	extra	0	-21768
C3_12_2021_02_09	20210226_JG6YF	21769	2021-02-09	12	Lausanne (VD)	S	-	0	0		0	0	extra	0	-21769
C3_12_2021_02_09	20210226_JG6YF	21770	2021-02-09	12	Lausanne (VD)	S	-	0	0		0	0	extra	0	-21770
C3_12_2021_02_09	20210226_JG6YF	21801	2021-02-09	12	Lausanne (VD)	S	C	0	0		0	0	0	mut	21801C
C3_12_2021_02_09	20210226_JG6YF	21974	2021-02-09	12	Lausanne (VD)	S	T	0	0		shared	0	0	0	21974T
C3_12_2021_02_09	20210226_JG6YF	21991	2021-02-09	12	Lausanne (VD)	S	-	2718	0	0	0	0	extra	0	-21991
C3_12_2021_02_09	20210226_JG6YF	21992	2021-02-09	12	Lausanne (VD)	S	-	2718	0	0	0	0	extra	0	-21992
C3_12_2021_02_09	20210226_JG6YF	21993	2021-02-09	12	Lausanne (VD)	S	-	2719	0	0	0	0	extra	0	-21993
C3_12_2021_02_09	20210226_JG6YF	22132	2021-02-09	12	Lausanne (VD)	S	T	5384	0	0	subset	0	0	0	22132T
C3_12_2021_02_09	20210226_JG6YF	22206	2021-02-09	12	Lausanne (VD)	S	G	4560	0	0	0	0	0	subset	22206G
C3_12_2021_02_09	20210226_JG6YF	22299	2021-02-09	12	Lausanne (VD)	S	T	11436	0	0	0	0	0	subset	22299T
C3_12_2021_02_09	20210226_JG6YF	22812	2021-02-09	12	Lausanne (VD)	S	C	24488	0	0	mut	0	0	0	22812C
C3_12_2021_02_09	20210226_JG6YF	22813	2021-02-09	12	Lausanne (VD)	S	T	24516	0	0	0	0	0	mut	22813T
C3_12_2021_02_09	20210226_JG6YF	23012	2021-02-09	12	Lausanne (VD)	S	A	45680	0	0	mut	0	0	mut	23012A
C3_12_2021_02_09	20210226_JG6YF	23063	2021-02-09	12	Lausanne (VD)	S	T	23324	23307	0.999271	mut	0	mut	mut	23063T
C3_12_2021_02_09	20210226_JG6YF	23271	2021-02-09	12	Lausanne (VD)	S	A	6740	2729	0.404896	0	0	mut	0	23271A
C3_12_2021_02_09	20210226_JG6YF	23403	2021-02-09	12	Lausanne (VD)	S	G	6531	6528	0.999541	0	mut	0	shared	23403G
C3_12_2021_02_09	20210226_JG6YF	23525	2021-02-09	12	Lausanne (VD)	S	T	4501	0	0	shared	0	0	0	23525T
C3_12_2021_02_09	20210226_JG6YF	23604	2021-02-09	12	Lausanne (VD)	S	A	7312	5819	0.795815	0	0	mut	0	23604A
C3_12_2021_02_09	20210226_JG6YF	23664	2021-02-09	12	Lausanne (VD)	S	T	8521	0	0	0	0	0	mut	23664T
C3_12_2021_02_09	20210226_JG6YF	23709	2021-02-09	12	Lausanne (VD)	S	T	4640	4637	0.999353	0	0	mut	0	23709T
C3_12_2021_02_09	20210226_JG6YF	24506	2021-02-09	12	Lausanne (VD)	S	G	0	0		0	0	mut	0	24506G
C3_12_2021_02_09	20210226_JG6YF	24642	2021-02-09	12	Lausanne (VD)	S	T	0	0		mut	0	0	0	24642T
C3_12_2021_02_09	20210226_JG6YF	24914	2021-02-09	12	Lausanne (VD)	S	C	70708	26193	0.370439	0	0	mut	0	24914C
C3_12_2021_02_09	20210226_JG6YF	25563	2021-02-09	12	Lausanne (VD)	ORF3a	T	19651	3368	0.171391	0	0	0	mut	25563T
C3_12_2021_02_09	20210226_JG6YF	25904	2021-02-09	12	Lausanne (VD)	ORF3a	T	5463	0	0	0	0	0	mut	25904T
C3_12_2021_02_09	20210226_JG6YF	26456	2021-02-09	12	Lausanne (VD)	E	T	3463	0	0	0	0	0	mut	26456T
C3_12_2021_02_09	20210226_JG6YF	26801	2021-02-09	12	Lausanne (VD)	M	C	5862	5860	0.999659	0	0	extra	0	26801C
C3_12_2021_02_09	20210226_JG6YF	27972	2021-02-09	12	Lausanne (VD)	ORF8	T	24286	14730	0.606522	0	0	mut	0	27972T
C3_12_2021_02_09	20210226_JG6YF	28048	2021-02-09	12	Lausanne (VD)	ORF8	T	12470	7551	0.605533	0	0	mut	0	28048T
C3_12_2021_02_09	20210226_JG6YF	28111	2021-02-09	12	Lausanne (VD)	ORF8	G	15371	8728	0.567823	0	0	mut	0	28111G
C3_12_2021_02_09	20210226_JG6YF	28167	2021-02-09	12	Lausanne (VD)	ORF8	A	14768	0	0	mut	0	0	0	28167A
C3_12_2021_02_09	20210226_JG6YF	28280	2021-02-09	12	Lausanne (VD)	N	C	6541	2744	0.419508	0	0	mut	0	28280C
C3_12_2021_02_09	20210226_JG6YF	28281	2021-02-09	12	Lausanne (VD)	N	T	6541	2747	0.419966	0	0	mut	0	28281T
C3_12_2021_02_09	20210226_JG6YF	28282	2021-02-09	12	Lausanne (VD)	N	A	6538	2744	0.4197	0	0	mut	0	28282A
C3_12_2021_02_09	20210226_JG6YF	28512	2021-02-09	12	Lausanne (VD)	N	G	13954	0	0	mut	0	0	0	28512G
C3_12_2021_02_09	20210226_JG6YF	28877	2021-02-09	12	Lausanne (VD)	N	T	350	0	0	shared	0	0	0	28877T
C3_12_2021_02_09	20210226_JG6YF	28878	2021-02-09	12	Lausanne (VD)	N	C	350	0	0	shared	0	0	0	28878C
C3_12_2021_02_09	20210226_JG6YF	28887	2021-02-09	12	Lausanne (VD)	N	T	346	40	0.115607	0	0	0	mut	28887T
C3_12_2021_02_09	20210226_JG6YF	28977	2021-02-09	12	Lausanne (VD)	N	T	175	88	0.502857	0	0	mut	0	28977T
A3_12_2021_02_07	20210226_JG6YF	733	2021-02-07	12	Lausanne (VD)	ORF1ab	C	117	0	0	extra	0	0	0	733C
A3_12_2021_02_07	20210226_JG6YF	913	2021-02-07	12	Lausanne (VD)	ORF1ab	T	117	75	0.641026	0	0	extra	0	913T
A3_12_2021_02_07	20210226_JG6YF	1059	2021-02-07	12	Lausanne (VD)	ORF1ab	T	10677	0	0	0	0	0	mut	1059T
A3_12_2021_02_07	20210226_JG6YF	2749	2021-02-07	12	Lausanne (VD)	ORF1ab	T	0	0		extra	0	0	0	2749T
A3_12_2021_02_07	20210226_JG6YF	3267	2021-02-07	12	Lausanne (VD)	ORF1ab	T	652	652	1	0	0	mut	0	3267T
A3_12_2021_02_07	20210226_JG6YF	3828	2021-02-07	12	Lausanne (VD)	ORF1ab	T	1708	0	0	mut	0	0	0	3828T
A3_12_2021_02_07	20210226_JG6YF	5230	2021-02-07	12	Lausanne (VD)	ORF1ab	T	6423	3464	0.539312	0	0	0	mut	5230T
A3_12_2021_02_07	20210226_JG6YF	5388	2021-02-07	12	Lausanne (VD)	ORF1ab	A	174	174	1	0	0	mut	0	5388A
A3_12_2021_02_07	20210226_JG6YF	5648	2021-02-07	12	Lausanne (VD)	ORF1ab	C	2314	0	0	mut	0	0	0	5648C
A3_12_2021_02_07	20210226_JG6YF	5986	2021-02-07	12	Lausanne (VD)	ORF1ab	T	4274	4274	1	0	0	extra	0	5986T
A3_12_2021_02_07	20210226_JG6YF	6954	2021-02-07	12	Lausanne (VD)	ORF1ab	C	18253	18248	0.999726	0	0	mut	0	6954C
A3_12_2021_02_07	20210226_JG6YF	8660	2021-02-07	12	Lausanne (VD)	ORF1ab	T	2056	0	0	0	0	0	subset	8660T
A3_12_2021_02_07	20210226_JG6YF	8964	2021-02-07	12	Lausanne (VD)	ORF1ab	T	1998	0	0	0	0	0	subset	8964T
A3_12_2021_02_07	20210226_JG6YF	10323	2021-02-07	12	Lausanne (VD)	ORF1ab	G	455	0	0	0	0	0	mut	10323G
A3_12_2021_02_07	20210226_JG6YF	11288	2021-02-07	12	Lausanne (VD)	ORF1ab	-	21964	21963	0.999954	extra	0	extra	extra	-11288
A3_12_2021_02_07	20210226_JG6YF	11289	2021-02-07	12	Lausanne (VD)	ORF1ab	-	21964	21959	0.999772	extra	0	extra	extra	-11289
A3_12_2021_02_07	20210226_JG6YF	11290	2021-02-07	12	Lausanne (VD)	ORF1ab	-	21964	21959	0.999772	extra	0	extra	extra	-11290
A3_12_2021_02_07	20210226_JG6YF	11291	2021-02-07	12	Lausanne (VD)	ORF1ab	-	21964	21959	0.999772	extra	0	extra	extra	-11291
A3_12_2021_02_07	20210226_JG6YF	11292	2021-02-07	12	Lausanne (VD)	ORF1ab	-	21964	21954	0.999545	extra	0	extra	extra	-11292
A3_12_2021_02_07	20210226_JG6YF	11293	2021-02-07	12	Lausanne (VD)	ORF1ab	-	21964	21954	0.999545	extra	0	extra	extra	-11293
A3_12_2021_02_07	20210226_JG6YF	11294	2021-02-07	12	Lausanne (VD)	ORF1ab	-	21964	21953	0.999499	extra	0	extra	extra	-11294
A3_12_2021_02_07	20210226_JG6YF	11295	2021-02-07	12	Lausanne (VD)	ORF1ab	-	21964	21953	0.999499	extra	0	extra	extra	-11295
A3_12_2021_02_07	20210226_JG6YF	11296	2021-02-07	12	Lausanne (VD)	ORF1ab	-	21964	21953	0.999499	extra	0	extra	extra	-11296
A3_12_2021_02_07	20210226_JG6YF	12778	2021-02-07	12	Lausanne (VD)	ORF1ab	T	29811	0	0	extra	0	0	0	12778T
A3_12_2021_02_07	20210226_JG6YF	13843	2021-02-07	12	Lausanne (VD)	ORF1ab	T	31713	0	0	0	0	0	subset	13843T
A3_12_2021_02_07	20210226_JG6YF	13860	2021-02-07	12	Lausanne (VD)	ORF1ab	T	17684	0	0	extra	0	0	0	13860T
A3_12_2021_02_07	20210226_JG6YF	14408	2021-02-07	12	Lausanne (VD)	ORF1ab	T	20464	20457	0.999658	0	0	0	shared	14408T
A3_12_2021_02_07	20210226_JG6YF	14676	2021-02-07	12	Lausanne (VD)	ORF1ab	T	2824	1694	0.599858	0	0	extra	0	14676T
A3_12_2021_02_07	20210226_JG6YF	15279	2021-02-07	12	Lausanne (VD)	ORF1ab	T	10527	7066	0.671226	0	0	extra	0	15279T
A3_12_2021_02_07	20210226_JG6YF	16176	2021-02-07	12	Lausanne (VD)	ORF1ab	C	1708	1100	0.644028	0	0	extra	0	16176C
A3_12_2021_02_07	20210226_JG6YF	17259	2021-02-07	12	Lausanne (VD)	ORF1ab	T	8625	0	0	shared	0	0	0	17259T
A3_12_2021_02_07	20210226_JG6YF	17999	2021-02-07	12	Lausanne (VD)	ORF1ab	T	4074	0	0	0	0	0	subset	17999T
A3_12_2021_02_07	20210226_JG6YF	21614	2021-02-07	12	Lausanne (VD)	S	T	5974	0	0	shared	0	0	subset	21614T
A3_12_2021_02_07	20210226_JG6YF	21621	2021-02-07	12	Lausanne (VD)	S	A	5969	0	0	mut	0	0	0	21621A
A3_12_2021_02_07	20210226_JG6YF	21638	2021-02-07	12	Lausanne (VD)	S	T	5947	0	0	mut	0	0	0	21638T
A3_12_2021_02_07	20210226_JG6YF	21765	2021-02-07	12	Lausanne (VD)	S	-	9395	6501	0.691964	0	0	extra	0	-21765
A3_12_2021_02_07	20210226_JG6YF	21766	2021-02-07	12	Lausanne (VD)	S	-	9395	6501	0.691964	0	0	extra	0	-21766
A3_12_2021_02_07	20210226_JG6YF	21767	2021-02-07	12	Lausanne (VD)	S	-	9396	6501	0.69189	0	0	extra	0	-21767
A3_12_2021_02_07	20210226_JG6YF	21768	2021-02-07	12	Lausanne (VD)	S	-	9399	6501	0.691669	0	0	extra	0	-21768
A3_12_2021_02_07	20210226_JG6YF	21769	2021-02-07	12	Lausanne (VD)	S	-	9411	6494	0.690044	0	0	extra	0	-21769
A3_12_2021_02_07	20210226_JG6YF	21770	2021-02-07	12	Lausanne (VD)	S	-	9417	6494	0.689604	0	0	extra	0	-21770
A3_12_2021_02_07	20210226_JG6YF	21801	2021-02-07	12	Lausanne (VD)	S	C	17575	0	0	0	0	0	mut	21801C
A3_12_2021_02_07	20210226_JG6YF	21974	2021-02-07	12	Lausanne (VD)	S	T	17357	0	0	shared	0	0	0	21974T
A3_12_2021_02_07	20210226_JG6YF	21991	2021-02-07	12	Lausanne (VD)	S	-	17479	14619	0.836375	0	0	extra	0	-21991
A3_12_2021_02_07	20210226_JG6YF	21992	2021-02-07	12	Lausanne (VD)	S	-	17479	14619	0.836375	0	0	extra	0	-21992
A3_12_2021_02_07	20210226_JG6YF	21993	2021-02-07	12	Lausanne (VD)	S	-	17484	14613	0.835793	0	0	extra	0	-21993
A3_12_2021_02_07	20210226_JG6YF	22132	2021-02-07	12	Lausanne (VD)	S	T	16595	0	0	subset	0	0	0	22132T
A3_12_2021_02_07	20210226_JG6YF	22206	2021-02-07	12	Lausanne (VD)	S	G	14732	0	0	0	0	0	subset	22206G
A3_12_2021_02_07	20210226_JG6YF	22299	2021-02-07	12	Lausanne (VD)	S	T	14047	0	0	0	0	0	subset	22299T
A3_12_2021_02_07	20210226_JG6YF	22812	2021-02-07	12	Lausanne (VD)	S	C	13692	0	0	mut	0	0	0	22812C
A3_12_2021_02_07	20210226_JG6YF	22813	2021-02-07	12	Lausanne (VD)	S	T	13720	0	0	0	0	0	mut	22813T
A3_12_2021_02_07	20210226_JG6YF	23012	2021-02-07	12	Lausanne (VD)	S	A	17010	0	0	mut	0	0	mut	23012A
A3_12_2021_02_07	20210226_JG6YF	23063	2021-02-07	12	Lausanne (VD)	S	T	9154	5875	0.641796	mut	0	mut	mut	23063T
A3_12_2021_02_07	20210226_JG6YF	23271	2021-02-07	12	Lausanne (VD)	S	A	7187	2591	0.360512	0	0	mut	0	23271A
A3_12_2021_02_07	20210226_JG6YF	23403	2021-02-07	12	Lausanne (VD)	S	G	6985	6983	0.999714	0	mut	0	shared	23403G
A3_12_2021_02_07	20210226_JG6YF	23525	2021-02-07	12	Lausanne (VD)	S	T	2394	0	0	shared	0	0	0	23525T
A3_12_2021_02_07	20210226_JG6YF	23604	2021-02-07	12	Lausanne (VD)	S	A	3943	3940	0.999239	0	0	mut	0	23604A
A3_12_2021_02_07	20210226_JG6YF	23664	2021-02-07	12	Lausanne (VD)	S	T	4549	0	0	0	0	0	mut	23664T
A3_12_2021_02_07	20210226_JG6YF	23709	2021-02-07	12	Lausanne (VD)	S	T	2544	2544	1	0	0	mut	0	23709T
A3_12_2021_02_07	20210226_JG6YF	24506	2021-02-07	12	Lausanne (VD)	S	G	17917	13051	0.728414	0	0	mut	0	24506G
A3_12_2021_02_07	20210226_JG6YF	24642	2021-02-07	12	Lausanne (VD)	S	T	30716	0	0	mut	0	0	0	24642T
A3_12_2021_02_07	20210226_JG6YF	24914	2021-02-07	12	Lausanne (VD)	S	C	24336	24320	0.999343	0	0	mut	0	24914C
A3_12_2021_02_07	20210226_JG6YF	25563	2021-02-07	12	Lausanne (VD)	ORF3a	T	7463	0	0	0	0	0	mut	25563T
A3_12_2021_02_07	20210226_JG6YF	25904	2021-02-07	12	Lausanne (VD)	ORF3a	T	10301	0	0	0	0	0	mut	25904T
A3_12_2021_02_07	20210226_JG6YF	26456	2021-02-07	12	Lausanne (VD)	E	T	4373	0	0	0	0	0	mut	26456T
A3_12_2021_02_07	20210226_JG6YF	26801	2021-02-07	12	Lausanne (VD)	M	C	7198	6548	0.909697	0	0	extra	0	26801C
A3_12_2021_02_07	20210226_JG6YF	27972	2021-02-07	12	Lausanne (VD)	ORF8	T	8895	5886	0.66172	0	0	mut	0	27972T
A3_12_2021_02_07	20210226_JG6YF	28048	2021-02-07	12	Lausanne (VD)	ORF8	T	4577	3021	0.660039	0	0	mut	0	28048T
A3_12_2021_02_07	20210226_JG6YF	28111	2021-02-07	12	Lausanne (VD)	ORF8	G	12114	9978	0.823675	0	0	mut	0	28111G
A3_12_2021_02_07	20210226_JG6YF	28167	2021-02-07	12	Lausanne (VD)	ORF8	A	11926	0	0	mut	0	0	0	28167A
A3_12_2021_02_07	20210226_JG6YF	28280	2021-02-07	12	Lausanne (VD)	N	C	15686	14889	0.94919	0	0	mut	0	28280C
A3_12_2021_02_07	20210226_JG6YF	28281	2021-02-07	12	Lausanne (VD)	N	T	15686	14888	0.949127	0	0	mut	0	28281T
A3_12_2021_02_07	20210226_JG6YF	28282	2021-02-07	12	Lausanne (VD)	N	A	15686	14893	0.949445	0	0	mut	0	28282A
A3_12_2021_02_07	20210226_JG6YF	28512	2021-02-07	12	Lausanne (VD)	N	G	10461	0	0	mut	0	0	0	28512G
A3_12_2021_02_07	20210226_JG6YF	28877	2021-02-07	12	Lausanne (VD)	N	T	868	38	0.0437788	shared	0	0	0	28877T
A3_12_2021_02_07	20210226_JG6YF	28878	2021-02-07	12	Lausanne (VD)	N	C	868	38	0.0437788	shared	0	0	0	28878C
A3_12_2021_02_07	20210226_JG6YF	28887	2021-02-07	12	Lausanne (VD)	N	T	845	34	0.0402367	0	0	0	mut	28887T
A3_12_2021_02_07	20210226_JG6YF	28977	2021-02-07	12	Lausanne (VD)	N	T	435	366	0.841379	0	0	mut	0	28977T
H2_12_2021_02_06	20210226_JG6YF	733	2021-02-06	12	Lausanne (VD)	ORF1ab	C	0	0		extra	0	0	0	733C
H2_12_2021_02_06	20210226_JG6YF	913	2021-02-06	12	Lausanne (VD)	ORF1ab	T	0	0		0	0	extra	0	913T
H2_12_2021_02_06	20210226_JG6YF	1059	2021-02-06	12	Lausanne (VD)	ORF1ab	T	0	0		0	0	0	mut	1059T
H2_12_2021_02_06	20210226_JG6YF	2749	2021-02-06	12	Lausanne (VD)	ORF1ab	T	0	0		extra	0	0	0	2749T
H2_12_2021_02_06	20210226_JG6YF	3267	2021-02-06	12	Lausanne (VD)	ORF1ab	T	0	0		0	0	mut	0	3267T
H2_12_2021_02_06	20210226_JG6YF	3828	2021-02-06	12	Lausanne (VD)	ORF1ab	T	0	0		mut	0	0	0	3828T
H2_12_2021_02_06	20210226_JG6YF	5230	2021-02-06	12	Lausanne (VD)	ORF1ab	T	0	0		0	0	0	mut	5230T
H2_12_2021_02_06	20210226_JG6YF	5388	2021-02-06	12	Lausanne (VD)	ORF1ab	A	0	0		0	0	mut	0	5388A
H2_12_2021_02_06	20210226_JG6YF	5648	2021-02-06	12	Lausanne (VD)	ORF1ab	C	0	0		mut	0	0	0	5648C
H2_12_2021_02_06	20210226_JG6YF	5986	2021-02-06	12	Lausanne (VD)	ORF1ab	T	0	0		0	0	extra	0	5986T
H2_12_2021_02_06	20210226_JG6YF	6954	2021-02-06	12	Lausanne (VD)	ORF1ab	C	0	0		0	0	mut	0	6954C
H2_12_2021_02_06	20210226_JG6YF	8660	2021-02-06	12	Lausanne (VD)	ORF1ab	T	0	0		0	0	0	subset	8660T
H2_12_2021_02_06	20210226_JG6YF	8964	2021-02-06	12	Lausanne (VD)	ORF1ab	T	0	0		0	0	0	subset	8964T
H2_12_2021_02_06	20210226_JG6YF	10323	2021-02-06	12	Lausanne (VD)	ORF1ab	G	0	0		0	0	0	mut	10323G
H2_12_2021_02_06	20210226_JG6YF	11288	2021-02-06	12	Lausanne (VD)	ORF1ab	-	0	0		extra	0	extra	extra	-11288
H2_12_2021_02_06	20210226_JG6YF	11289	2021-02-06	12	Lausanne (VD)	ORF1ab	-	0	0		extra	0	extra	extra	-11289
H2_12_2021_02_06	20210226_JG6YF	11290	2021-02-06	12	Lausanne (VD)	ORF1ab	-	0	0		extra	0	extra	extra	-11290
H2_12_2021_02_06	20210226_JG6YF	11291	2021-02-06	12	Lausanne (VD)	ORF1ab	-	0	0		extra	0	extra	extra	-11291
H2_12_2021_02_06	20210226_JG6YF	11292	2021-02-06	12	Lausanne (VD)	ORF1ab	-	0	0		extra	0	extra	extra	-11292
H2_12_2021_02_06	20210226_JG6YF	11293	2021-02-06	12	Lausanne (VD)	ORF1ab	-	0	0		extra	0	extra	extra	-11293
H2_12_2021_02_06	20210226_JG6YF	11294	2021-02-06	12	Lausanne (VD)	ORF1ab	-	0	0		extra	0	extra	extra	-11294
H2_12_2021_02_06	20210226_JG6YF	11295	2021-02-06	12	Lausanne (VD)	ORF1ab	-	0	0		extra	0	extra	extra	-11295
H2_12_2021_02_06	20210226_JG6YF	11296	2021-02-06	12	Lausanne (VD)	ORF1ab	-	0	0		extra	0	extra	extra	-11296
H2_12_2021_02_06	20210226_JG6YF	12778	2021-02-06	12	Lausanne (VD)	ORF1ab	T	0	0		extra	0	0	0	12778T
H2_12_2021_02_06	20210226_JG6YF	13843	2021-02-06	12	Lausanne (VD)	ORF1ab	T	0	0		0	0	0	subset	13843T
H2_12_2021_02_06	20210226_JG6YF	13860	2021-02-06	12	Lausanne (VD)	ORF1ab	T	0	0		extra	0	0	0	13860T
H2_12_2021_02_06	20210226_JG6YF	14408	2021-02-06	12	Lausanne (VD)	ORF1ab	T	0	0		0	0	0	shared	14408T
H2_12_2021_02_06	20210226_JG6YF	14676	2021-02-06	12	Lausanne (VD)	ORF1ab	T	0	0		0	0	extra	0	14676T
H2_12_2021_02_06	20210226_JG6YF	15279	2021-02-06	12	Lausanne (VD)	ORF1ab	T	0	0		0	0	extra	0	15279T
H2_12_2021_02_06	20210226_JG6YF	16176	2021-02-06	12	Lausanne (VD)	ORF1ab	C	0	0		0	0	extra	0	16176C
H2_12_2021_02_06	20210226_JG6YF	17259	2021-02-06	12	Lausanne (VD)	ORF1ab	T	0	0		shared	0	0	0	17259T
H2_12_2021_02_06	20210226_JG6YF	17999	2021-02-06	12	Lausanne (VD)	ORF1ab	T	0	0		0	0	0	subset	17999T
H2_12_2021_02_06	20210226_JG6YF	21614	2021-02-06	12	Lausanne (VD)	S	T	0	0		shared	0	0	subset	21614T
H2_12_2021_02_06	20210226_JG6YF	21621	2021-02-06	12	Lausanne (VD)	S	A	0	0		mut	0	0	0	21621A
H2_12_2021_02_06	20210226_JG6YF	21638	2021-02-06	12	Lausanne (VD)	S	T	0	0		mut	0	0	0	21638T
H2_12_2021_02_06	20210226_JG6YF	21765	2021-02-06	12	Lausanne (VD)	S	-	0	0		0	0	extra	0	-21765
H2_12_2021_02_06	20210226_JG6YF	21766	2021-02-06	12	Lausanne (VD)	S	-	0	0		0	0	extra	0	-21766
H2_12_2021_02_06	20210226_JG6YF	21767	2021-02-06	12	Lausanne (VD)	S	-	0	0		0	0	extra	0	-21767
H2_12_2021_02_06	20210226_JG6YF	21768	2021-02-06	12	Lausanne (VD)	S	-	0	0		0	0	extra	0	-21768
H2_12_2021_02_06	20210226_JG6YF	21769	2021-02-06	12	Lausanne (VD)	S	-	0	0		0	0	extra	0	-21769
H2_12_2021_02_06	20210226_JG6YF	21770	2021-02-06	12	Lausanne (VD)	S	-	0	0		0	0	extra	0	-21770
H2_12_2021_02_06	20210226_JG6YF	21801	2021-02-06	12	Lausanne (VD)	S	C	0	0		0	0	0	mut	21801C
H2_12_2021_02_06	20210226_JG6YF	21974	2021-02-06	12	Lausanne (VD)	S	T	0	0		shared	0	0	0	21974T
H2_12_2021_02_06	20210226_JG6YF	21991	2021-02-06	12	Lausanne (VD)	S	-	0	0		0	0	extra	0	-21991
H2_12_2021_02_06	20210226_JG6YF	21992	2021-02-06	12	Lausanne (VD)	S	-	0	0		0	0	extra	0	-21992
H2_12_2021_02_06	20210226_JG6YF	21993	2021-02-06	12	Lausanne (VD)	S	-	0	0		0	0	extra	0	-21993
H2_12_2021_02_06	20210226_JG6YF	22132	2021-02-06	12	Lausanne (VD)	S	T	0	0		subset	0	0	0	22132T
H2_12_2021_02_06	20210226_JG6YF	22206	2021-02-06	12	Lausanne (VD)	S	G	0	0		0	0	0	subset	22206G
H2_12_2021_02_06	20210226_JG6YF	22299	2021-02-06	12	Lausanne (VD)	S	T	0	0		0	0	0	subset	22299T
H2_12_2021_02_06	20210226_JG6YF	22812	2021-02-06	12	Lausanne (VD)	S	C	0	0		mut	0	0	0	22812C
H2_12_2021_02_06	20210226_JG6YF	22813	2021-02-06	12	Lausanne (VD)	S	T	0	0		0	0	0	mut	22813T
H2_12_2021_02_06	20210226_JG6YF	23012	2021-02-06	12	Lausanne (VD)	S	A	0	0		mut	0	0	mut	23012A
H2_12_2021_02_06	20210226_JG6YF	23063	2021-02-06	12	Lausanne (VD)	S	T	0	0		mut	0	mut	mut	23063T
H2_12_2021_02_06	20210226_JG6YF	23271	2021-02-06	12	Lausanne (VD)	S	A	0	0		0	0	mut	0	23271A
H2_12_2021_02_06	20210226_JG6YF	23403	2021-02-06	12	Lausanne (VD)	S	G	0	0		0	mut	0	shared	23403G
H2_12_2021_02_06	20210226_JG6YF	23525	2021-02-06	12	Lausanne (VD)	S	T	0	0		shared	0	0	0	23525T
H2_12_2021_02_06	20210226_JG6YF	23604	2021-02-06	12	Lausanne (VD)	S	A	0	0		0	0	mut	0	23604A
H2_12_2021_02_06	20210226_JG6YF	23664	2021-02-06	12	Lausanne (VD)	S	T	0	0		0	0	0	mut	23664T
H2_12_2021_02_06	20210226_JG6YF	23709	2021-02-06	12	Lausanne (VD)	S	T	0	0		0	0	mut	0	23709T
H2_12_2021_02_06	20210226_JG6YF	24506	2021-02-06	12	Lausanne (VD)	S	G	0	0		0	0	mut	0	24506G
H2_12_2021_02_06	20210226_JG6YF	24642	2021-02-06	12	Lausanne (VD)	S	T	0	0		mut	0	0	0	24642T
H2_12_2021_02_06	20210226_JG6YF	24914	2021-02-06	12	Lausanne (VD)	S	C	0	0		0	0	mut	0	24914C
H2_12_2021_02_06	20210226_JG6YF	25563	2021-02-06	12	Lausanne (VD)	ORF3a	T	0	0		0	0	0	mut	25563T
H2_12_2021_02_06	20210226_JG6YF	25904	2021-02-06	12	Lausanne (VD)	ORF3a	T	0	0		0	0	0	mut	25904T
H2_12_2021_02_06	20210226_JG6YF	26456	2021-02-06	12	Lausanne (VD)	E	T	0	0		0	0	0	mut	26456T
H2_12_2021_02_06	20210226_JG6YF	26801	2021-02-06	12	Lausanne (VD)	M	C	0	0		0	0	extra	0	26801C
H2_12_2021_02_06	20210226_JG6YF	27972	2021-02-06	12	Lausanne (VD)	ORF8	T	11144	11139	0.999551	0	0	mut	0	27972T
H2_12_2021_02_06	20210226_JG6YF	28048	2021-02-06	12	Lausanne (VD)	ORF8	T	5640	5639	0.999823	0	0	mut	0	28048T
H2_12_2021_02_06	20210226_JG6YF	28111	2021-02-06	12	Lausanne (VD)	ORF8	G	6842	6838	0.999415	0	0	mut	0	28111G
H2_12_2021_02_06	20210226_JG6YF	28167	2021-02-06	12	Lausanne (VD)	ORF8	A	6613	0	0	mut	0	0	0	28167A
H2_12_2021_02_06	20210226_JG6YF	28280	2021-02-06	12	Lausanne (VD)	N	C	2608	2602	0.997699	0	0	mut	0	28280C
H2_12_2021_02_06	20210226_JG6YF	28281	2021-02-06	12	Lausanne (VD)	N	T	2608	2600	0.996933	0	0	mut	0	28281T
H2_12_2021_02_06	20210226_JG6YF	28282	2021-02-06	12	Lausanne (VD)	N	A	2608	2604	0.998466	0	0	mut	0	28282A
H2_12_2021_02_06	20210226_JG6YF	28512	2021-02-06	12	Lausanne (VD)	N	G	8122	0	0	mut	0	0	0	28512G
H2_12_2021_02_06	20210226_JG6YF	28877	2021-02-06	12	Lausanne (VD)	N	T	124	0	0	shared	0	0	0	28877T
H2_12_2021_02_06	20210226_JG6YF	28878	2021-02-06	12	Lausanne (VD)	N	C	124	0	0	shared	0	0	0	28878C
H2_12_2021_02_06	20210226_JG6YF	28887	2021-02-06	12	Lausanne (VD)	N	T	122	0	0	0	0	0	mut	28887T
H2_12_2021_02_06	20210226_JG6YF	28977	2021-02-06	12	Lausanne (VD)	N	T	63	63	1	0	0	mut	0	28977T
G2_12_2021_02_05	20210226_JG6YF	733	2021-02-05	12	Lausanne (VD)	ORF1ab	C	0	0		extra	0	0	0	733C
G2_12_2021_02_05	20210226_JG6YF	913	2021-02-05	12	Lausanne (VD)	ORF1ab	T	0	0		0	0	extra	0	913T
G2_12_2021_02_05	20210226_JG6YF	1059	2021-02-05	12	Lausanne (VD)	ORF1ab	T	0	0		0	0	0	mut	1059T
G2_12_2021_02_05	20210226_JG6YF	2749	2021-02-05	12	Lausanne (VD)	ORF1ab	T	0	0		extra	0	0	0	2749T
G2_12_2021_02_05	20210226_JG6YF	3267	2021-02-05	12	Lausanne (VD)	ORF1ab	T	0	0		0	0	mut	0	3267T
G2_12_2021_02_05	20210226_JG6YF	3828	2021-02-05	12	Lausanne (VD)	ORF1ab	T	0	0		mut	0	0	0	3828T
G2_12_2021_02_05	20210226_JG6YF	5230	2021-02-05	12	Lausanne (VD)	ORF1ab	T	14148	0	0	0	0	0	mut	5230T
G2_12_2021_02_05	20210226_JG6YF	5388	2021-02-05	12	Lausanne (VD)	ORF1ab	A	461	0	0	0	0	mut	0	5388A
G2_12_2021_02_05	20210226_JG6YF	5648	2021-02-05	12	Lausanne (VD)	ORF1ab	C	9290	0	0	mut	0	0	0	5648C
G2_12_2021_02_05	20210226_JG6YF	5986	2021-02-05	12	Lausanne (VD)	ORF1ab	T	0	0		0	0	extra	0	5986T
G2_12_2021_02_05	20210226_JG6YF	6954	2021-02-05	12	Lausanne (VD)	ORF1ab	C	25556	0	0	0	0	mut	0	6954C
G2_12_2021_02_05	20210226_JG6YF	8660	2021-02-05	12	Lausanne (VD)	ORF1ab	T	0	0		0	0	0	subset	8660T
G2_12_2021_02_05	20210226_JG6YF	8964	2021-02-05	12	Lausanne (VD)	ORF1ab	T	0	0		0	0	0	subset	8964T
G2_12_2021_02_05	20210226_JG6YF	10323	2021-02-05	12	Lausanne (VD)	ORF1ab	G	0	0		0	0	0	mut	10323G
G2_12_2021_02_05	20210226_JG6YF	11288	2021-02-05	12	Lausanne (VD)	ORF1ab	-	20290	20288	0.999901	extra	0	extra	extra	-11288
G2_12_2021_02_05	20210226_JG6YF	11289	2021-02-05	12	Lausanne (VD)	ORF1ab	-	20290	20288	0.999901	extra	0	extra	extra	-11289
G2_12_2021_02_05	20210226_JG6YF	11290	2021-02-05	12	Lausanne (VD)	ORF1ab	-	20290	20288	0.999901	extra	0	extra	extra	-11290
G2_12_2021_02_05	20210226_JG6YF	11291	2021-02-05	12	Lausanne (VD)	ORF1ab	-	20290	20288	0.999901	extra	0	extra	extra	-11291
G2_12_2021_02_05	20210226_JG6YF	11292	2021-02-05	12	Lausanne (VD)	ORF1ab	-	20290	20283	0.999655	extra	0	extra	extra	-11292
G2_12_2021_02_05	20210226_JG6YF	11293	2021-02-05	12	Lausanne (VD)	ORF1ab	-	20290	20283	0.999655	extra	0	extra	extra	-11293
G2_12_2021_02_05	20210226_JG6YF	11294	2021-02-05	12	Lausanne (VD)	ORF1ab	-	20290	20281	0.999556	extra	0	extra	extra	-11294
G2_12_2021_02_05	20210226_JG6YF	11295	2021-02-05	12	Lausanne (VD)	ORF1ab	-	20290	20281	0.999556	extra	0	extra	extra	-11295
G2_12_2021_02_05	20210226_JG6YF	11296	2021-02-05	12	Lausanne (VD)	ORF1ab	-	20290	20281	0.999556	extra	0	extra	extra	-11296
G2_12_2021_02_05	20210226_JG6YF	12778	2021-02-05	12	Lausanne (VD)	ORF1ab	T	32305	0	0	extra	0	0	0	12778T
G2_12_2021_02_05	20210226_JG6YF	13843	2021-02-05	12	Lausanne (VD)	ORF1ab	T	58397	0	0	0	0	0	subset	13843T
G2_12_2021_02_05	20210226_JG6YF	13860	2021-02-05	12	Lausanne (VD)	ORF1ab	T	32007	0	0	extra	0	0	0	13860T
G2_12_2021_02_05	20210226_JG6YF	14408	2021-02-05	12	Lausanne (VD)	ORF1ab	T	18430	18417	0.999295	0	0	0	shared	14408T
G2_12_2021_02_05	20210226_JG6YF	14676	2021-02-05	12	Lausanne (VD)	ORF1ab	T	2240	0	0	0	0	extra	0	14676T
G2_12_2021_02_05	20210226_JG6YF	15279	2021-02-05	12	Lausanne (VD)	ORF1ab	T	2951	0	0	0	0	extra	0	15279T
G2_12_2021_02_05	20210226_JG6YF	16176	2021-02-05	12	Lausanne (VD)	ORF1ab	C	1631	137	0.0839975	0	0	extra	0	16176C
G2_12_2021_02_05	20210226_JG6YF	17259	2021-02-05	12	Lausanne (VD)	ORF1ab	T	11500	0	0	shared	0	0	0	17259T
G2_12_2021_02_05	20210226_JG6YF	17999	2021-02-05	12	Lausanne (VD)	ORF1ab	T	4998	0	0	0	0	0	subset	17999T
G2_12_2021_02_05	20210226_JG6YF	21614	2021-02-05	12	Lausanne (VD)	S	T	0	0		shared	0	0	subset	21614T
G2_12_2021_02_05	20210226_JG6YF	21621	2021-02-05	12	Lausanne (VD)	S	A	0	0		mut	0	0	0	21621A
G2_12_2021_02_05	20210226_JG6YF	21638	2021-02-05	12	Lausanne (VD)	S	T	0	0		mut	0	0	0	21638T
G2_12_2021_02_05	20210226_JG6YF	21765	2021-02-05	12	Lausanne (VD)	S	-	13568	0	0	0	0	extra	0	-21765
G2_12_2021_02_05	20210226_JG6YF	21766	2021-02-05	12	Lausanne (VD)	S	-	13568	0	0	0	0	extra	0	-21766
G2_12_2021_02_05	20210226_JG6YF	21767	2021-02-05	12	Lausanne (VD)	S	-	13569	0	0	0	0	extra	0	-21767
G2_12_2021_02_05	20210226_JG6YF	21768	2021-02-05	12	Lausanne (VD)	S	-	13569	0	0	0	0	extra	0	-21768
G2_12_2021_02_05	20210226_JG6YF	21769	2021-02-05	12	Lausanne (VD)	S	-	13569	0	0	0	0	extra	0	-21769
G2_12_2021_02_05	20210226_JG6YF	21770	2021-02-05	12	Lausanne (VD)	S	-	13569	0	0	0	0	extra	0	-21770
G2_12_2021_02_05	20210226_JG6YF	21801	2021-02-05	12	Lausanne (VD)	S	C	24478	24472	0.999755	0	0	0	mut	21801C
G2_12_2021_02_05	20210226_JG6YF	21974	2021-02-05	12	Lausanne (VD)	S	T	13570	0	0	shared	0	0	0	21974T
G2_12_2021_02_05	20210226_JG6YF	21991	2021-02-05	12	Lausanne (VD)	S	-	0	0		0	0	extra	0	-21991
G2_12_2021_02_05	20210226_JG6YF	21992	2021-02-05	12	Lausanne (VD)	S	-	0	0		0	0	extra	0	-21992
G2_12_2021_02_05	20210226_JG6YF	21993	2021-02-05	12	Lausanne (VD)	S	-	0	0		0	0	extra	0	-21993
G2_12_2021_02_05	20210226_JG6YF	22132	2021-02-05	12	Lausanne (VD)	S	T	0	0		subset	0	0	0	22132T
G2_12_2021_02_05	20210226_JG6YF	22206	2021-02-05	12	Lausanne (VD)	S	G	0	0		0	0	0	subset	22206G
G2_12_2021_02_05	20210226_JG6YF	22299	2021-02-05	12	Lausanne (VD)	S	T	0	0		0	0	0	subset	22299T
G2_12_2021_02_05	20210226_JG6YF	22812	2021-02-05	12	Lausanne (VD)	S	C	0	0		mut	0	0	0	22812C
G2_12_2021_02_05	20210226_JG6YF	22813	2021-02-05	12	Lausanne (VD)	S	T	0	0		0	0	0	mut	22813T
G2_12_2021_02_05	20210226_JG6YF	23012	2021-02-05	12	Lausanne (VD)	S	A	268	268	1	mut	0	0	mut	23012A
G2_12_2021_02_05	20210226_JG6YF	23063	2021-02-05	12	Lausanne (VD)	S	T	135	135	1	mut	0	mut	mut	23063T
G2_12_2021_02_05	20210226_JG6YF	23271	2021-02-05	12	Lausanne (VD)	S	A	0	0		0	0	mut	0	23271A
G2_12_2021_02_05	20210226_JG6YF	23403	2021-02-05	12	Lausanne (VD)	S	G	0	0		0	mut	0	shared	23403G
G2_12_2021_02_05	20210226_JG6YF	23525	2021-02-05	12	Lausanne (VD)	S	T	0	0		shared	0	0	0	23525T
G2_12_2021_02_05	20210226_JG6YF	23604	2021-02-05	12	Lausanne (VD)	S	A	0	0		0	0	mut	0	23604A
G2_12_2021_02_05	20210226_JG6YF	23664	2021-02-05	12	Lausanne (VD)	S	T	0	0		0	0	0	mut	23664T
G2_12_2021_02_05	20210226_JG6YF	23709	2021-02-05	12	Lausanne (VD)	S	T	0	0		0	0	mut	0	23709T
G2_12_2021_02_05	20210226_JG6YF	24506	2021-02-05	12	Lausanne (VD)	S	G	0	0		0	0	mut	0	24506G
G2_12_2021_02_05	20210226_JG6YF	24642	2021-02-05	12	Lausanne (VD)	S	T	0	0		mut	0	0	0	24642T
G2_12_2021_02_05	20210226_JG6YF	24914	2021-02-05	12	Lausanne (VD)	S	C	0	0		0	0	mut	0	24914C
G2_12_2021_02_05	20210226_JG6YF	25563	2021-02-05	12	Lausanne (VD)	ORF3a	T	0	0		0	0	0	mut	25563T
G2_12_2021_02_05	20210226_JG6YF	25904	2021-02-05	12	Lausanne (VD)	ORF3a	T	2729	0	0	0	0	0	mut	25904T
G2_12_2021_02_05	20210226_JG6YF	26456	2021-02-05	12	Lausanne (VD)	E	T	2642	0	0	0	0	0	mut	26456T
G2_12_2021_02_05	20210226_JG6YF	26801	2021-02-05	12	Lausanne (VD)	M	C	4245	4243	0.999529	0	0	extra	0	26801C
G2_12_2021_02_05	20210226_JG6YF	27972	2021-02-05	12	Lausanne (VD)	ORF8	T	9297	2998	0.32247	0	0	mut	0	27972T
G2_12_2021_02_05	20210226_JG6YF	28048	2021-02-05	12	Lausanne (VD)	ORF8	T	4727	1516	0.320711	0	0	mut	0	28048T
G2_12_2021_02_05	20210226_JG6YF	28111	2021-02-05	12	Lausanne (VD)	ORF8	G	6862	1500	0.218595	0	0	mut	0	28111G
G2_12_2021_02_05	20210226_JG6YF	28167	2021-02-05	12	Lausanne (VD)	ORF8	A	6620	0	0	mut	0	0	0	28167A
G2_12_2021_02_05	20210226_JG6YF	28280	2021-02-05	12	Lausanne (VD)	N	C	4489	0	0	0	0	mut	0	28280C
G2_12_2021_02_05	20210226_JG6YF	28281	2021-02-05	12	Lausanne (VD)	N	T	4489	0	0	0	0	mut	0	28281T
G2_12_2021_02_05	20210226_JG6YF	28282	2021-02-05	12	Lausanne (VD)	N	A	4488	0	0	0	0	mut	0	28282A
G2_12_2021_02_05	20210226_JG6YF	28512	2021-02-05	12	Lausanne (VD)	N	G	8982	0	0	mut	0	0	0	28512G
G2_12_2021_02_05	20210226_JG6YF	28877	2021-02-05	12	Lausanne (VD)	N	T	266	0	0	shared	0	0	0	28877T
G2_12_2021_02_05	20210226_JG6YF	28878	2021-02-05	12	Lausanne (VD)	N	C	266	0	0	shared	0	0	0	28878C
G2_12_2021_02_05	20210226_JG6YF	28887	2021-02-05	12	Lausanne (VD)	N	T	261	0	0	0	0	0	mut	28887T
G2_12_2021_02_05	20210226_JG6YF	28977	2021-02-05	12	Lausanne (VD)	N	T	133	0	0	0	0	mut	0	28977T
F2_12_2021_02_04	20210226_JG6YF	733	2021-02-04	12	Lausanne (VD)	ORF1ab	C	314	0	0	extra	0	0	0	733C
F2_12_2021_02_04	20210226_JG6YF	913	2021-02-04	12	Lausanne (VD)	ORF1ab	T	314	131	0.417197	0	0	extra	0	913T
F2_12_2021_02_04	20210226_JG6YF	1059	2021-02-04	12	Lausanne (VD)	ORF1ab	T	7705	0	0	0	0	0	mut	1059T
F2_12_2021_02_04	20210226_JG6YF	2749	2021-02-04	12	Lausanne (VD)	ORF1ab	T	1062	0	0	extra	0	0	0	2749T
F2_12_2021_02_04	20210226_JG6YF	3267	2021-02-04	12	Lausanne (VD)	ORF1ab	T	2989	1520	0.508531	0	0	mut	0	3267T
F2_12_2021_02_04	20210226_JG6YF	3828	2021-02-04	12	Lausanne (VD)	ORF1ab	T	3645	0	0	mut	0	0	0	3828T
F2_12_2021_02_04	20210226_JG6YF	5230	2021-02-04	12	Lausanne (VD)	ORF1ab	T	11420	0	0	0	0	0	mut	5230T
F2_12_2021_02_04	20210226_JG6YF	5388	2021-02-04	12	Lausanne (VD)	ORF1ab	A	350	52	0.148571	0	0	mut	0	5388A
F2_12_2021_02_04	20210226_JG6YF	5648	2021-02-04	12	Lausanne (VD)	ORF1ab	C	7148	0	0	mut	0	0	0	5648C
F2_12_2021_02_04	20210226_JG6YF	5986	2021-02-04	12	Lausanne (VD)	ORF1ab	T	2371	1387	0.584985	0	0	extra	0	5986T
F2_12_2021_02_04	20210226_JG6YF	6954	2021-02-04	12	Lausanne (VD)	ORF1ab	C	14224	4914	0.345472	0	0	mut	0	6954C
F2_12_2021_02_04	20210226_JG6YF	8660	2021-02-04	12	Lausanne (VD)	ORF1ab	T	2096	0	0	0	0	0	subset	8660T
F2_12_2021_02_04	20210226_JG6YF	8964	2021-02-04	12	Lausanne (VD)	ORF1ab	T	3352	0	0	0	0	0	subset	8964T
F2_12_2021_02_04	20210226_JG6YF	10323	2021-02-04	12	Lausanne (VD)	ORF1ab	G	962	0	0	0	0	0	mut	10323G
F2_12_2021_02_04	20210226_JG6YF	11288	2021-02-04	12	Lausanne (VD)	ORF1ab	-	8266	6441	0.779216	extra	0	extra	extra	-11288
F2_12_2021_02_04	20210226_JG6YF	11289	2021-02-04	12	Lausanne (VD)	ORF1ab	-	8266	6441	0.779216	extra	0	extra	extra	-11289
F2_12_2021_02_04	20210226_JG6YF	11290	2021-02-04	12	Lausanne (VD)	ORF1ab	-	8266	6441	0.779216	extra	0	extra	extra	-11290
F2_12_2021_02_04	20210226_JG6YF	11291	2021-02-04	12	Lausanne (VD)	ORF1ab	-	8266	6441	0.779216	extra	0	extra	extra	-11291
F2_12_2021_02_04	20210226_JG6YF	11292	2021-02-04	12	Lausanne (VD)	ORF1ab	-	8266	6439	0.778974	extra	0	extra	extra	-11292
F2_12_2021_02_04	20210226_JG6YF	11293	2021-02-04	12	Lausanne (VD)	ORF1ab	-	8266	6441	0.779216	extra	0	extra	extra	-11293
F2_12_2021_02_04	20210226_JG6YF	11294	2021-02-04	12	Lausanne (VD)	ORF1ab	-	8266	6439	0.778974	extra	0	extra	extra	-11294
F2_12_2021_02_04	20210226_JG6YF	11295	2021-02-04	12	Lausanne (VD)	ORF1ab	-	8266	6439	0.778974	extra	0	extra	extra	-11295
F2_12_2021_02_04	20210226_JG6YF	11296	2021-02-04	12	Lausanne (VD)	ORF1ab	-	8266	6439	0.778974	extra	0	extra	extra	-11296
F2_12_2021_02_04	20210226_JG6YF	12778	2021-02-04	12	Lausanne (VD)	ORF1ab	T	16813	0	0	extra	0	0	0	12778T
F2_12_2021_02_04	20210226_JG6YF	13843	2021-02-04	12	Lausanne (VD)	ORF1ab	T	32720	0	0	0	0	0	subset	13843T
F2_12_2021_02_04	20210226_JG6YF	13860	2021-02-04	12	Lausanne (VD)	ORF1ab	T	18157	0	0	extra	0	0	0	13860T
F2_12_2021_02_04	20210226_JG6YF	14408	2021-02-04	12	Lausanne (VD)	ORF1ab	T	11818	11815	0.999746	0	0	0	shared	14408T
F2_12_2021_02_04	20210226_JG6YF	14676	2021-02-04	12	Lausanne (VD)	ORF1ab	T	891	332	0.372615	0	0	extra	0	14676T
F2_12_2021_02_04	20210226_JG6YF	15279	2021-02-04	12	Lausanne (VD)	ORF1ab	T	5688	1285	0.225914	0	0	extra	0	15279T
F2_12_2021_02_04	20210226_JG6YF	16176	2021-02-04	12	Lausanne (VD)	ORF1ab	C	1163	537	0.461737	0	0	extra	0	16176C
F2_12_2021_02_04	20210226_JG6YF	17259	2021-02-04	12	Lausanne (VD)	ORF1ab	T	4364	0	0	shared	0	0	0	17259T
F2_12_2021_02_04	20210226_JG6YF	17999	2021-02-04	12	Lausanne (VD)	ORF1ab	T	5783	0	0	0	0	0	subset	17999T
F2_12_2021_02_04	20210226_JG6YF	21614	2021-02-04	12	Lausanne (VD)	S	T	6413	0	0	shared	0	0	subset	21614T
F2_12_2021_02_04	20210226_JG6YF	21621	2021-02-04	12	Lausanne (VD)	S	A	6412	0	0	mut	0	0	0	21621A
F2_12_2021_02_04	20210226_JG6YF	21638	2021-02-04	12	Lausanne (VD)	S	T	6399	0	0	mut	0	0	0	21638T
F2_12_2021_02_04	20210226_JG6YF	21765	2021-02-04	12	Lausanne (VD)	S	-	6548	3626	0.553757	0	0	extra	0	-21765
F2_12_2021_02_04	20210226_JG6YF	21766	2021-02-04	12	Lausanne (VD)	S	-	6551	3626	0.553503	0	0	extra	0	-21766
F2_12_2021_02_04	20210226_JG6YF	21767	2021-02-04	12	Lausanne (VD)	S	-	6558	3627	0.553065	0	0	extra	0	-21767
F2_12_2021_02_04	20210226_JG6YF	21768	2021-02-04	12	Lausanne (VD)	S	-	6560	3627	0.552896	0	0	extra	0	-21768
F2_12_2021_02_04	20210226_JG6YF	21769	2021-02-04	12	Lausanne (VD)	S	-	6568	3623	0.551614	0	0	extra	0	-21769
F2_12_2021_02_04	20210226_JG6YF	21770	2021-02-04	12	Lausanne (VD)	S	-	6577	3623	0.550859	0	0	extra	0	-21770
F2_12_2021_02_04	20210226_JG6YF	21801	2021-02-04	12	Lausanne (VD)	S	C	12241	0	0	0	0	0	mut	21801C
F2_12_2021_02_04	20210226_JG6YF	21974	2021-02-04	12	Lausanne (VD)	S	T	11284	0	0	shared	0	0	0	21974T
F2_12_2021_02_04	20210226_JG6YF	21991	2021-02-04	12	Lausanne (VD)	S	-	11383	7618	0.669244	0	0	extra	0	-21991
F2_12_2021_02_04	20210226_JG6YF	21992	2021-02-04	12	Lausanne (VD)	S	-	11383	7618	0.669244	0	0	extra	0	-21992
F2_12_2021_02_04	20210226_JG6YF	21993	2021-02-04	12	Lausanne (VD)	S	-	11387	7615	0.668745	0	0	extra	0	-21993
F2_12_2021_02_04	20210226_JG6YF	22132	2021-02-04	12	Lausanne (VD)	S	T	9882	0	0	subset	0	0	0	22132T
F2_12_2021_02_04	20210226_JG6YF	22206	2021-02-04	12	Lausanne (VD)	S	G	8737	0	0	0	0	0	subset	22206G
F2_12_2021_02_04	20210226_JG6YF	22299	2021-02-04	12	Lausanne (VD)	S	T	8001	0	0	0	0	0	subset	22299T
F2_12_2021_02_04	20210226_JG6YF	22812	2021-02-04	12	Lausanne (VD)	S	C	8956	0	0	mut	0	0	0	22812C
F2_12_2021_02_04	20210226_JG6YF	22813	2021-02-04	12	Lausanne (VD)	S	T	8973	0	0	0	0	0	mut	22813T
F2_12_2021_02_04	20210226_JG6YF	23012	2021-02-04	12	Lausanne (VD)	S	A	12299	0	0	mut	0	0	mut	23012A
F2_12_2021_02_04	20210226_JG6YF	23063	2021-02-04	12	Lausanne (VD)	S	T	6474	3224	0.497992	mut	0	mut	mut	23063T
F2_12_2021_02_04	20210226_JG6YF	23271	2021-02-04	12	Lausanne (VD)	S	A	6067	2471	0.407285	0	0	mut	0	23271A
F2_12_2021_02_04	20210226_JG6YF	23403	2021-02-04	12	Lausanne (VD)	S	G	5907	5906	0.999831	0	mut	0	shared	23403G
F2_12_2021_02_04	20210226_JG6YF	23525	2021-02-04	12	Lausanne (VD)	S	T	1764	0	0	shared	0	0	0	23525T
F2_12_2021_02_04	20210226_JG6YF	23604	2021-02-04	12	Lausanne (VD)	S	A	2875	2874	0.999652	0	0	mut	0	23604A
F2_12_2021_02_04	20210226_JG6YF	23664	2021-02-04	12	Lausanne (VD)	S	T	3339	0	0	0	0	0	mut	23664T
F2_12_2021_02_04	20210226_JG6YF	23709	2021-02-04	12	Lausanne (VD)	S	T	1836	1836	1	0	0	mut	0	23709T
F2_12_2021_02_04	20210226_JG6YF	24506	2021-02-04	12	Lausanne (VD)	S	G	5891	1941	0.329486	0	0	mut	0	24506G
F2_12_2021_02_04	20210226_JG6YF	24642	2021-02-04	12	Lausanne (VD)	S	T	9863	0	0	mut	0	0	0	24642T
F2_12_2021_02_04	20210226_JG6YF	24914	2021-02-04	12	Lausanne (VD)	S	C	37624	13665	0.363199	0	0	mut	0	24914C
F2_12_2021_02_04	20210226_JG6YF	25563	2021-02-04	12	Lausanne (VD)	ORF3a	T	10248	6173	0.602361	0	0	0	mut	25563T
F2_12_2021_02_04	20210226_JG6YF	25904	2021-02-04	12	Lausanne (VD)	ORF3a	T	4790	0	0	0	0	0	mut	25904T
F2_12_2021_02_04	20210226_JG6YF	26456	2021-02-04	12	Lausanne (VD)	E	T	1404	0	0	0	0	0	mut	26456T
F2_12_2021_02_04	20210226_JG6YF	26801	2021-02-04	12	Lausanne (VD)	M	C	4319	3300	0.764066	0	0	extra	0	26801C
F2_12_2021_02_04	20210226_JG6YF	27972	2021-02-04	12	Lausanne (VD)	ORF8	T	6831	2004	0.293368	0	0	mut	0	27972T
F2_12_2021_02_04	20210226_JG6YF	28048	2021-02-04	12	Lausanne (VD)	ORF8	T	3507	1023	0.291702	0	0	mut	0	28048T
F2_12_2021_02_04	20210226_JG6YF	28111	2021-02-04	12	Lausanne (VD)	ORF8	G	5588	2333	0.417502	0	0	mut	0	28111G
F2_12_2021_02_04	20210226_JG6YF	28167	2021-02-04	12	Lausanne (VD)	ORF8	A	5396	0	0	mut	0	0	0	28167A
F2_12_2021_02_04	20210226_JG6YF	28280	2021-02-04	12	Lausanne (VD)	N	C	4373	2655	0.607135	0	0	mut	0	28280C
F2_12_2021_02_04	20210226_JG6YF	28281	2021-02-04	12	Lausanne (VD)	N	T	4373	2651	0.60622	0	0	mut	0	28281T
F2_12_2021_02_04	20210226_JG6YF	28282	2021-02-04	12	Lausanne (VD)	N	A	4373	2657	0.607592	0	0	mut	0	28282A
F2_12_2021_02_04	20210226_JG6YF	28512	2021-02-04	12	Lausanne (VD)	N	G	12658	0	0	mut	0	0	0	28512G
F2_12_2021_02_04	20210226_JG6YF	28877	2021-02-04	12	Lausanne (VD)	N	T	176	0	0	shared	0	0	0	28877T
F2_12_2021_02_04	20210226_JG6YF	28878	2021-02-04	12	Lausanne (VD)	N	C	176	0	0	shared	0	0	0	28878C
F2_12_2021_02_04	20210226_JG6YF	28887	2021-02-04	12	Lausanne (VD)	N	T	169	0	0	0	0	0	mut	28887T
F2_12_2021_02_04	20210226_JG6YF	28977	2021-02-04	12	Lausanne (VD)	N	T	88	0	0	0	0	mut	0	28977T
E2_12_2021_02_03	20210226_JG6YF	733	2021-02-03	12	Lausanne (VD)	ORF1ab	C	257	0	0	extra	0	0	0	733C
E2_12_2021_02_03	20210226_JG6YF	913	2021-02-03	12	Lausanne (VD)	ORF1ab	T	257	85	0.330739	0	0	extra	0	913T
E2_12_2021_02_03	20210226_JG6YF	1059	2021-02-03	12	Lausanne (VD)	ORF1ab	T	3509	0	0	0	0	0	mut	1059T
E2_12_2021_02_03	20210226_JG6YF	2749	2021-02-03	12	Lausanne (VD)	ORF1ab	T	1670	0	0	extra	0	0	0	2749T
E2_12_2021_02_03	20210226_JG6YF	3267	2021-02-03	12	Lausanne (VD)	ORF1ab	T	2778	970	0.349172	0	0	mut	0	3267T
E2_12_2021_02_03	20210226_JG6YF	3828	2021-02-03	12	Lausanne (VD)	ORF1ab	T	2005	0	0	mut	0	0	0	3828T
E2_12_2021_02_03	20210226_JG6YF	5230	2021-02-03	12	Lausanne (VD)	ORF1ab	T	10292	0	0	0	0	0	mut	5230T
E2_12_2021_02_03	20210226_JG6YF	5388	2021-02-03	12	Lausanne (VD)	ORF1ab	A	258	157	0.608527	0	0	mut	0	5388A
E2_12_2021_02_03	20210226_JG6YF	5648	2021-02-03	12	Lausanne (VD)	ORF1ab	C	6145	3	0.000488202	mut	0	0	0	5648C
E2_12_2021_02_03	20210226_JG6YF	5986	2021-02-03	12	Lausanne (VD)	ORF1ab	T	2524	1341	0.5313	0	0	extra	0	5986T
E2_12_2021_02_03	20210226_JG6YF	6954	2021-02-03	12	Lausanne (VD)	ORF1ab	C	5024	5021	0.999403	0	0	mut	0	6954C
E2_12_2021_02_03	20210226_JG6YF	8660	2021-02-03	12	Lausanne (VD)	ORF1ab	T	1420	0	0	0	0	0	subset	8660T
E2_12_2021_02_03	20210226_JG6YF	8964	2021-02-03	12	Lausanne (VD)	ORF1ab	T	2102	0	0	0	0	0	subset	8964T
E2_12_2021_02_03	20210226_JG6YF	10323	2021-02-03	12	Lausanne (VD)	ORF1ab	G	370	0	0	0	0	0	mut	10323G
E2_12_2021_02_03	20210226_JG6YF	11288	2021-02-03	12	Lausanne (VD)	ORF1ab	-	5068	2837	0.559787	extra	0	extra	extra	-11288
E2_12_2021_02_03	20210226_JG6YF	11289	2021-02-03	12	Lausanne (VD)	ORF1ab	-	5068	2837	0.559787	extra	0	extra	extra	-11289
E2_12_2021_02_03	20210226_JG6YF	11290	2021-02-03	12	Lausanne (VD)	ORF1ab	-	5068	2837	0.559787	extra	0	extra	extra	-11290
E2_12_2021_02_03	20210226_JG6YF	11291	2021-02-03	12	Lausanne (VD)	ORF1ab	-	5068	2837	0.559787	extra	0	extra	extra	-11291
E2_12_2021_02_03	20210226_JG6YF	11292	2021-02-03	12	Lausanne (VD)	ORF1ab	-	5068	2837	0.559787	extra	0	extra	extra	-11292
E2_12_2021_02_03	20210226_JG6YF	11293	2021-02-03	12	Lausanne (VD)	ORF1ab	-	5068	2837	0.559787	extra	0	extra	extra	-11293
E2_12_2021_02_03	20210226_JG6YF	11294	2021-02-03	12	Lausanne (VD)	ORF1ab	-	5068	2836	0.55959	extra	0	extra	extra	-11294
E2_12_2021_02_03	20210226_JG6YF	11295	2021-02-03	12	Lausanne (VD)	ORF1ab	-	5068	2836	0.55959	extra	0	extra	extra	-11295
E2_12_2021_02_03	20210226_JG6YF	11296	2021-02-03	12	Lausanne (VD)	ORF1ab	-	5068	2836	0.55959	extra	0	extra	extra	-11296
E2_12_2021_02_03	20210226_JG6YF	12778	2021-02-03	12	Lausanne (VD)	ORF1ab	T	19173	0	0	extra	0	0	0	12778T
E2_12_2021_02_03	20210226_JG6YF	13843	2021-02-03	12	Lausanne (VD)	ORF1ab	T	16134	0	0	0	0	0	subset	13843T
E2_12_2021_02_03	20210226_JG6YF	13860	2021-02-03	12	Lausanne (VD)	ORF1ab	T	9054	0	0	extra	0	0	0	13860T
E2_12_2021_02_03	20210226_JG6YF	14408	2021-02-03	12	Lausanne (VD)	ORF1ab	T	7181	7178	0.999582	0	0	0	shared	14408T
E2_12_2021_02_03	20210226_JG6YF	14676	2021-02-03	12	Lausanne (VD)	ORF1ab	T	924	789	0.853896	0	0	extra	0	14676T
E2_12_2021_02_03	20210226_JG6YF	15279	2021-02-03	12	Lausanne (VD)	ORF1ab	T	6678	6065	0.908206	0	0	extra	0	15279T
E2_12_2021_02_03	20210226_JG6YF	16176	2021-02-03	12	Lausanne (VD)	ORF1ab	C	1336	1171	0.876497	0	0	extra	0	16176C
E2_12_2021_02_03	20210226_JG6YF	17259	2021-02-03	12	Lausanne (VD)	ORF1ab	T	4540	0	0	shared	0	0	0	17259T
E2_12_2021_02_03	20210226_JG6YF	17999	2021-02-03	12	Lausanne (VD)	ORF1ab	T	4373	0	0	0	0	0	subset	17999T
E2_12_2021_02_03	20210226_JG6YF	21614	2021-02-03	12	Lausanne (VD)	S	T	2018	0	0	shared	0	0	subset	21614T
E2_12_2021_02_03	20210226_JG6YF	21621	2021-02-03	12	Lausanne (VD)	S	A	2017	0	0	mut	0	0	0	21621A
E2_12_2021_02_03	20210226_JG6YF	21638	2021-02-03	12	Lausanne (VD)	S	T	2010	0	0	mut	0	0	0	21638T
E2_12_2021_02_03	20210226_JG6YF	21765	2021-02-03	12	Lausanne (VD)	S	-	5647	4624	0.818842	0	0	extra	0	-21765
E2_12_2021_02_03	20210226_JG6YF	21766	2021-02-03	12	Lausanne (VD)	S	-	5647	4624	0.818842	0	0	extra	0	-21766
E2_12_2021_02_03	20210226_JG6YF	21767	2021-02-03	12	Lausanne (VD)	S	-	5648	4624	0.818697	0	0	extra	0	-21767
E2_12_2021_02_03	20210226_JG6YF	21768	2021-02-03	12	Lausanne (VD)	S	-	5648	4624	0.818697	0	0	extra	0	-21768
E2_12_2021_02_03	20210226_JG6YF	21769	2021-02-03	12	Lausanne (VD)	S	-	5660	4622	0.816608	0	0	extra	0	-21769
E2_12_2021_02_03	20210226_JG6YF	21770	2021-02-03	12	Lausanne (VD)	S	-	5661	4622	0.816464	0	0	extra	0	-21770
E2_12_2021_02_03	20210226_JG6YF	21801	2021-02-03	12	Lausanne (VD)	S	C	10594	0	0	0	0	0	mut	21801C
E2_12_2021_02_03	20210226_JG6YF	21974	2021-02-03	12	Lausanne (VD)	S	T	7661	0	0	shared	0	0	0	21974T
E2_12_2021_02_03	20210226_JG6YF	21991	2021-02-03	12	Lausanne (VD)	S	-	7703	5701	0.740101	0	0	extra	0	-21991
E2_12_2021_02_03	20210226_JG6YF	21992	2021-02-03	12	Lausanne (VD)	S	-	7703	5701	0.740101	0	0	extra	0	-21992
E2_12_2021_02_03	20210226_JG6YF	21993	2021-02-03	12	Lausanne (VD)	S	-	7703	5696	0.739452	0	0	extra	0	-21993
E2_12_2021_02_03	20210226_JG6YF	22132	2021-02-03	12	Lausanne (VD)	S	T	4163	0	0	subset	0	0	0	22132T
E2_12_2021_02_03	20210226_JG6YF	22206	2021-02-03	12	Lausanne (VD)	S	G	3673	0	0	0	0	0	subset	22206G
E2_12_2021_02_03	20210226_JG6YF	22299	2021-02-03	12	Lausanne (VD)	S	T	5679	0	0	0	0	0	subset	22299T
E2_12_2021_02_03	20210226_JG6YF	22812	2021-02-03	12	Lausanne (VD)	S	C	6545	0	0	mut	0	0	0	22812C
E2_12_2021_02_03	20210226_JG6YF	22813	2021-02-03	12	Lausanne (VD)	S	T	6549	0	0	0	0	0	mut	22813T
E2_12_2021_02_03	20210226_JG6YF	23012	2021-02-03	12	Lausanne (VD)	S	A	9065	0	0	mut	0	0	mut	23012A
E2_12_2021_02_03	20210226_JG6YF	23063	2021-02-03	12	Lausanne (VD)	S	T	4812	3905	0.811513	mut	0	mut	mut	23063T
E2_12_2021_02_03	20210226_JG6YF	23271	2021-02-03	12	Lausanne (VD)	S	A	9662	4564	0.472366	0	0	mut	0	23271A
E2_12_2021_02_03	20210226_JG6YF	23403	2021-02-03	12	Lausanne (VD)	S	G	9435	9432	0.999682	0	mut	0	shared	23403G
E2_12_2021_02_03	20210226_JG6YF	23525	2021-02-03	12	Lausanne (VD)	S	T	2346	0	0	shared	0	0	0	23525T
E2_12_2021_02_03	20210226_JG6YF	23604	2021-02-03	12	Lausanne (VD)	S	A	3774	1324	0.350821	0	0	mut	0	23604A
E2_12_2021_02_03	20210226_JG6YF	23664	2021-02-03	12	Lausanne (VD)	S	T	4502	0	0	0	0	0	mut	23664T
E2_12_2021_02_03	20210226_JG6YF	23709	2021-02-03	12	Lausanne (VD)	S	T	2563	1559	0.608272	0	0	mut	0	23709T
E2_12_2021_02_03	20210226_JG6YF	24506	2021-02-03	12	Lausanne (VD)	S	G	7392	5662	0.765963	0	0	mut	0	24506G
E2_12_2021_02_03	20210226_JG6YF	24642	2021-02-03	12	Lausanne (VD)	S	T	12554	0	0	mut	0	0	0	24642T
E2_12_2021_02_03	20210226_JG6YF	24914	2021-02-03	12	Lausanne (VD)	S	C	33121	19300	0.582712	0	0	mut	0	24914C
E2_12_2021_02_03	20210226_JG6YF	25563	2021-02-03	12	Lausanne (VD)	ORF3a	T	12375	4659	0.376485	0	0	0	mut	25563T
E2_12_2021_02_03	20210226_JG6YF	25904	2021-02-03	12	Lausanne (VD)	ORF3a	T	2284	0	0	0	0	0	mut	25904T
E2_12_2021_02_03	20210226_JG6YF	26456	2021-02-03	12	Lausanne (VD)	E	T	731	0	0	0	0	0	mut	26456T
E2_12_2021_02_03	20210226_JG6YF	26801	2021-02-03	12	Lausanne (VD)	M	C	3380	2407	0.71213	0	0	extra	0	26801C
E2_12_2021_02_03	20210226_JG6YF	27972	2021-02-03	12	Lausanne (VD)	ORF8	T	5195	3064	0.589798	0	0	mut	0	27972T
E2_12_2021_02_03	20210226_JG6YF	28048	2021-02-03	12	Lausanne (VD)	ORF8	T	2662	1574	0.591285	0	0	mut	0	28048T
E2_12_2021_02_03	20210226_JG6YF	28111	2021-02-03	12	Lausanne (VD)	ORF8	G	4776	2701	0.565536	0	0	mut	0	28111G
E2_12_2021_02_03	20210226_JG6YF	28167	2021-02-03	12	Lausanne (VD)	ORF8	A	4644	0	0	mut	0	0	0	28167A
E2_12_2021_02_03	20210226_JG6YF	28280	2021-02-03	12	Lausanne (VD)	N	C	4416	2320	0.525362	0	0	mut	0	28280C
E2_12_2021_02_03	20210226_JG6YF	28281	2021-02-03	12	Lausanne (VD)	N	T	4416	2322	0.525815	0	0	mut	0	28281T
E2_12_2021_02_03	20210226_JG6YF	28282	2021-02-03	12	Lausanne (VD)	N	A	4416	2322	0.525815	0	0	mut	0	28282A
E2_12_2021_02_03	20210226_JG6YF	28512	2021-02-03	12	Lausanne (VD)	N	G	12013	0	0	mut	0	0	0	28512G
E2_12_2021_02_03	20210226_JG6YF	28877	2021-02-03	12	Lausanne (VD)	N	T	206	0	0	shared	0	0	0	28877T
E2_12_2021_02_03	20210226_JG6YF	28878	2021-02-03	12	Lausanne (VD)	N	C	206	0	0	shared	0	0	0	28878C
E2_12_2021_02_03	20210226_JG6YF	28887	2021-02-03	12	Lausanne (VD)	N	T	203	24	0.118227	0	0	0	mut	28887T
E2_12_2021_02_03	20210226_JG6YF	28977	2021-02-03	12	Lausanne (VD)	N	T	103	44	0.427184	0	0	mut	0	28977T
C2_12_2021_02_01	20210226_JG6YF	733	2021-02-01	12	Lausanne (VD)	ORF1ab	C	0	0		extra	0	0	0	733C
C2_12_2021_02_01	20210226_JG6YF	913	2021-02-01	12	Lausanne (VD)	ORF1ab	T	0	0		0	0	extra	0	913T
C2_12_2021_02_01	20210226_JG6YF	1059	2021-02-01	12	Lausanne (VD)	ORF1ab	T	0	0		0	0	0	mut	1059T
C2_12_2021_02_01	20210226_JG6YF	2749	2021-02-01	12	Lausanne (VD)	ORF1ab	T	0	0		extra	0	0	0	2749T
C2_12_2021_02_01	20210226_JG6YF	3267	2021-02-01	12	Lausanne (VD)	ORF1ab	T	0	0		0	0	mut	0	3267T
C2_12_2021_02_01	20210226_JG6YF	3828	2021-02-01	12	Lausanne (VD)	ORF1ab	T	0	0		mut	0	0	0	3828T
C2_12_2021_02_01	20210226_JG6YF	5230	2021-02-01	12	Lausanne (VD)	ORF1ab	T	0	0		0	0	0	mut	5230T
C2_12_2021_02_01	20210226_JG6YF	5388	2021-02-01	12	Lausanne (VD)	ORF1ab	A	0	0		0	0	mut	0	5388A
C2_12_2021_02_01	20210226_JG6YF	5648	2021-02-01	12	Lausanne (VD)	ORF1ab	C	0	0		mut	0	0	0	5648C
C2_12_2021_02_01	20210226_JG6YF	5986	2021-02-01	12	Lausanne (VD)	ORF1ab	T	0	0		0	0	extra	0	5986T
C2_12_2021_02_01	20210226_JG6YF	6954	2021-02-01	12	Lausanne (VD)	ORF1ab	C	0	0		0	0	mut	0	6954C
C2_12_2021_02_01	20210226_JG6YF	8660	2021-02-01	12	Lausanne (VD)	ORF1ab	T	0	0		0	0	0	subset	8660T
C2_12_2021_02_01	20210226_JG6YF	8964	2021-02-01	12	Lausanne (VD)	ORF1ab	T	0	0		0	0	0	subset	8964T
C2_12_2021_02_01	20210226_JG6YF	10323	2021-02-01	12	Lausanne (VD)	ORF1ab	G	0	0		0	0	0	mut	10323G
C2_12_2021_02_01	20210226_JG6YF	11288	2021-02-01	12	Lausanne (VD)	ORF1ab	-	0	0		extra	0	extra	extra	-11288
C2_12_2021_02_01	20210226_JG6YF	11289	2021-02-01	12	Lausanne (VD)	ORF1ab	-	0	0		extra	0	extra	extra	-11289
C2_12_2021_02_01	20210226_JG6YF	11290	2021-02-01	12	Lausanne (VD)	ORF1ab	-	0	0		extra	0	extra	extra	-11290
C2_12_2021_02_01	20210226_JG6YF	11291	2021-02-01	12	Lausanne (VD)	ORF1ab	-	0	0		extra	0	extra	extra	-11291
C2_12_2021_02_01	20210226_JG6YF	11292	2021-02-01	12	Lausanne (VD)	ORF1ab	-	0	0		extra	0	extra	extra	-11292
C2_12_2021_02_01	20210226_JG6YF	11293	2021-02-01	12	Lausanne (VD)	ORF1ab	-	0	0		extra	0	extra	extra	-11293
C2_12_2021_02_01	20210226_JG6YF	11294	2021-02-01	12	Lausanne (VD)	ORF1ab	-	0	0		extra	0	extra	extra	-11294
C2_12_2021_02_01	20210226_JG6YF	11295	2021-02-01	12	Lausanne (VD)	ORF1ab	-	0	0		extra	0	extra	extra	-11295
C2_12_2021_02_01	20210226_JG6YF	11296	2021-02-01	12	Lausanne (VD)	ORF1ab	-	0	0		extra	0	extra	extra	-11296
C2_12_2021_02_01	20210226_JG6YF	12778	2021-02-01	12	Lausanne (VD)	ORF1ab	T	0	0		extra	0	0	0	12778T
C2_12_2021_02_01	20210226_JG6YF	13843	2021-02-01	12	Lausanne (VD)	ORF1ab	T	0	0		0	0	0	subset	13843T
C2_12_2021_02_01	20210226_JG6YF	13860	2021-02-01	12	Lausanne (VD)	ORF1ab	T	0	0		extra	0	0	0	13860T
C2_12_2021_02_01	20210226_JG6YF	14408	2021-02-01	12	Lausanne (VD)	ORF1ab	T	0	0		0	0	0	shared	14408T
C2_12_2021_02_01	20210226_JG6YF	14676	2021-02-01	12	Lausanne (VD)	ORF1ab	T	0	0		0	0	extra	0	14676T
C2_12_2021_02_01	20210226_JG6YF	15279	2021-02-01	12	Lausanne (VD)	ORF1ab	T	0	0		0	0	extra	0	15279T
C2_12_2021_02_01	20210226_JG6YF	16176	2021-02-01	12	Lausanne (VD)	ORF1ab	C	0	0		0	0	extra	0	16176C
C2_12_2021_02_01	20210226_JG6YF	17259	2021-02-01	12	Lausanne (VD)	ORF1ab	T	0	0		shared	0	0	0	17259T
C2_12_2021_02_01	20210226_JG6YF	17999	2021-02-01	12	Lausanne (VD)	ORF1ab	T	0	0		0	0	0	subset	17999T
C2_12_2021_02_01	20210226_JG6YF	21614	2021-02-01	12	Lausanne (VD)	S	T	0	0		shared	0	0	subset	21614T
C2_12_2021_02_01	20210226_JG6YF	21621	2021-02-01	12	Lausanne (VD)	S	A	0	0		mut	0	0	0	21621A
C2_12_2021_02_01	20210226_JG6YF	21638	2021-02-01	12	Lausanne (VD)	S	T	0	0		mut	0	0	0	21638T
C2_12_2021_02_01	20210226_JG6YF	21765	2021-02-01	12	Lausanne (VD)	S	-	0	0		0	0	extra	0	-21765
C2_12_2021_02_01	20210226_JG6YF	21766	2021-02-01	12	Lausanne (VD)	S	-	0	0		0	0	extra	0	-21766
C2_12_2021_02_01	20210226_JG6YF	21767	2021-02-01	12	Lausanne (VD)	S	-	0	0		0	0	extra	0	-21767
C2_12_2021_02_01	20210226_JG6YF	21768	2021-02-01	12	Lausanne (VD)	S	-	0	0		0	0	extra	0	-21768
C2_12_2021_02_01	20210226_JG6YF	21769	2021-02-01	12	Lausanne (VD)	S	-	0	0		0	0	extra	0	-21769
C2_12_2021_02_01	20210226_JG6YF	21770	2021-02-01	12	Lausanne (VD)	S	-	0	0		0	0	extra	0	-21770
C2_12_2021_02_01	20210226_JG6YF	21801	2021-02-01	12	Lausanne (VD)	S	C	0	0		0	0	0	mut	21801C
C2_12_2021_02_01	20210226_JG6YF	21974	2021-02-01	12	Lausanne (VD)	S	T	0	0		shared	0	0	0	21974T
C2_12_2021_02_01	20210226_JG6YF	21991	2021-02-01	12	Lausanne (VD)	S	-	0	0		0	0	extra	0	-21991
C2_12_2021_02_01	20210226_JG6YF	21992	2021-02-01	12	Lausanne (VD)	S	-	0	0		0	0	extra	0	-21992
C2_12_2021_02_01	20210226_JG6YF	21993	2021-02-01	12	Lausanne (VD)	S	-	0	0		0	0	extra	0	-21993
C2_12_2021_02_01	20210226_JG6YF	22132	2021-02-01	12	Lausanne (VD)	S	T	0	0		subset	0	0	0	22132T
C2_12_2021_02_01	20210226_JG6YF	22206	2021-02-01	12	Lausanne (VD)	S	G	0	0		0	0	0	subset	22206G
C2_12_2021_02_01	20210226_JG6YF	22299	2021-02-01	12	Lausanne (VD)	S	T	0	0		0	0	0	subset	22299T
C2_12_2021_02_01	20210226_JG6YF	22812	2021-02-01	12	Lausanne (VD)	S	C	0	0		mut	0	0	0	22812C
C2_12_2021_02_01	20210226_JG6YF	22813	2021-02-01	12	Lausanne (VD)	S	T	0	0		0	0	0	mut	22813T
C2_12_2021_02_01	20210226_JG6YF	23012	2021-02-01	12	Lausanne (VD)	S	A	0	0		mut	0	0	mut	23012A
C2_12_2021_02_01	20210226_JG6YF	23063	2021-02-01	12	Lausanne (VD)	S	T	0	0		mut	0	mut	mut	23063T
C2_12_2021_02_01	20210226_JG6YF	23271	2021-02-01	12	Lausanne (VD)	S	A	0	0		0	0	mut	0	23271A
C2_12_2021_02_01	20210226_JG6YF	23403	2021-02-01	12	Lausanne (VD)	S	G	0	0		0	mut	0	shared	23403G
C2_12_2021_02_01	20210226_JG6YF	23525	2021-02-01	12	Lausanne (VD)	S	T	0	0		shared	0	0	0	23525T
C2_12_2021_02_01	20210226_JG6YF	23604	2021-02-01	12	Lausanne (VD)	S	A	0	0		0	0	mut	0	23604A
C2_12_2021_02_01	20210226_JG6YF	23664	2021-02-01	12	Lausanne (VD)	S	T	0	0		0	0	0	mut	23664T
C2_12_2021_02_01	20210226_JG6YF	23709	2021-02-01	12	Lausanne (VD)	S	T	0	0		0	0	mut	0	23709T
C2_12_2021_02_01	20210226_JG6YF	24506	2021-02-01	12	Lausanne (VD)	S	G	0	0		0	0	mut	0	24506G
C2_12_2021_02_01	20210226_JG6YF	24642	2021-02-01	12	Lausanne (VD)	S	T	0	0		mut	0	0	0	24642T
C2_12_2021_02_01	20210226_JG6YF	24914	2021-02-01	12	Lausanne (VD)	S	C	36362	0	0	0	0	mut	0	24914C
C2_12_2021_02_01	20210226_JG6YF	25563	2021-02-01	12	Lausanne (VD)	ORF3a	T	9694	9684	0.998968	0	0	0	mut	25563T
C2_12_2021_02_01	20210226_JG6YF	25904	2021-02-01	12	Lausanne (VD)	ORF3a	T	0	0		0	0	0	mut	25904T
C2_12_2021_02_01	20210226_JG6YF	26456	2021-02-01	12	Lausanne (VD)	E	T	0	0		0	0	0	mut	26456T
C2_12_2021_02_01	20210226_JG6YF	26801	2021-02-01	12	Lausanne (VD)	M	C	5359	5357	0.999627	0	0	extra	0	26801C
C2_12_2021_02_01	20210226_JG6YF	27972	2021-02-01	12	Lausanne (VD)	ORF8	T	2455	0	0	0	0	mut	0	27972T
C2_12_2021_02_01	20210226_JG6YF	28048	2021-02-01	12	Lausanne (VD)	ORF8	T	1229	0	0	0	0	mut	0	28048T
C2_12_2021_02_01	20210226_JG6YF	28111	2021-02-01	12	Lausanne (VD)	ORF8	G	1229	0	0	0	0	mut	0	28111G
C2_12_2021_02_01	20210226_JG6YF	28167	2021-02-01	12	Lausanne (VD)	ORF8	A	0	0		mut	0	0	0	28167A
C2_12_2021_02_01	20210226_JG6YF	28280	2021-02-01	12	Lausanne (VD)	N	C	0	0		0	0	mut	0	28280C
C2_12_2021_02_01	20210226_JG6YF	28281	2021-02-01	12	Lausanne (VD)	N	T	0	0		0	0	mut	0	28281T
C2_12_2021_02_01	20210226_JG6YF	28282	2021-02-01	12	Lausanne (VD)	N	A	0	0		0	0	mut	0	28282A
C2_12_2021_02_01	20210226_JG6YF	28512	2021-02-01	12	Lausanne (VD)	N	G	1841	0	0	mut	0	0	0	28512G
C2_12_2021_02_01	20210226_JG6YF	28877	2021-02-01	12	Lausanne (VD)	N	T	88	0	0	shared	0	0	0	28877T
C2_12_2021_02_01	20210226_JG6YF	28878	2021-02-01	12	Lausanne (VD)	N	C	88	0	0	shared	0	0	0	28878C
C2_12_2021_02_01	20210226_JG6YF	28887	2021-02-01	12	Lausanne (VD)	N	T	88	0	0	0	0	0	mut	28887T
C2_12_2021_02_01	20210226_JG6YF	28977	2021-02-01	12	Lausanne (VD)	N	T	44	0	0	0	0	mut	0	28977T
C5_12_2021_01_31	20210226_JG6YF	733	2021-01-31	12	Lausanne (VD)	ORF1ab	C	0	0		extra	0	0	0	733C
C5_12_2021_01_31	20210226_JG6YF	913	2021-01-31	12	Lausanne (VD)	ORF1ab	T	0	0		0	0	extra	0	913T
C5_12_2021_01_31	20210226_JG6YF	1059	2021-01-31	12	Lausanne (VD)	ORF1ab	T	0	0		0	0	0	mut	1059T
C5_12_2021_01_31	20210226_JG6YF	2749	2021-01-31	12	Lausanne (VD)	ORF1ab	T	0	0		extra	0	0	0	2749T
C5_12_2021_01_31	20210226_JG6YF	3267	2021-01-31	12	Lausanne (VD)	ORF1ab	T	0	0		0	0	mut	0	3267T
C5_12_2021_01_31	20210226_JG6YF	3828	2021-01-31	12	Lausanne (VD)	ORF1ab	T	0	0		mut	0	0	0	3828T
C5_12_2021_01_31	20210226_JG6YF	5230	2021-01-31	12	Lausanne (VD)	ORF1ab	T	0	0		0	0	0	mut	5230T
C5_12_2021_01_31	20210226_JG6YF	5388	2021-01-31	12	Lausanne (VD)	ORF1ab	A	0	0		0	0	mut	0	5388A
C5_12_2021_01_31	20210226_JG6YF	5648	2021-01-31	12	Lausanne (VD)	ORF1ab	C	12472	0	0	mut	0	0	0	5648C
C5_12_2021_01_31	20210226_JG6YF	5986	2021-01-31	12	Lausanne (VD)	ORF1ab	T	0	0		0	0	extra	0	5986T
C5_12_2021_01_31	20210226_JG6YF	6954	2021-01-31	12	Lausanne (VD)	ORF1ab	C	126267	0	0	0	0	mut	0	6954C
C5_12_2021_01_31	20210226_JG6YF	8660	2021-01-31	12	Lausanne (VD)	ORF1ab	T	0	0		0	0	0	subset	8660T
C5_12_2021_01_31	20210226_JG6YF	8964	2021-01-31	12	Lausanne (VD)	ORF1ab	T	3535	0	0	0	0	0	subset	8964T
C5_12_2021_01_31	20210226_JG6YF	10323	2021-01-31	12	Lausanne (VD)	ORF1ab	G	1524	0	0	0	0	0	mut	10323G
C5_12_2021_01_31	20210226_JG6YF	11288	2021-01-31	12	Lausanne (VD)	ORF1ab	-	0	0		extra	0	extra	extra	-11288
C5_12_2021_01_31	20210226_JG6YF	11289	2021-01-31	12	Lausanne (VD)	ORF1ab	-	0	0		extra	0	extra	extra	-11289
C5_12_2021_01_31	20210226_JG6YF	11290	2021-01-31	12	Lausanne (VD)	ORF1ab	-	0	0		extra	0	extra	extra	-11290
C5_12_2021_01_31	20210226_JG6YF	11291	2021-01-31	12	Lausanne (VD)	ORF1ab	-	0	0		extra	0	extra	extra	-11291
C5_12_2021_01_31	20210226_JG6YF	11292	2021-01-31	12	Lausanne (VD)	ORF1ab	-	0	0		extra	0	extra	extra	-11292
C5_12_2021_01_31	20210226_JG6YF	11293	2021-01-31	12	Lausanne (VD)	ORF1ab	-	0	0		extra	0	extra	extra	-11293
C5_12_2021_01_31	20210226_JG6YF	11294	2021-01-31	12	Lausanne (VD)	ORF1ab	-	0	0		extra	0	extra	extra	-11294
C5_12_2021_01_31	20210226_JG6YF	11295	2021-01-31	12	Lausanne (VD)	ORF1ab	-	0	0		extra	0	extra	extra	-11295
C5_12_2021_01_31	20210226_JG6YF	11296	2021-01-31	12	Lausanne (VD)	ORF1ab	-	0	0		extra	0	extra	extra	-11296
C5_12_2021_01_31	20210226_JG6YF	12778	2021-01-31	12	Lausanne (VD)	ORF1ab	T	4075	0	0	extra	0	0	0	12778T
C5_12_2021_01_31	20210226_JG6YF	13843	2021-01-31	12	Lausanne (VD)	ORF1ab	T	0	0		0	0	0	subset	13843T
C5_12_2021_01_31	20210226_JG6YF	13860	2021-01-31	12	Lausanne (VD)	ORF1ab	T	0	0		extra	0	0	0	13860T
C5_12_2021_01_31	20210226_JG6YF	14408	2021-01-31	12	Lausanne (VD)	ORF1ab	T	21806	21797	0.999587	0	0	0	shared	14408T
C5_12_2021_01_31	20210226_JG6YF	14676	2021-01-31	12	Lausanne (VD)	ORF1ab	T	0	0		0	0	extra	0	14676T
C5_12_2021_01_31	20210226_JG6YF	15279	2021-01-31	12	Lausanne (VD)	ORF1ab	T	0	0		0	0	extra	0	15279T
C5_12_2021_01_31	20210226_JG6YF	16176	2021-01-31	12	Lausanne (VD)	ORF1ab	C	0	0		0	0	extra	0	16176C
C5_12_2021_01_31	20210226_JG6YF	17259	2021-01-31	12	Lausanne (VD)	ORF1ab	T	0	0		shared	0	0	0	17259T
C5_12_2021_01_31	20210226_JG6YF	17999	2021-01-31	12	Lausanne (VD)	ORF1ab	T	0	0		0	0	0	subset	17999T
C5_12_2021_01_31	20210226_JG6YF	21614	2021-01-31	12	Lausanne (VD)	S	T	0	0		shared	0	0	subset	21614T
C5_12_2021_01_31	20210226_JG6YF	21621	2021-01-31	12	Lausanne (VD)	S	A	0	0		mut	0	0	0	21621A
C5_12_2021_01_31	20210226_JG6YF	21638	2021-01-31	12	Lausanne (VD)	S	T	0	0		mut	0	0	0	21638T
C5_12_2021_01_31	20210226_JG6YF	21765	2021-01-31	12	Lausanne (VD)	S	-	0	0		0	0	extra	0	-21765
C5_12_2021_01_31	20210226_JG6YF	21766	2021-01-31	12	Lausanne (VD)	S	-	0	0		0	0	extra	0	-21766
C5_12_2021_01_31	20210226_JG6YF	21767	2021-01-31	12	Lausanne (VD)	S	-	0	0		0	0	extra	0	-21767
C5_12_2021_01_31	20210226_JG6YF	21768	2021-01-31	12	Lausanne (VD)	S	-	0	0		0	0	extra	0	-21768
C5_12_2021_01_31	20210226_JG6YF	21769	2021-01-31	12	Lausanne (VD)	S	-	0	0		0	0	extra	0	-21769
C5_12_2021_01_31	20210226_JG6YF	21770	2021-01-31	12	Lausanne (VD)	S	-	0	0		0	0	extra	0	-21770
C5_12_2021_01_31	20210226_JG6YF	21801	2021-01-31	12	Lausanne (VD)	S	C	0	0		0	0	0	mut	21801C
C5_12_2021_01_31	20210226_JG6YF	21974	2021-01-31	12	Lausanne (VD)	S	T	0	0		shared	0	0	0	21974T
C5_12_2021_01_31	20210226_JG6YF	21991	2021-01-31	12	Lausanne (VD)	S	-	0	0		0	0	extra	0	-21991
C5_12_2021_01_31	20210226_JG6YF	21992	2021-01-31	12	Lausanne (VD)	S	-	0	0		0	0	extra	0	-21992
C5_12_2021_01_31	20210226_JG6YF	21993	2021-01-31	12	Lausanne (VD)	S	-	0	0		0	0	extra	0	-21993
C5_12_2021_01_31	20210226_JG6YF	22132	2021-01-31	12	Lausanne (VD)	S	T	0	0		subset	0	0	0	22132T
C5_12_2021_01_31	20210226_JG6YF	22206	2021-01-31	12	Lausanne (VD)	S	G	0	0		0	0	0	subset	22206G
C5_12_2021_01_31	20210226_JG6YF	22299	2021-01-31	12	Lausanne (VD)	S	T	0	0		0	0	0	subset	22299T
C5_12_2021_01_31	20210226_JG6YF	22812	2021-01-31	12	Lausanne (VD)	S	C	0	0		mut	0	0	0	22812C
C5_12_2021_01_31	20210226_JG6YF	22813	2021-01-31	12	Lausanne (VD)	S	T	0	0		0	0	0	mut	22813T
C5_12_2021_01_31	20210226_JG6YF	23012	2021-01-31	12	Lausanne (VD)	S	A	0	0		mut	0	0	mut	23012A
C5_12_2021_01_31	20210226_JG6YF	23063	2021-01-31	12	Lausanne (VD)	S	T	0	0		mut	0	mut	mut	23063T
C5_12_2021_01_31	20210226_JG6YF	23271	2021-01-31	12	Lausanne (VD)	S	A	0	0		0	0	mut	0	23271A
C5_12_2021_01_31	20210226_JG6YF	23403	2021-01-31	12	Lausanne (VD)	S	G	0	0		0	mut	0	shared	23403G
C5_12_2021_01_31	20210226_JG6YF	23525	2021-01-31	12	Lausanne (VD)	S	T	0	0		shared	0	0	0	23525T
C5_12_2021_01_31	20210226_JG6YF	23604	2021-01-31	12	Lausanne (VD)	S	A	0	0		0	0	mut	0	23604A
C5_12_2021_01_31	20210226_JG6YF	23664	2021-01-31	12	Lausanne (VD)	S	T	0	0		0	0	0	mut	23664T
C5_12_2021_01_31	20210226_JG6YF	23709	2021-01-31	12	Lausanne (VD)	S	T	0	0		0	0	mut	0	23709T
C5_12_2021_01_31	20210226_JG6YF	24506	2021-01-31	12	Lausanne (VD)	S	G	0	0		0	0	mut	0	24506G
C5_12_2021_01_31	20210226_JG6YF	24642	2021-01-31	12	Lausanne (VD)	S	T	0	0		mut	0	0	0	24642T
C5_12_2021_01_31	20210226_JG6YF	24914	2021-01-31	12	Lausanne (VD)	S	C	0	0		0	0	mut	0	24914C
C5_12_2021_01_31	20210226_JG6YF	25563	2021-01-31	12	Lausanne (VD)	ORF3a	T	0	0		0	0	0	mut	25563T
C5_12_2021_01_31	20210226_JG6YF	25904	2021-01-31	12	Lausanne (VD)	ORF3a	T	0	0		0	0	0	mut	25904T
C5_12_2021_01_31	20210226_JG6YF	26456	2021-01-31	12	Lausanne (VD)	E	T	0	0		0	0	0	mut	26456T
C5_12_2021_01_31	20210226_JG6YF	26801	2021-01-31	12	Lausanne (VD)	M	C	0	0		0	0	extra	0	26801C
C5_12_2021_01_31	20210226_JG6YF	27972	2021-01-31	12	Lausanne (VD)	ORF8	T	0	0		0	0	mut	0	27972T
C5_12_2021_01_31	20210226_JG6YF	28048	2021-01-31	12	Lausanne (VD)	ORF8	T	0	0		0	0	mut	0	28048T
C5_12_2021_01_31	20210226_JG6YF	28111	2021-01-31	12	Lausanne (VD)	ORF8	G	0	0		0	0	mut	0	28111G
C5_12_2021_01_31	20210226_JG6YF	28167	2021-01-31	12	Lausanne (VD)	ORF8	A	0	0		mut	0	0	0	28167A
C5_12_2021_01_31	20210226_JG6YF	28280	2021-01-31	12	Lausanne (VD)	N	C	0	0		0	0	mut	0	28280C
C5_12_2021_01_31	20210226_JG6YF	28281	2021-01-31	12	Lausanne (VD)	N	T	0	0		0	0	mut	0	28281T
C5_12_2021_01_31	20210226_JG6YF	28282	2021-01-31	12	Lausanne (VD)	N	A	0	0		0	0	mut	0	28282A
C5_12_2021_01_31	20210226_JG6YF	28512	2021-01-31	12	Lausanne (VD)	N	G	0	0		mut	0	0	0	28512G
C5_12_2021_01_31	20210226_JG6YF	28877	2021-01-31	12	Lausanne (VD)	N	T	0	0		shared	0	0	0	28877T
C5_12_2021_01_31	20210226_JG6YF	28878	2021-01-31	12	Lausanne (VD)	N	C	0	0		shared	0	0	0	28878C
C5_12_2021_01_31	20210226_JG6YF	28887	2021-01-31	12	Lausanne (VD)	N	T	0	0		0	0	0	mut	28887T
C5_12_2021_01_31	20210226_JG6YF	28977	2021-01-31	12	Lausanne (VD)	N	T	0	0		0	0	mut	0	28977T
B5_12_2021_01_26	20210226_JG6YF	733	2021-01-26	12	Lausanne (VD)	ORF1ab	C	184	0	0	extra	0	0	0	733C
B5_12_2021_01_26	20210226_JG6YF	913	2021-01-26	12	Lausanne (VD)	ORF1ab	T	184	70	0.380435	0	0	extra	0	913T
B5_12_2021_01_26	20210226_JG6YF	1059	2021-01-26	12	Lausanne (VD)	ORF1ab	T	8661	1892	0.218451	0	0	0	mut	1059T
B5_12_2021_01_26	20210226_JG6YF	2749	2021-01-26	12	Lausanne (VD)	ORF1ab	T	1206	0	0	extra	0	0	0	2749T
B5_12_2021_01_26	20210226_JG6YF	3267	2021-01-26	12	Lausanne (VD)	ORF1ab	T	2453	787	0.320832	0	0	mut	0	3267T
B5_12_2021_01_26	20210226_JG6YF	3828	2021-01-26	12	Lausanne (VD)	ORF1ab	T	3155	0	0	mut	0	0	0	3828T
B5_12_2021_01_26	20210226_JG6YF	5230	2021-01-26	12	Lausanne (VD)	ORF1ab	T	17413	0	0	0	0	0	mut	5230T
B5_12_2021_01_26	20210226_JG6YF	5388	2021-01-26	12	Lausanne (VD)	ORF1ab	A	127	69	0.543307	0	0	mut	0	5388A
B5_12_2021_01_26	20210226_JG6YF	5648	2021-01-26	12	Lausanne (VD)	ORF1ab	C	9690	0	0	mut	0	0	0	5648C
B5_12_2021_01_26	20210226_JG6YF	5986	2021-01-26	12	Lausanne (VD)	ORF1ab	T	2731	173	0.0633468	0	0	extra	0	5986T
B5_12_2021_01_26	20210226_JG6YF	6954	2021-01-26	12	Lausanne (VD)	ORF1ab	C	21091	0	0	0	0	mut	0	6954C
B5_12_2021_01_26	20210226_JG6YF	8660	2021-01-26	12	Lausanne (VD)	ORF1ab	T	2711	0	0	0	0	0	subset	8660T
B5_12_2021_01_26	20210226_JG6YF	8964	2021-01-26	12	Lausanne (VD)	ORF1ab	T	1638	0	0	0	0	0	subset	8964T
B5_12_2021_01_26	20210226_JG6YF	10323	2021-01-26	12	Lausanne (VD)	ORF1ab	G	0	0		0	0	0	mut	10323G
B5_12_2021_01_26	20210226_JG6YF	11288	2021-01-26	12	Lausanne (VD)	ORF1ab	-	14783	0	0	extra	0	extra	extra	-11288
B5_12_2021_01_26	20210226_JG6YF	11289	2021-01-26	12	Lausanne (VD)	ORF1ab	-	14783	0	0	extra	0	extra	extra	-11289
B5_12_2021_01_26	20210226_JG6YF	11290	2021-01-26	12	Lausanne (VD)	ORF1ab	-	14783	0	0	extra	0	extra	extra	-11290
B5_12_2021_01_26	20210226_JG6YF	11291	2021-01-26	12	Lausanne (VD)	ORF1ab	-	14783	0	0	extra	0	extra	extra	-11291
B5_12_2021_01_26	20210226_JG6YF	11292	2021-01-26	12	Lausanne (VD)	ORF1ab	-	14783	0	0	extra	0	extra	extra	-11292
B5_12_2021_01_26	20210226_JG6YF	11293	2021-01-26	12	Lausanne (VD)	ORF1ab	-	14783	0	0	extra	0	extra	extra	-11293
B5_12_2021_01_26	20210226_JG6YF	11294	2021-01-26	12	Lausanne (VD)	ORF1ab	-	14783	0	0	extra	0	extra	extra	-11294
B5_12_2021_01_26	20210226_JG6YF	11295	2021-01-26	12	Lausanne (VD)	ORF1ab	-	14783	0	0	extra	0	extra	extra	-11295
B5_12_2021_01_26	20210226_JG6YF	11296	2021-01-26	12	Lausanne (VD)	ORF1ab	-	14783	0	0	extra	0	extra	extra	-11296
B5_12_2021_01_26	20210226_JG6YF	12778	2021-01-26	12	Lausanne (VD)	ORF1ab	T	19172	0	0	extra	0	0	0	12778T
B5_12_2021_01_26	20210226_JG6YF	13843	2021-01-26	12	Lausanne (VD)	ORF1ab	T	10917	0	0	0	0	0	subset	13843T
B5_12_2021_01_26	20210226_JG6YF	13860	2021-01-26	12	Lausanne (VD)	ORF1ab	T	6042	0	0	extra	0	0	0	13860T
B5_12_2021_01_26	20210226_JG6YF	14408	2021-01-26	12	Lausanne (VD)	ORF1ab	T	5061	5059	0.999605	0	0	0	shared	14408T
B5_12_2021_01_26	20210226_JG6YF	14676	2021-01-26	12	Lausanne (VD)	ORF1ab	T	1678	313	0.186532	0	0	extra	0	14676T
B5_12_2021_01_26	20210226_JG6YF	15279	2021-01-26	12	Lausanne (VD)	ORF1ab	T	4494	0	0	0	0	extra	0	15279T
B5_12_2021_01_26	20210226_JG6YF	16176	2021-01-26	12	Lausanne (VD)	ORF1ab	C	304	0	0	0	0	extra	0	16176C
B5_12_2021_01_26	20210226_JG6YF	17259	2021-01-26	12	Lausanne (VD)	ORF1ab	T	3597	0	0	shared	0	0	0	17259T
B5_12_2021_01_26	20210226_JG6YF	17999	2021-01-26	12	Lausanne (VD)	ORF1ab	T	4460	0	0	0	0	0	subset	17999T
B5_12_2021_01_26	20210226_JG6YF	21614	2021-01-26	12	Lausanne (VD)	S	T	3225	0	0	shared	0	0	subset	21614T
B5_12_2021_01_26	20210226_JG6YF	21621	2021-01-26	12	Lausanne (VD)	S	A	3225	0	0	mut	0	0	0	21621A
B5_12_2021_01_26	20210226_JG6YF	21638	2021-01-26	12	Lausanne (VD)	S	T	3220	0	0	mut	0	0	0	21638T
B5_12_2021_01_26	20210226_JG6YF	21765	2021-01-26	12	Lausanne (VD)	S	-	10619	3267	0.307656	0	0	extra	0	-21765
B5_12_2021_01_26	20210226_JG6YF	21766	2021-01-26	12	Lausanne (VD)	S	-	10625	3267	0.307482	0	0	extra	0	-21766
B5_12_2021_01_26	20210226_JG6YF	21767	2021-01-26	12	Lausanne (VD)	S	-	10641	3267	0.30702	0	0	extra	0	-21767
B5_12_2021_01_26	20210226_JG6YF	21768	2021-01-26	12	Lausanne (VD)	S	-	10646	3267	0.306876	0	0	extra	0	-21768
B5_12_2021_01_26	20210226_JG6YF	21769	2021-01-26	12	Lausanne (VD)	S	-	10655	3267	0.306617	0	0	extra	0	-21769
B5_12_2021_01_26	20210226_JG6YF	21770	2021-01-26	12	Lausanne (VD)	S	-	10665	3266	0.306235	0	0	extra	0	-21770
B5_12_2021_01_26	20210226_JG6YF	21801	2021-01-26	12	Lausanne (VD)	S	C	19959	0	0	0	0	0	mut	21801C
B5_12_2021_01_26	20210226_JG6YF	21974	2021-01-26	12	Lausanne (VD)	S	T	15411	0	0	shared	0	0	0	21974T
B5_12_2021_01_26	20210226_JG6YF	21991	2021-01-26	12	Lausanne (VD)	S	-	15525	5664	0.364831	0	0	extra	0	-21991
B5_12_2021_01_26	20210226_JG6YF	21992	2021-01-26	12	Lausanne (VD)	S	-	15528	5664	0.36476	0	0	extra	0	-21992
B5_12_2021_01_26	20210226_JG6YF	21993	2021-01-26	12	Lausanne (VD)	S	-	15528	5659	0.364438	0	0	extra	0	-21993
B5_12_2021_01_26	20210226_JG6YF	22132	2021-01-26	12	Lausanne (VD)	S	T	9874	0	0	subset	0	0	0	22132T
B5_12_2021_01_26	20210226_JG6YF	22206	2021-01-26	12	Lausanne (VD)	S	G	8626	0	0	0	0	0	subset	22206G
B5_12_2021_01_26	20210226_JG6YF	22299	2021-01-26	12	Lausanne (VD)	S	T	12253	0	0	0	0	0	subset	22299T
B5_12_2021_01_26	20210226_JG6YF	22812	2021-01-26	12	Lausanne (VD)	S	C	24006	0	0	mut	0	0	0	22812C
B5_12_2021_01_26	20210226_JG6YF	22813	2021-01-26	12	Lausanne (VD)	S	T	24037	0	0	0	0	0	mut	22813T
B5_12_2021_01_26	20210226_JG6YF	23012	2021-01-26	12	Lausanne (VD)	S	A	44347	0	0	mut	0	0	mut	23012A
B5_12_2021_01_26	20210226_JG6YF	23063	2021-01-26	12	Lausanne (VD)	S	T	22687	3875	0.170803	mut	0	mut	mut	23063T
B5_12_2021_01_26	20210226_JG6YF	23271	2021-01-26	12	Lausanne (VD)	S	A	8619	0	0	0	0	mut	0	23271A
B5_12_2021_01_26	20210226_JG6YF	23403	2021-01-26	12	Lausanne (VD)	S	G	8317	8315	0.99976	0	mut	0	shared	23403G
B5_12_2021_01_26	20210226_JG6YF	23525	2021-01-26	12	Lausanne (VD)	S	T	4365	0	0	shared	0	0	0	23525T
B5_12_2021_01_26	20210226_JG6YF	23604	2021-01-26	12	Lausanne (VD)	S	A	7345	1485	0.202178	0	0	mut	0	23604A
B5_12_2021_01_26	20210226_JG6YF	23664	2021-01-26	12	Lausanne (VD)	S	T	8420	0	0	0	0	0	mut	23664T
B5_12_2021_01_26	20210226_JG6YF	23709	2021-01-26	12	Lausanne (VD)	S	T	4639	955	0.205863	0	0	mut	0	23709T
B5_12_2021_01_26	20210226_JG6YF	24506	2021-01-26	12	Lausanne (VD)	S	G	6485	2838	0.437625	0	0	mut	0	24506G
B5_12_2021_01_26	20210226_JG6YF	24642	2021-01-26	12	Lausanne (VD)	S	T	11008	0	0	mut	0	0	0	24642T
B5_12_2021_01_26	20210226_JG6YF	24914	2021-01-26	12	Lausanne (VD)	S	C	49705	7848	0.157892	0	0	mut	0	24914C
B5_12_2021_01_26	20210226_JG6YF	25563	2021-01-26	12	Lausanne (VD)	ORF3a	T	9947	1	0.000100533	0	0	0	mut	25563T
B5_12_2021_01_26	20210226_JG6YF	25904	2021-01-26	12	Lausanne (VD)	ORF3a	T	2879	0	0	0	0	0	mut	25904T
B5_12_2021_01_26	20210226_JG6YF	26456	2021-01-26	12	Lausanne (VD)	E	T	2150	0	0	0	0	0	mut	26456T
B5_12_2021_01_26	20210226_JG6YF	26801	2021-01-26	12	Lausanne (VD)	M	C	4959	3964	0.799355	0	0	extra	0	26801C
B5_12_2021_01_26	20210226_JG6YF	27972	2021-01-26	12	Lausanne (VD)	ORF8	T	7777	1883	0.242124	0	0	mut	0	27972T
B5_12_2021_01_26	20210226_JG6YF	28048	2021-01-26	12	Lausanne (VD)	ORF8	T	3991	958	0.24004	0	0	mut	0	28048T
B5_12_2021_01_26	20210226_JG6YF	28111	2021-01-26	12	Lausanne (VD)	ORF8	G	7649	3274	0.42803	0	0	mut	0	28111G
B5_12_2021_01_26	20210226_JG6YF	28167	2021-01-26	12	Lausanne (VD)	ORF8	A	7441	0	0	mut	0	0	0	28167A
B5_12_2021_01_26	20210226_JG6YF	28280	2021-01-26	12	Lausanne (VD)	N	C	7665	4750	0.6197	0	0	mut	0	28280C
B5_12_2021_01_26	20210226_JG6YF	28281	2021-01-26	12	Lausanne (VD)	N	T	7665	4747	0.619309	0	0	mut	0	28281T
B5_12_2021_01_26	20210226_JG6YF	28282	2021-01-26	12	Lausanne (VD)	N	A	7665	4752	0.619961	0	0	mut	0	28282A
B5_12_2021_01_26	20210226_JG6YF	28512	2021-01-26	12	Lausanne (VD)	N	G	10037	0	0	mut	0	0	0	28512G
B5_12_2021_01_26	20210226_JG6YF	28877	2021-01-26	12	Lausanne (VD)	N	T	308	0	0	shared	0	0	0	28877T
B5_12_2021_01_26	20210226_JG6YF	28878	2021-01-26	12	Lausanne (VD)	N	C	308	0	0	shared	0	0	0	28878C
B5_12_2021_01_26	20210226_JG6YF	28887	2021-01-26	12	Lausanne (VD)	N	T	301	0	0	0	0	0	mut	28887T
B5_12_2021_01_26	20210226_JG6YF	28977	2021-01-26	12	Lausanne (VD)	N	T	154	59	0.383117	0	0	mut	0	28977T
A5_12_2021_01_24	20210226_JG6YF	733	2021-01-24	12	Lausanne (VD)	ORF1ab	C	236	0	0	extra	0	0	0	733C
A5_12_2021_01_24	20210226_JG6YF	913	2021-01-24	12	Lausanne (VD)	ORF1ab	T	236	0	0	0	0	extra	0	913T
A5_12_2021_01_24	20210226_JG6YF	1059	2021-01-24	12	Lausanne (VD)	ORF1ab	T	4942	0	0	0	0	0	mut	1059T
A5_12_2021_01_24	20210226_JG6YF	2749	2021-01-24	12	Lausanne (VD)	ORF1ab	T	280	0	0	extra	0	0	0	2749T
A5_12_2021_01_24	20210226_JG6YF	3267	2021-01-24	12	Lausanne (VD)	ORF1ab	T	1222	0	0	0	0	mut	0	3267T
A5_12_2021_01_24	20210226_JG6YF	3828	2021-01-24	12	Lausanne (VD)	ORF1ab	T	2079	0	0	mut	0	0	0	3828T
A5_12_2021_01_24	20210226_JG6YF	5230	2021-01-24	12	Lausanne (VD)	ORF1ab	T	17942	0	0	0	0	0	mut	5230T
A5_12_2021_01_24	20210226_JG6YF	5388	2021-01-24	12	Lausanne (VD)	ORF1ab	A	115	0	0	0	0	mut	0	5388A
A5_12_2021_01_24	20210226_JG6YF	5648	2021-01-24	12	Lausanne (VD)	ORF1ab	C	15790	0	0	mut	0	0	0	5648C
A5_12_2021_01_24	20210226_JG6YF	5986	2021-01-24	12	Lausanne (VD)	ORF1ab	T	9829	0	0	0	0	extra	0	5986T
A5_12_2021_01_24	20210226_JG6YF	6954	2021-01-24	12	Lausanne (VD)	ORF1ab	C	28056	15329	0.546372	0	0	mut	0	6954C
A5_12_2021_01_24	20210226_JG6YF	8660	2021-01-24	12	Lausanne (VD)	ORF1ab	T	6971	0	0	0	0	0	subset	8660T
A5_12_2021_01_24	20210226_JG6YF	8964	2021-01-24	12	Lausanne (VD)	ORF1ab	T	2488	0	0	0	0	0	subset	8964T
A5_12_2021_01_24	20210226_JG6YF	10323	2021-01-24	12	Lausanne (VD)	ORF1ab	G	107	0	0	0	0	0	mut	10323G
A5_12_2021_01_24	20210226_JG6YF	11288	2021-01-24	12	Lausanne (VD)	ORF1ab	-	8057	2569	0.318853	extra	0	extra	extra	-11288
A5_12_2021_01_24	20210226_JG6YF	11289	2021-01-24	12	Lausanne (VD)	ORF1ab	-	8057	2568	0.318729	extra	0	extra	extra	-11289
A5_12_2021_01_24	20210226_JG6YF	11290	2021-01-24	12	Lausanne (VD)	ORF1ab	-	8057	2568	0.318729	extra	0	extra	extra	-11290
A5_12_2021_01_24	20210226_JG6YF	11291	2021-01-24	12	Lausanne (VD)	ORF1ab	-	8057	2569	0.318853	extra	0	extra	extra	-11291
A5_12_2021_01_24	20210226_JG6YF	11292	2021-01-24	12	Lausanne (VD)	ORF1ab	-	8057	2566	0.318481	extra	0	extra	extra	-11292
A5_12_2021_01_24	20210226_JG6YF	11293	2021-01-24	12	Lausanne (VD)	ORF1ab	-	8057	2566	0.318481	extra	0	extra	extra	-11293
A5_12_2021_01_24	20210226_JG6YF	11294	2021-01-24	12	Lausanne (VD)	ORF1ab	-	8057	2566	0.318481	extra	0	extra	extra	-11294
A5_12_2021_01_24	20210226_JG6YF	11295	2021-01-24	12	Lausanne (VD)	ORF1ab	-	8057	2566	0.318481	extra	0	extra	extra	-11295
A5_12_2021_01_24	20210226_JG6YF	11296	2021-01-24	12	Lausanne (VD)	ORF1ab	-	8057	2566	0.318481	extra	0	extra	extra	-11296
A5_12_2021_01_24	20210226_JG6YF	12778	2021-01-24	12	Lausanne (VD)	ORF1ab	T	17970	0	0	extra	0	0	0	12778T
A5_12_2021_01_24	20210226_JG6YF	13843	2021-01-24	12	Lausanne (VD)	ORF1ab	T	26464	0	0	0	0	0	subset	13843T
A5_12_2021_01_24	20210226_JG6YF	13860	2021-01-24	12	Lausanne (VD)	ORF1ab	T	14652	0	0	extra	0	0	0	13860T
A5_12_2021_01_24	20210226_JG6YF	14408	2021-01-24	12	Lausanne (VD)	ORF1ab	T	16146	16127	0.998823	0	0	0	shared	14408T
A5_12_2021_01_24	20210226_JG6YF	14676	2021-01-24	12	Lausanne (VD)	ORF1ab	T	1596	0	0	0	0	extra	0	14676T
A5_12_2021_01_24	20210226_JG6YF	15279	2021-01-24	12	Lausanne (VD)	ORF1ab	T	4026	0	0	0	0	extra	0	15279T
A5_12_2021_01_24	20210226_JG6YF	16176	2021-01-24	12	Lausanne (VD)	ORF1ab	C	879	0	0	0	0	extra	0	16176C
A5_12_2021_01_24	20210226_JG6YF	17259	2021-01-24	12	Lausanne (VD)	ORF1ab	T	0	0		shared	0	0	0	17259T
A5_12_2021_01_24	20210226_JG6YF	17999	2021-01-24	12	Lausanne (VD)	ORF1ab	T	0	0		0	0	0	subset	17999T
A5_12_2021_01_24	20210226_JG6YF	21614	2021-01-24	12	Lausanne (VD)	S	T	0	0		shared	0	0	subset	21614T
A5_12_2021_01_24	20210226_JG6YF	21621	2021-01-24	12	Lausanne (VD)	S	A	0	0		mut	0	0	0	21621A
A5_12_2021_01_24	20210226_JG6YF	21638	2021-01-24	12	Lausanne (VD)	S	T	0	0		mut	0	0	0	21638T
A5_12_2021_01_24	20210226_JG6YF	21765	2021-01-24	12	Lausanne (VD)	S	-	5364	5364	1	0	0	extra	0	-21765
A5_12_2021_01_24	20210226_JG6YF	21766	2021-01-24	12	Lausanne (VD)	S	-	5364	5364	1	0	0	extra	0	-21766
A5_12_2021_01_24	20210226_JG6YF	21767	2021-01-24	12	Lausanne (VD)	S	-	5364	5364	1	0	0	extra	0	-21767
A5_12_2021_01_24	20210226_JG6YF	21768	2021-01-24	12	Lausanne (VD)	S	-	5364	5364	1	0	0	extra	0	-21768
A5_12_2021_01_24	20210226_JG6YF	21769	2021-01-24	12	Lausanne (VD)	S	-	5365	5363	0.999627	0	0	extra	0	-21769
A5_12_2021_01_24	20210226_JG6YF	21770	2021-01-24	12	Lausanne (VD)	S	-	5370	5363	0.998696	0	0	extra	0	-21770
A5_12_2021_01_24	20210226_JG6YF	21801	2021-01-24	12	Lausanne (VD)	S	C	10285	0	0	0	0	0	mut	21801C
A5_12_2021_01_24	20210226_JG6YF	21974	2021-01-24	12	Lausanne (VD)	S	T	9815	0	0	shared	0	0	0	21974T
A5_12_2021_01_24	20210226_JG6YF	21991	2021-01-24	12	Lausanne (VD)	S	-	9862	9857	0.999493	0	0	extra	0	-21991
A5_12_2021_01_24	20210226_JG6YF	21992	2021-01-24	12	Lausanne (VD)	S	-	9862	9859	0.999696	0	0	extra	0	-21992
A5_12_2021_01_24	20210226_JG6YF	21993	2021-01-24	12	Lausanne (VD)	S	-	9866	9858	0.999189	0	0	extra	0	-21993
A5_12_2021_01_24	20210226_JG6YF	22132	2021-01-24	12	Lausanne (VD)	S	T	9100	0	0	subset	0	0	0	22132T
A5_12_2021_01_24	20210226_JG6YF	22206	2021-01-24	12	Lausanne (VD)	S	G	8074	0	0	0	0	0	subset	22206G
A5_12_2021_01_24	20210226_JG6YF	22299	2021-01-24	12	Lausanne (VD)	S	T	8028	0	0	0	0	0	subset	22299T
A5_12_2021_01_24	20210226_JG6YF	22812	2021-01-24	12	Lausanne (VD)	S	C	11674	0	0	mut	0	0	0	22812C
A5_12_2021_01_24	20210226_JG6YF	22813	2021-01-24	12	Lausanne (VD)	S	T	11689	0	0	0	0	0	mut	22813T
A5_12_2021_01_24	20210226_JG6YF	23012	2021-01-24	12	Lausanne (VD)	S	A	18458	0	0	mut	0	0	mut	23012A
A5_12_2021_01_24	20210226_JG6YF	23063	2021-01-24	12	Lausanne (VD)	S	T	9506	9501	0.999474	mut	0	mut	mut	23063T
A5_12_2021_01_24	20210226_JG6YF	23271	2021-01-24	12	Lausanne (VD)	S	A	0	0		0	0	mut	0	23271A
A5_12_2021_01_24	20210226_JG6YF	23403	2021-01-24	12	Lausanne (VD)	S	G	0	0		0	mut	0	shared	23403G
A5_12_2021_01_24	20210226_JG6YF	23525	2021-01-24	12	Lausanne (VD)	S	T	1383	0	0	shared	0	0	0	23525T
A5_12_2021_01_24	20210226_JG6YF	23604	2021-01-24	12	Lausanne (VD)	S	A	2267	2266	0.999559	0	0	mut	0	23604A
A5_12_2021_01_24	20210226_JG6YF	23664	2021-01-24	12	Lausanne (VD)	S	T	2588	0	0	0	0	0	mut	23664T
A5_12_2021_01_24	20210226_JG6YF	23709	2021-01-24	12	Lausanne (VD)	S	T	1382	1382	1	0	0	mut	0	23709T
A5_12_2021_01_24	20210226_JG6YF	24506	2021-01-24	12	Lausanne (VD)	S	G	0	0		0	0	mut	0	24506G
A5_12_2021_01_24	20210226_JG6YF	24642	2021-01-24	12	Lausanne (VD)	S	T	0	0		mut	0	0	0	24642T
A5_12_2021_01_24	20210226_JG6YF	24914	2021-01-24	12	Lausanne (VD)	S	C	46879	9915	0.211502	0	0	mut	0	24914C
A5_12_2021_01_24	20210226_JG6YF	25563	2021-01-24	12	Lausanne (VD)	ORF3a	T	10582	3523	0.332924	0	0	0	mut	25563T
A5_12_2021_01_24	20210226_JG6YF	25904	2021-01-24	12	Lausanne (VD)	ORF3a	T	2620	0	0	0	0	0	mut	25904T
A5_12_2021_01_24	20210226_JG6YF	26456	2021-01-24	12	Lausanne (VD)	E	T	806	0	0	0	0	0	mut	26456T
A5_12_2021_01_24	20210226_JG6YF	26801	2021-01-24	12	Lausanne (VD)	M	C	8887	8885	0.999775	0	0	extra	0	26801C
A5_12_2021_01_24	20210226_JG6YF	27972	2021-01-24	12	Lausanne (VD)	ORF8	T	5902	2636	0.446628	0	0	mut	0	27972T
A5_12_2021_01_24	20210226_JG6YF	28048	2021-01-24	12	Lausanne (VD)	ORF8	T	3034	1350	0.444957	0	0	mut	0	28048T
A5_12_2021_01_24	20210226_JG6YF	28111	2021-01-24	12	Lausanne (VD)	ORF8	G	4464	1993	0.446461	0	0	mut	0	28111G
A5_12_2021_01_24	20210226_JG6YF	28167	2021-01-24	12	Lausanne (VD)	ORF8	A	4293	0	0	mut	0	0	0	28167A
A5_12_2021_01_24	20210226_JG6YF	28280	2021-01-24	12	Lausanne (VD)	N	C	3030	1337	0.441254	0	0	mut	0	28280C
A5_12_2021_01_24	20210226_JG6YF	28281	2021-01-24	12	Lausanne (VD)	N	T	3030	1341	0.442574	0	0	mut	0	28281T
A5_12_2021_01_24	20210226_JG6YF	28282	2021-01-24	12	Lausanne (VD)	N	A	3030	1338	0.441584	0	0	mut	0	28282A
A5_12_2021_01_24	20210226_JG6YF	28512	2021-01-24	12	Lausanne (VD)	N	G	4016	0	0	mut	0	0	0	28512G
A5_12_2021_01_24	20210226_JG6YF	28877	2021-01-24	12	Lausanne (VD)	N	T	126	0	0	shared	0	0	0	28877T
A5_12_2021_01_24	20210226_JG6YF	28878	2021-01-24	12	Lausanne (VD)	N	C	126	0	0	shared	0	0	0	28878C
A5_12_2021_01_24	20210226_JG6YF	28887	2021-01-24	12	Lausanne (VD)	N	T	126	0	0	0	0	0	mut	28887T
A5_12_2021_01_24	20210226_JG6YF	28977	2021-01-24	12	Lausanne (VD)	N	T	63	0	0	0	0	mut	0	28977T
H4_12_2021_01_21	20210226_JG6YF	733	2021-01-21	12	Lausanne (VD)	ORF1ab	C	11	0	0	extra	0	0	0	733C
H4_12_2021_01_21	20210226_JG6YF	913	2021-01-21	12	Lausanne (VD)	ORF1ab	T	11	3	0.272727	0	0	extra	0	913T
H4_12_2021_01_21	20210226_JG6YF	1059	2021-01-21	12	Lausanne (VD)	ORF1ab	T	5604	0	0	0	0	0	mut	1059T
H4_12_2021_01_21	20210226_JG6YF	2749	2021-01-21	12	Lausanne (VD)	ORF1ab	T	14	0	0	extra	0	0	0	2749T
H4_12_2021_01_21	20210226_JG6YF	3267	2021-01-21	12	Lausanne (VD)	ORF1ab	T	280	27	0.0964286	0	0	mut	0	3267T
H4_12_2021_01_21	20210226_JG6YF	3828	2021-01-21	12	Lausanne (VD)	ORF1ab	T	5955	0	0	mut	0	0	0	3828T
H4_12_2021_01_21	20210226_JG6YF	5230	2021-01-21	12	Lausanne (VD)	ORF1ab	T	1340	0	0	0	0	0	mut	5230T
H4_12_2021_01_21	20210226_JG6YF	5388	2021-01-21	12	Lausanne (VD)	ORF1ab	A	92	0	0	0	0	mut	0	5388A
H4_12_2021_01_21	20210226_JG6YF	5648	2021-01-21	12	Lausanne (VD)	ORF1ab	C	1493	0	0	mut	0	0	0	5648C
H4_12_2021_01_21	20210226_JG6YF	5986	2021-01-21	12	Lausanne (VD)	ORF1ab	T	6303	1312	0.208155	0	0	extra	0	5986T
H4_12_2021_01_21	20210226_JG6YF	6954	2021-01-21	12	Lausanne (VD)	ORF1ab	C	246	0	0	0	0	mut	0	6954C
H4_12_2021_01_21	20210226_JG6YF	8660	2021-01-21	12	Lausanne (VD)	ORF1ab	T	3601	0	0	0	0	0	subset	8660T
H4_12_2021_01_21	20210226_JG6YF	8964	2021-01-21	12	Lausanne (VD)	ORF1ab	T	3442	0	0	0	0	0	subset	8964T
H4_12_2021_01_21	20210226_JG6YF	10323	2021-01-21	12	Lausanne (VD)	ORF1ab	G	69	0	0	0	0	0	mut	10323G
H4_12_2021_01_21	20210226_JG6YF	11288	2021-01-21	12	Lausanne (VD)	ORF1ab	-	509	0	0	extra	0	extra	extra	-11288
H4_12_2021_01_21	20210226_JG6YF	11289	2021-01-21	12	Lausanne (VD)	ORF1ab	-	509	0	0	extra	0	extra	extra	-11289
H4_12_2021_01_21	20210226_JG6YF	11290	2021-01-21	12	Lausanne (VD)	ORF1ab	-	509	0	0	extra	0	extra	extra	-11290
H4_12_2021_01_21	20210226_JG6YF	11291	2021-01-21	12	Lausanne (VD)	ORF1ab	-	509	0	0	extra	0	extra	extra	-11291
H4_12_2021_01_21	20210226_JG6YF	11292	2021-01-21	12	Lausanne (VD)	ORF1ab	-	509	0	0	extra	0	extra	extra	-11292
H4_12_2021_01_21	20210226_JG6YF	11293	2021-01-21	12	Lausanne (VD)	ORF1ab	-	509	0	0	extra	0	extra	extra	-11293
H4_12_2021_01_21	20210226_JG6YF	11294	2021-01-21	12	Lausanne (VD)	ORF1ab	-	509	0	0	extra	0	extra	extra	-11294
H4_12_2021_01_21	20210226_JG6YF	11295	2021-01-21	12	Lausanne (VD)	ORF1ab	-	509	0	0	extra	0	extra	extra	-11295
H4_12_2021_01_21	20210226_JG6YF	11296	2021-01-21	12	Lausanne (VD)	ORF1ab	-	509	0	0	extra	0	extra	extra	-11296
H4_12_2021_01_21	20210226_JG6YF	12778	2021-01-21	12	Lausanne (VD)	ORF1ab	T	12810	0	0	extra	0	0	0	12778T
H4_12_2021_01_21	20210226_JG6YF	13843	2021-01-21	12	Lausanne (VD)	ORF1ab	T	35872	0	0	0	0	0	subset	13843T
H4_12_2021_01_21	20210226_JG6YF	13860	2021-01-21	12	Lausanne (VD)	ORF1ab	T	20018	0	0	extra	0	0	0	13860T
H4_12_2021_01_21	20210226_JG6YF	14408	2021-01-21	12	Lausanne (VD)	ORF1ab	T	21773	21762	0.999495	0	0	0	shared	14408T
H4_12_2021_01_21	20210226_JG6YF	14676	2021-01-21	12	Lausanne (VD)	ORF1ab	T	183	14	0.0765027	0	0	extra	0	14676T
H4_12_2021_01_21	20210226_JG6YF	15279	2021-01-21	12	Lausanne (VD)	ORF1ab	T	2564	237	0.0924337	0	0	extra	0	15279T
H4_12_2021_01_21	20210226_JG6YF	16176	2021-01-21	12	Lausanne (VD)	ORF1ab	C	269	45	0.167286	0	0	extra	0	16176C
H4_12_2021_01_21	20210226_JG6YF	17259	2021-01-21	12	Lausanne (VD)	ORF1ab	T	1600	66	0.04125	shared	0	0	0	17259T
H4_12_2021_01_21	20210226_JG6YF	17999	2021-01-21	12	Lausanne (VD)	ORF1ab	T	1600	0	0	0	0	0	subset	17999T
H4_12_2021_01_21	20210226_JG6YF	21614	2021-01-21	12	Lausanne (VD)	S	T	674	0	0	shared	0	0	subset	21614T
H4_12_2021_01_21	20210226_JG6YF	21621	2021-01-21	12	Lausanne (VD)	S	A	674	0	0	mut	0	0	0	21621A
H4_12_2021_01_21	20210226_JG6YF	21638	2021-01-21	12	Lausanne (VD)	S	T	672	0	0	mut	0	0	0	21638T
H4_12_2021_01_21	20210226_JG6YF	21765	2021-01-21	12	Lausanne (VD)	S	-	6368	697	0.109454	0	0	extra	0	-21765
H4_12_2021_01_21	20210226_JG6YF	21766	2021-01-21	12	Lausanne (VD)	S	-	6369	697	0.109436	0	0	extra	0	-21766
H4_12_2021_01_21	20210226_JG6YF	21767	2021-01-21	12	Lausanne (VD)	S	-	6371	697	0.109402	0	0	extra	0	-21767
H4_12_2021_01_21	20210226_JG6YF	21768	2021-01-21	12	Lausanne (VD)	S	-	6373	697	0.109368	0	0	extra	0	-21768
H4_12_2021_01_21	20210226_JG6YF	21769	2021-01-21	12	Lausanne (VD)	S	-	6374	697	0.10935	0	0	extra	0	-21769
H4_12_2021_01_21	20210226_JG6YF	21770	2021-01-21	12	Lausanne (VD)	S	-	6375	697	0.109333	0	0	extra	0	-21770
H4_12_2021_01_21	20210226_JG6YF	21801	2021-01-21	12	Lausanne (VD)	S	C	11827	0	0	0	0	0	mut	21801C
H4_12_2021_01_21	20210226_JG6YF	21974	2021-01-21	12	Lausanne (VD)	S	T	6524	0	0	shared	0	0	0	21974T
H4_12_2021_01_21	20210226_JG6YF	21991	2021-01-21	12	Lausanne (VD)	S	-	6534	741	0.113407	0	0	extra	0	-21991
H4_12_2021_01_21	20210226_JG6YF	21992	2021-01-21	12	Lausanne (VD)	S	-	6534	741	0.113407	0	0	extra	0	-21992
H4_12_2021_01_21	20210226_JG6YF	21993	2021-01-21	12	Lausanne (VD)	S	-	6534	741	0.113407	0	0	extra	0	-21993
H4_12_2021_01_21	20210226_JG6YF	22132	2021-01-21	12	Lausanne (VD)	S	T	360	0	0	subset	0	0	0	22132T
H4_12_2021_01_21	20210226_JG6YF	22206	2021-01-21	12	Lausanne (VD)	S	G	310	0	0	0	0	0	subset	22206G
H4_12_2021_01_21	20210226_JG6YF	22299	2021-01-21	12	Lausanne (VD)	S	T	6370	0	0	0	0	0	subset	22299T
H4_12_2021_01_21	20210226_JG6YF	22812	2021-01-21	12	Lausanne (VD)	S	C	26723	0	0	mut	0	0	0	22812C
H4_12_2021_01_21	20210226_JG6YF	22813	2021-01-21	12	Lausanne (VD)	S	T	26791	0	0	0	0	0	mut	22813T
H4_12_2021_01_21	20210226_JG6YF	23012	2021-01-21	12	Lausanne (VD)	S	A	54134	6066	0.112055	mut	0	0	mut	23012A
H4_12_2021_01_21	20210226_JG6YF	23063	2021-01-21	12	Lausanne (VD)	S	T	27277	6324	0.231844	mut	0	mut	mut	23063T
H4_12_2021_01_21	20210226_JG6YF	23271	2021-01-21	12	Lausanne (VD)	S	A	609	82	0.134647	0	0	mut	0	23271A
H4_12_2021_01_21	20210226_JG6YF	23403	2021-01-21	12	Lausanne (VD)	S	G	601	601	1	0	mut	0	shared	23403G
H4_12_2021_01_21	20210226_JG6YF	23525	2021-01-21	12	Lausanne (VD)	S	T	988	0	0	shared	0	0	0	23525T
H4_12_2021_01_21	20210226_JG6YF	23604	2021-01-21	12	Lausanne (VD)	S	A	1621	502	0.309685	0	0	mut	0	23604A
H4_12_2021_01_21	20210226_JG6YF	23664	2021-01-21	12	Lausanne (VD)	S	T	1936	0	0	0	0	0	mut	23664T
H4_12_2021_01_21	20210226_JG6YF	23709	2021-01-21	12	Lausanne (VD)	S	T	1307	608	0.465187	0	0	mut	0	23709T
H4_12_2021_01_21	20210226_JG6YF	24506	2021-01-21	12	Lausanne (VD)	S	G	4964	1903	0.38336	0	0	mut	0	24506G
H4_12_2021_01_21	20210226_JG6YF	24642	2021-01-21	12	Lausanne (VD)	S	T	8260	0	0	mut	0	0	0	24642T
H4_12_2021_01_21	20210226_JG6YF	24914	2021-01-21	12	Lausanne (VD)	S	C	39270	0	0	0	0	mut	0	24914C
H4_12_2021_01_21	20210226_JG6YF	25563	2021-01-21	12	Lausanne (VD)	ORF3a	T	11280	2286	0.20266	0	0	0	mut	25563T
H4_12_2021_01_21	20210226_JG6YF	25904	2021-01-21	12	Lausanne (VD)	ORF3a	T	2865	0	0	0	0	0	mut	25904T
H4_12_2021_01_21	20210226_JG6YF	26456	2021-01-21	12	Lausanne (VD)	E	T	62	0	0	0	0	0	mut	26456T
H4_12_2021_01_21	20210226_JG6YF	26801	2021-01-21	12	Lausanne (VD)	M	C	1516	613	0.404354	0	0	extra	0	26801C
H4_12_2021_01_21	20210226_JG6YF	27972	2021-01-21	12	Lausanne (VD)	ORF8	T	1630	286	0.17546	0	0	mut	0	27972T
H4_12_2021_01_21	20210226_JG6YF	28048	2021-01-21	12	Lausanne (VD)	ORF8	T	830	143	0.172289	0	0	mut	0	28048T
H4_12_2021_01_21	20210226_JG6YF	28111	2021-01-21	12	Lausanne (VD)	ORF8	G	1526	314	0.205767	0	0	mut	0	28111G
H4_12_2021_01_21	20210226_JG6YF	28167	2021-01-21	12	Lausanne (VD)	ORF8	A	1479	0	0	mut	0	0	0	28167A
H4_12_2021_01_21	20210226_JG6YF	28280	2021-01-21	12	Lausanne (VD)	N	C	1435	337	0.234843	0	0	mut	0	28280C
H4_12_2021_01_21	20210226_JG6YF	28281	2021-01-21	12	Lausanne (VD)	N	T	1435	337	0.234843	0	0	mut	0	28281T
H4_12_2021_01_21	20210226_JG6YF	28282	2021-01-21	12	Lausanne (VD)	N	A	1435	337	0.234843	0	0	mut	0	28282A
H4_12_2021_01_21	20210226_JG6YF	28512	2021-01-21	12	Lausanne (VD)	N	G	2546	0	0	mut	0	0	0	28512G
H4_12_2021_01_21	20210226_JG6YF	28877	2021-01-21	12	Lausanne (VD)	N	T	8	0	0	shared	0	0	0	28877T
H4_12_2021_01_21	20210226_JG6YF	28878	2021-01-21	12	Lausanne (VD)	N	C	8	0	0	shared	0	0	0	28878C
H4_12_2021_01_21	20210226_JG6YF	28887	2021-01-21	12	Lausanne (VD)	N	T	8	0	0	0	0	0	mut	28887T
H4_12_2021_01_21	20210226_JG6YF	28977	2021-01-21	12	Lausanne (VD)	N	T	4	0	0	0	0	mut	0	28977T
G4_12_2021_01_19	20210226_JG6YF	733	2021-01-19	12	Lausanne (VD)	ORF1ab	C	205	0	0	extra	0	0	0	733C
G4_12_2021_01_19	20210226_JG6YF	913	2021-01-19	12	Lausanne (VD)	ORF1ab	T	205	0	0	0	0	extra	0	913T
G4_12_2021_01_19	20210226_JG6YF	1059	2021-01-19	12	Lausanne (VD)	ORF1ab	T	6134	0	0	0	0	0	mut	1059T
G4_12_2021_01_19	20210226_JG6YF	2749	2021-01-19	12	Lausanne (VD)	ORF1ab	T	0	0		extra	0	0	0	2749T
G4_12_2021_01_19	20210226_JG6YF	3267	2021-01-19	12	Lausanne (VD)	ORF1ab	T	0	0		0	0	mut	0	3267T
G4_12_2021_01_19	20210226_JG6YF	3828	2021-01-19	12	Lausanne (VD)	ORF1ab	T	1303	0	0	mut	0	0	0	3828T
G4_12_2021_01_19	20210226_JG6YF	5230	2021-01-19	12	Lausanne (VD)	ORF1ab	T	2047	0	0	0	0	0	mut	5230T
G4_12_2021_01_19	20210226_JG6YF	5388	2021-01-19	12	Lausanne (VD)	ORF1ab	A	0	0		0	0	mut	0	5388A
G4_12_2021_01_19	20210226_JG6YF	5648	2021-01-19	12	Lausanne (VD)	ORF1ab	C	0	0		mut	0	0	0	5648C
G4_12_2021_01_19	20210226_JG6YF	5986	2021-01-19	12	Lausanne (VD)	ORF1ab	T	0	0		0	0	extra	0	5986T
G4_12_2021_01_19	20210226_JG6YF	6954	2021-01-19	12	Lausanne (VD)	ORF1ab	C	13454	8722	0.648283	0	0	mut	0	6954C
G4_12_2021_01_19	20210226_JG6YF	8660	2021-01-19	12	Lausanne (VD)	ORF1ab	T	260	0	0	0	0	0	subset	8660T
G4_12_2021_01_19	20210226_JG6YF	8964	2021-01-19	12	Lausanne (VD)	ORF1ab	T	260	0	0	0	0	0	subset	8964T
G4_12_2021_01_19	20210226_JG6YF	10323	2021-01-19	12	Lausanne (VD)	ORF1ab	G	0	0		0	0	0	mut	10323G
G4_12_2021_01_19	20210226_JG6YF	11288	2021-01-19	12	Lausanne (VD)	ORF1ab	-	5635	5635	1	extra	0	extra	extra	-11288
G4_12_2021_01_19	20210226_JG6YF	11289	2021-01-19	12	Lausanne (VD)	ORF1ab	-	5635	5634	0.999823	extra	0	extra	extra	-11289
G4_12_2021_01_19	20210226_JG6YF	11290	2021-01-19	12	Lausanne (VD)	ORF1ab	-	5635	5634	0.999823	extra	0	extra	extra	-11290
G4_12_2021_01_19	20210226_JG6YF	11291	2021-01-19	12	Lausanne (VD)	ORF1ab	-	5635	5634	0.999823	extra	0	extra	extra	-11291
G4_12_2021_01_19	20210226_JG6YF	11292	2021-01-19	12	Lausanne (VD)	ORF1ab	-	5635	5631	0.99929	extra	0	extra	extra	-11292
G4_12_2021_01_19	20210226_JG6YF	11293	2021-01-19	12	Lausanne (VD)	ORF1ab	-	5635	5631	0.99929	extra	0	extra	extra	-11293
G4_12_2021_01_19	20210226_JG6YF	11294	2021-01-19	12	Lausanne (VD)	ORF1ab	-	5635	5631	0.99929	extra	0	extra	extra	-11294
G4_12_2021_01_19	20210226_JG6YF	11295	2021-01-19	12	Lausanne (VD)	ORF1ab	-	5635	5631	0.99929	extra	0	extra	extra	-11295
G4_12_2021_01_19	20210226_JG6YF	11296	2021-01-19	12	Lausanne (VD)	ORF1ab	-	5635	5631	0.99929	extra	0	extra	extra	-11296
G4_12_2021_01_19	20210226_JG6YF	12778	2021-01-19	12	Lausanne (VD)	ORF1ab	T	26090	0	0	extra	0	0	0	12778T
G4_12_2021_01_19	20210226_JG6YF	13843	2021-01-19	12	Lausanne (VD)	ORF1ab	T	34009	0	0	0	0	0	subset	13843T
G4_12_2021_01_19	20210226_JG6YF	13860	2021-01-19	12	Lausanne (VD)	ORF1ab	T	18673	0	0	extra	0	0	0	13860T
G4_12_2021_01_19	20210226_JG6YF	14408	2021-01-19	12	Lausanne (VD)	ORF1ab	T	24434	24415	0.999222	0	0	0	shared	14408T
G4_12_2021_01_19	20210226_JG6YF	14676	2021-01-19	12	Lausanne (VD)	ORF1ab	T	438	0	0	0	0	extra	0	14676T
G4_12_2021_01_19	20210226_JG6YF	15279	2021-01-19	12	Lausanne (VD)	ORF1ab	T	7105	0	0	0	0	extra	0	15279T
G4_12_2021_01_19	20210226_JG6YF	16176	2021-01-19	12	Lausanne (VD)	ORF1ab	C	1462	160	0.109439	0	0	extra	0	16176C
G4_12_2021_01_19	20210226_JG6YF	17259	2021-01-19	12	Lausanne (VD)	ORF1ab	T	5380	0	0	shared	0	0	0	17259T
G4_12_2021_01_19	20210226_JG6YF	17999	2021-01-19	12	Lausanne (VD)	ORF1ab	T	6077	0	0	0	0	0	subset	17999T
G4_12_2021_01_19	20210226_JG6YF	21614	2021-01-19	12	Lausanne (VD)	S	T	6168	0	0	shared	0	0	subset	21614T
G4_12_2021_01_19	20210226_JG6YF	21621	2021-01-19	12	Lausanne (VD)	S	A	6166	0	0	mut	0	0	0	21621A
G4_12_2021_01_19	20210226_JG6YF	21638	2021-01-19	12	Lausanne (VD)	S	T	6155	0	0	mut	0	0	0	21638T
G4_12_2021_01_19	20210226_JG6YF	21765	2021-01-19	12	Lausanne (VD)	S	-	7146	0	0	0	0	extra	0	-21765
G4_12_2021_01_19	20210226_JG6YF	21766	2021-01-19	12	Lausanne (VD)	S	-	7155	0	0	0	0	extra	0	-21766
G4_12_2021_01_19	20210226_JG6YF	21767	2021-01-19	12	Lausanne (VD)	S	-	7165	0	0	0	0	extra	0	-21767
G4_12_2021_01_19	20210226_JG6YF	21768	2021-01-19	12	Lausanne (VD)	S	-	7171	0	0	0	0	extra	0	-21768
G4_12_2021_01_19	20210226_JG6YF	21769	2021-01-19	12	Lausanne (VD)	S	-	7172	0	0	0	0	extra	0	-21769
G4_12_2021_01_19	20210226_JG6YF	21770	2021-01-19	12	Lausanne (VD)	S	-	7179	0	0	0	0	extra	0	-21770
G4_12_2021_01_19	20210226_JG6YF	21801	2021-01-19	12	Lausanne (VD)	S	C	13282	0	0	0	0	0	mut	21801C
G4_12_2021_01_19	20210226_JG6YF	21974	2021-01-19	12	Lausanne (VD)	S	T	12985	0	0	shared	0	0	0	21974T
G4_12_2021_01_19	20210226_JG6YF	21991	2021-01-19	12	Lausanne (VD)	S	-	13107	0	0	0	0	extra	0	-21991
G4_12_2021_01_19	20210226_JG6YF	21992	2021-01-19	12	Lausanne (VD)	S	-	13111	0	0	0	0	extra	0	-21992
G4_12_2021_01_19	20210226_JG6YF	21993	2021-01-19	12	Lausanne (VD)	S	-	13114	0	0	0	0	extra	0	-21993
G4_12_2021_01_19	20210226_JG6YF	22132	2021-01-19	12	Lausanne (VD)	S	T	11922	0	0	subset	0	0	0	22132T
G4_12_2021_01_19	20210226_JG6YF	22206	2021-01-19	12	Lausanne (VD)	S	G	10209	0	0	0	0	0	subset	22206G
G4_12_2021_01_19	20210226_JG6YF	22299	2021-01-19	12	Lausanne (VD)	S	T	18236	0	0	0	0	0	subset	22299T
G4_12_2021_01_19	20210226_JG6YF	22812	2021-01-19	12	Lausanne (VD)	S	C	28464	0	0	mut	0	0	0	22812C
G4_12_2021_01_19	20210226_JG6YF	22813	2021-01-19	12	Lausanne (VD)	S	T	28497	0	0	0	0	0	mut	22813T
G4_12_2021_01_19	20210226_JG6YF	23012	2021-01-19	12	Lausanne (VD)	S	A	48454	0	0	mut	0	0	mut	23012A
G4_12_2021_01_19	20210226_JG6YF	23063	2021-01-19	12	Lausanne (VD)	S	T	24880	0	0	mut	0	mut	mut	23063T
G4_12_2021_01_19	20210226_JG6YF	23271	2021-01-19	12	Lausanne (VD)	S	A	8909	0	0	0	0	mut	0	23271A
G4_12_2021_01_19	20210226_JG6YF	23403	2021-01-19	12	Lausanne (VD)	S	G	8561	8558	0.99965	0	mut	0	shared	23403G
G4_12_2021_01_19	20210226_JG6YF	23525	2021-01-19	12	Lausanne (VD)	S	T	7170	0	0	shared	0	0	0	23525T
G4_12_2021_01_19	20210226_JG6YF	23604	2021-01-19	12	Lausanne (VD)	S	A	11822	2411	0.203942	0	0	mut	0	23604A
G4_12_2021_01_19	20210226_JG6YF	23664	2021-01-19	12	Lausanne (VD)	S	T	13767	0	0	0	0	0	mut	23664T
G4_12_2021_01_19	20210226_JG6YF	23709	2021-01-19	12	Lausanne (VD)	S	T	7456	1541	0.206679	0	0	mut	0	23709T
G4_12_2021_01_19	20210226_JG6YF	24506	2021-01-19	12	Lausanne (VD)	S	G	5624	5623	0.999822	0	0	mut	0	24506G
G4_12_2021_01_19	20210226_JG6YF	24642	2021-01-19	12	Lausanne (VD)	S	T	9627	0	0	mut	0	0	0	24642T
G4_12_2021_01_19	20210226_JG6YF	24914	2021-01-19	12	Lausanne (VD)	S	C	44148	0	0	0	0	mut	0	24914C
G4_12_2021_01_19	20210226_JG6YF	25563	2021-01-19	12	Lausanne (VD)	ORF3a	T	20158	5843	0.28986	0	0	0	mut	25563T
G4_12_2021_01_19	20210226_JG6YF	25904	2021-01-19	12	Lausanne (VD)	ORF3a	T	4653	366	0.0786589	0	0	0	mut	25904T
G4_12_2021_01_19	20210226_JG6YF	26456	2021-01-19	12	Lausanne (VD)	E	T	275	0	0	0	0	0	mut	26456T
G4_12_2021_01_19	20210226_JG6YF	26801	2021-01-19	12	Lausanne (VD)	M	C	9998	6847	0.684837	0	0	extra	0	26801C
G4_12_2021_01_19	20210226_JG6YF	27972	2021-01-19	12	Lausanne (VD)	ORF8	T	15956	2315	0.145086	0	0	mut	0	27972T
G4_12_2021_01_19	20210226_JG6YF	28048	2021-01-19	12	Lausanne (VD)	ORF8	T	8212	1187	0.144545	0	0	mut	0	28048T
G4_12_2021_01_19	20210226_JG6YF	28111	2021-01-19	12	Lausanne (VD)	ORF8	G	10217	1154	0.112949	0	0	mut	0	28111G
G4_12_2021_01_19	20210226_JG6YF	28167	2021-01-19	12	Lausanne (VD)	ORF8	A	9823	0	0	mut	0	0	0	28167A
G4_12_2021_01_19	20210226_JG6YF	28280	2021-01-19	12	Lausanne (VD)	N	C	4501	0	0	0	0	mut	0	28280C
G4_12_2021_01_19	20210226_JG6YF	28281	2021-01-19	12	Lausanne (VD)	N	T	4501	0	0	0	0	mut	0	28281T
G4_12_2021_01_19	20210226_JG6YF	28282	2021-01-19	12	Lausanne (VD)	N	A	4499	0	0	0	0	mut	0	28282A
G4_12_2021_01_19	20210226_JG6YF	28512	2021-01-19	12	Lausanne (VD)	N	G	11722	0	0	mut	0	0	0	28512G
G4_12_2021_01_19	20210226_JG6YF	28877	2021-01-19	12	Lausanne (VD)	N	T	138	0	0	shared	0	0	0	28877T
G4_12_2021_01_19	20210226_JG6YF	28878	2021-01-19	12	Lausanne (VD)	N	C	138	0	0	shared	0	0	0	28878C
G4_12_2021_01_19	20210226_JG6YF	28887	2021-01-19	12	Lausanne (VD)	N	T	132	0	0	0	0	0	mut	28887T
G4_12_2021_01_19	20210226_JG6YF	28977	2021-01-19	12	Lausanne (VD)	N	T	69	41	0.594203	0	0	mut	0	28977T
E4_12_2021_01_12	20210226_JG6YF	733	2021-01-12	12	Lausanne (VD)	ORF1ab	C	5	0	0	extra	0	0	0	733C
E4_12_2021_01_12	20210226_JG6YF	913	2021-01-12	12	Lausanne (VD)	ORF1ab	T	5	0	0	0	0	extra	0	913T
E4_12_2021_01_12	20210226_JG6YF	1059	2021-01-12	12	Lausanne (VD)	ORF1ab	T	341	0	0	0	0	0	mut	1059T
E4_12_2021_01_12	20210226_JG6YF	2749	2021-01-12	12	Lausanne (VD)	ORF1ab	T	0	0		extra	0	0	0	2749T
E4_12_2021_01_12	20210226_JG6YF	3267	2021-01-12	12	Lausanne (VD)	ORF1ab	T	98	15	0.153061	0	0	mut	0	3267T
E4_12_2021_01_12	20210226_JG6YF	3828	2021-01-12	12	Lausanne (VD)	ORF1ab	T	1222	0	0	mut	0	0	0	3828T
E4_12_2021_01_12	20210226_JG6YF	5230	2021-01-12	12	Lausanne (VD)	ORF1ab	T	228	0	0	0	0	0	mut	5230T
E4_12_2021_01_12	20210226_JG6YF	5388	2021-01-12	12	Lausanne (VD)	ORF1ab	A	13	0	0	0	0	mut	0	5388A
E4_12_2021_01_12	20210226_JG6YF	5648	2021-01-12	12	Lausanne (VD)	ORF1ab	C	951	0	0	mut	0	0	0	5648C
E4_12_2021_01_12	20210226_JG6YF	5986	2021-01-12	12	Lausanne (VD)	ORF1ab	T	64	0	0	0	0	extra	0	5986T
E4_12_2021_01_12	20210226_JG6YF	6954	2021-01-12	12	Lausanne (VD)	ORF1ab	C	22	0	0	0	0	mut	0	6954C
E4_12_2021_01_12	20210226_JG6YF	8660	2021-01-12	12	Lausanne (VD)	ORF1ab	T	103	0	0	0	0	0	subset	8660T
E4_12_2021_01_12	20210226_JG6YF	8964	2021-01-12	12	Lausanne (VD)	ORF1ab	T	181	0	0	0	0	0	subset	8964T
E4_12_2021_01_12	20210226_JG6YF	10323	2021-01-12	12	Lausanne (VD)	ORF1ab	G	0	0		0	0	0	mut	10323G
E4_12_2021_01_12	20210226_JG6YF	11288	2021-01-12	12	Lausanne (VD)	ORF1ab	-	603	216	0.358209	extra	0	extra	extra	-11288
E4_12_2021_01_12	20210226_JG6YF	11289	2021-01-12	12	Lausanne (VD)	ORF1ab	-	603	216	0.358209	extra	0	extra	extra	-11289
E4_12_2021_01_12	20210226_JG6YF	11290	2021-01-12	12	Lausanne (VD)	ORF1ab	-	603	216	0.358209	extra	0	extra	extra	-11290
E4_12_2021_01_12	20210226_JG6YF	11291	2021-01-12	12	Lausanne (VD)	ORF1ab	-	603	216	0.358209	extra	0	extra	extra	-11291
E4_12_2021_01_12	20210226_JG6YF	11292	2021-01-12	12	Lausanne (VD)	ORF1ab	-	603	216	0.358209	extra	0	extra	extra	-11292
E4_12_2021_01_12	20210226_JG6YF	11293	2021-01-12	12	Lausanne (VD)	ORF1ab	-	603	217	0.359867	extra	0	extra	extra	-11293
E4_12_2021_01_12	20210226_JG6YF	11294	2021-01-12	12	Lausanne (VD)	ORF1ab	-	603	216	0.358209	extra	0	extra	extra	-11294
E4_12_2021_01_12	20210226_JG6YF	11295	2021-01-12	12	Lausanne (VD)	ORF1ab	-	603	216	0.358209	extra	0	extra	extra	-11295
E4_12_2021_01_12	20210226_JG6YF	11296	2021-01-12	12	Lausanne (VD)	ORF1ab	-	603	216	0.358209	extra	0	extra	extra	-11296
E4_12_2021_01_12	20210226_JG6YF	12778	2021-01-12	12	Lausanne (VD)	ORF1ab	T	3312	0	0	extra	0	0	0	12778T
E4_12_2021_01_12	20210226_JG6YF	13843	2021-01-12	12	Lausanne (VD)	ORF1ab	T	6184	0	0	0	0	0	subset	13843T
E4_12_2021_01_12	20210226_JG6YF	13860	2021-01-12	12	Lausanne (VD)	ORF1ab	T	3438	0	0	extra	0	0	0	13860T
E4_12_2021_01_12	20210226_JG6YF	14408	2021-01-12	12	Lausanne (VD)	ORF1ab	T	1821	1820	0.999451	0	0	0	shared	14408T
E4_12_2021_01_12	20210226_JG6YF	14676	2021-01-12	12	Lausanne (VD)	ORF1ab	T	55	0	0	0	0	extra	0	14676T
E4_12_2021_01_12	20210226_JG6YF	15279	2021-01-12	12	Lausanne (VD)	ORF1ab	T	1077	163	0.151346	0	0	extra	0	15279T
E4_12_2021_01_12	20210226_JG6YF	16176	2021-01-12	12	Lausanne (VD)	ORF1ab	C	23	0	0	0	0	extra	0	16176C
E4_12_2021_01_12	20210226_JG6YF	17259	2021-01-12	12	Lausanne (VD)	ORF1ab	T	440	0	0	shared	0	0	0	17259T
E4_12_2021_01_12	20210226_JG6YF	17999	2021-01-12	12	Lausanne (VD)	ORF1ab	T	98	0	0	0	0	0	subset	17999T
E4_12_2021_01_12	20210226_JG6YF	21614	2021-01-12	12	Lausanne (VD)	S	T	228	0	0	shared	0	0	subset	21614T
E4_12_2021_01_12	20210226_JG6YF	21621	2021-01-12	12	Lausanne (VD)	S	A	228	0	0	mut	0	0	0	21621A
E4_12_2021_01_12	20210226_JG6YF	21638	2021-01-12	12	Lausanne (VD)	S	T	228	0	0	mut	0	0	0	21638T
E4_12_2021_01_12	20210226_JG6YF	21765	2021-01-12	12	Lausanne (VD)	S	-	129	16	0.124031	0	0	extra	0	-21765
E4_12_2021_01_12	20210226_JG6YF	21766	2021-01-12	12	Lausanne (VD)	S	-	129	16	0.124031	0	0	extra	0	-21766
E4_12_2021_01_12	20210226_JG6YF	21767	2021-01-12	12	Lausanne (VD)	S	-	129	16	0.124031	0	0	extra	0	-21767
E4_12_2021_01_12	20210226_JG6YF	21768	2021-01-12	12	Lausanne (VD)	S	-	129	16	0.124031	0	0	extra	0	-21768
E4_12_2021_01_12	20210226_JG6YF	21769	2021-01-12	12	Lausanne (VD)	S	-	129	16	0.124031	0	0	extra	0	-21769
E4_12_2021_01_12	20210226_JG6YF	21770	2021-01-12	12	Lausanne (VD)	S	-	129	16	0.124031	0	0	extra	0	-21770
E4_12_2021_01_12	20210226_JG6YF	21801	2021-01-12	12	Lausanne (VD)	S	C	232	0	0	0	0	0	mut	21801C
E4_12_2021_01_12	20210226_JG6YF	21974	2021-01-12	12	Lausanne (VD)	S	T	184	0	0	shared	0	0	0	21974T
E4_12_2021_01_12	20210226_JG6YF	21991	2021-01-12	12	Lausanne (VD)	S	-	185	49	0.264865	0	0	extra	0	-21991
E4_12_2021_01_12	20210226_JG6YF	21992	2021-01-12	12	Lausanne (VD)	S	-	185	49	0.264865	0	0	extra	0	-21992
E4_12_2021_01_12	20210226_JG6YF	21993	2021-01-12	12	Lausanne (VD)	S	-	185	49	0.264865	0	0	extra	0	-21993
E4_12_2021_01_12	20210226_JG6YF	22132	2021-01-12	12	Lausanne (VD)	S	T	114	0	0	subset	0	0	0	22132T
E4_12_2021_01_12	20210226_JG6YF	22206	2021-01-12	12	Lausanne (VD)	S	G	96	0	0	0	0	0	subset	22206G
E4_12_2021_01_12	20210226_JG6YF	22299	2021-01-12	12	Lausanne (VD)	S	T	1953	0	0	0	0	0	subset	22299T
E4_12_2021_01_12	20210226_JG6YF	22812	2021-01-12	12	Lausanne (VD)	S	C	26465	0	0	mut	0	0	0	22812C
E4_12_2021_01_12	20210226_JG6YF	22813	2021-01-12	12	Lausanne (VD)	S	T	26509	0	0	0	0	0	mut	22813T
E4_12_2021_01_12	20210226_JG6YF	23012	2021-01-12	12	Lausanne (VD)	S	A	53519	4806	0.0897999	mut	0	0	mut	23012A
E4_12_2021_01_12	20210226_JG6YF	23063	2021-01-12	12	Lausanne (VD)	S	T	26943	2999	0.111309	mut	0	mut	mut	23063T
E4_12_2021_01_12	20210226_JG6YF	23271	2021-01-12	12	Lausanne (VD)	S	A	69	4	0.057971	0	0	mut	0	23271A
E4_12_2021_01_12	20210226_JG6YF	23403	2021-01-12	12	Lausanne (VD)	S	G	70	70	1	0	mut	0	shared	23403G
E4_12_2021_01_12	20210226_JG6YF	23525	2021-01-12	12	Lausanne (VD)	S	T	30	0	0	shared	0	0	0	23525T
E4_12_2021_01_12	20210226_JG6YF	23604	2021-01-12	12	Lausanne (VD)	S	A	53	10	0.188679	0	0	mut	0	23604A
E4_12_2021_01_12	20210226_JG6YF	23664	2021-01-12	12	Lausanne (VD)	S	T	60	0	0	0	0	0	mut	23664T
E4_12_2021_01_12	20210226_JG6YF	23709	2021-01-12	12	Lausanne (VD)	S	T	30	0	0	0	0	mut	0	23709T
E4_12_2021_01_12	20210226_JG6YF	24506	2021-01-12	12	Lausanne (VD)	S	G	6142	1048	0.170628	0	0	mut	0	24506G
E4_12_2021_01_12	20210226_JG6YF	24642	2021-01-12	12	Lausanne (VD)	S	T	10467	0	0	mut	0	0	0	24642T
E4_12_2021_01_12	20210226_JG6YF	24914	2021-01-12	12	Lausanne (VD)	S	C	13619	3765	0.276452	0	0	mut	0	24914C
E4_12_2021_01_12	20210226_JG6YF	25563	2021-01-12	12	Lausanne (VD)	ORF3a	T	1185	371	0.31308	0	0	0	mut	25563T
E4_12_2021_01_12	20210226_JG6YF	25904	2021-01-12	12	Lausanne (VD)	ORF3a	T	633	0	0	0	0	0	mut	25904T
E4_12_2021_01_12	20210226_JG6YF	26456	2021-01-12	12	Lausanne (VD)	E	T	9	0	0	0	0	0	mut	26456T
E4_12_2021_01_12	20210226_JG6YF	26801	2021-01-12	12	Lausanne (VD)	M	C	19	13	0.684211	0	0	extra	0	26801C
E4_12_2021_01_12	20210226_JG6YF	27972	2021-01-12	12	Lausanne (VD)	ORF8	T	10	4	0.4	0	0	mut	0	27972T
E4_12_2021_01_12	20210226_JG6YF	28048	2021-01-12	12	Lausanne (VD)	ORF8	T	5	2	0.4	0	0	mut	0	28048T
E4_12_2021_01_12	20210226_JG6YF	28111	2021-01-12	12	Lausanne (VD)	ORF8	G	359	32	0.0891365	0	0	mut	0	28111G
E4_12_2021_01_12	20210226_JG6YF	28167	2021-01-12	12	Lausanne (VD)	ORF8	A	0	0		mut	0	0	0	28167A
E4_12_2021_01_12	20210226_JG6YF	28280	2021-01-12	12	Lausanne (VD)	N	C	0	0		0	0	mut	0	28280C
E4_12_2021_01_12	20210226_JG6YF	28281	2021-01-12	12	Lausanne (VD)	N	T	0	0		0	0	mut	0	28281T
E4_12_2021_01_12	20210226_JG6YF	28282	2021-01-12	12	Lausanne (VD)	N	A	0	0		0	0	mut	0	28282A
E4_12_2021_01_12	20210226_JG6YF	28512	2021-01-12	12	Lausanne (VD)	N	G	93	0	0	mut	0	0	0	28512G
E4_12_2021_01_12	20210226_JG6YF	28877	2021-01-12	12	Lausanne (VD)	N	T	0	0		shared	0	0	0	28877T
E4_12_2021_01_12	20210226_JG6YF	28878	2021-01-12	12	Lausanne (VD)	N	C	0	0		shared	0	0	0	28878C
E4_12_2021_01_12	20210226_JG6YF	28887	2021-01-12	12	Lausanne (VD)	N	T	0	0		0	0	0	mut	28887T
E4_12_2021_01_12	20210226_JG6YF	28977	2021-01-12	12	Lausanne (VD)	N	T	0	0		0	0	mut	0	28977T
C3_12_2021_01_10	20210129_JG6LR	733	2021-01-10	12	Lausanne (VD)	ORF1ab	C	6	0	0	extra	0	0	0	733C
C3_12_2021_01_10	20210129_JG6LR	913	2021-01-10	12	Lausanne (VD)	ORF1ab	T	4	0	0	0	0	extra	0	913T
C3_12_2021_01_10	20210129_JG6LR	1059	2021-01-10	12	Lausanne (VD)	ORF1ab	T	0	0		0	0	0	mut	1059T
C3_12_2021_01_10	20210129_JG6LR	2749	2021-01-10	12	Lausanne (VD)	ORF1ab	T	131	0	0	extra	0	0	0	2749T
C3_12_2021_01_10	20210129_JG6LR	3267	2021-01-10	12	Lausanne (VD)	ORF1ab	T	91	13	0.142857	0	0	mut	0	3267T
C3_12_2021_01_10	20210129_JG6LR	3828	2021-01-10	12	Lausanne (VD)	ORF1ab	T	2432	0	0	mut	0	0	0	3828T
C3_12_2021_01_10	20210129_JG6LR	5230	2021-01-10	12	Lausanne (VD)	ORF1ab	T	1163	0	0	0	0	0	mut	5230T
C3_12_2021_01_10	20210129_JG6LR	5388	2021-01-10	12	Lausanne (VD)	ORF1ab	A	0	0		0	0	mut	0	5388A
C3_12_2021_01_10	20210129_JG6LR	5648	2021-01-10	12	Lausanne (VD)	ORF1ab	C	53	0	0	mut	0	0	0	5648C
C3_12_2021_01_10	20210129_JG6LR	5986	2021-01-10	12	Lausanne (VD)	ORF1ab	T	795	198	0.249057	0	0	extra	0	5986T
C3_12_2021_01_10	20210129_JG6LR	6954	2021-01-10	12	Lausanne (VD)	ORF1ab	C	898	0	0	0	0	mut	0	6954C
C3_12_2021_01_10	20210129_JG6LR	8660	2021-01-10	12	Lausanne (VD)	ORF1ab	T	178	0	0	0	0	0	subset	8660T
C3_12_2021_01_10	20210129_JG6LR	8964	2021-01-10	12	Lausanne (VD)	ORF1ab	T	736	0	0	0	0	0	subset	8964T
C3_12_2021_01_10	20210129_JG6LR	10323	2021-01-10	12	Lausanne (VD)	ORF1ab	G	5	0	0	0	0	0	mut	10323G
C3_12_2021_01_10	20210129_JG6LR	11288	2021-01-10	12	Lausanne (VD)	ORF1ab	-	2235	149	0.0666667	extra	0	extra	extra	-11288
C3_12_2021_01_10	20210129_JG6LR	11289	2021-01-10	12	Lausanne (VD)	ORF1ab	-	2235	149	0.0666667	extra	0	extra	extra	-11289
C3_12_2021_01_10	20210129_JG6LR	11290	2021-01-10	12	Lausanne (VD)	ORF1ab	-	2235	149	0.0666667	extra	0	extra	extra	-11290
C3_12_2021_01_10	20210129_JG6LR	11291	2021-01-10	12	Lausanne (VD)	ORF1ab	-	2235	149	0.0666667	extra	0	extra	extra	-11291
C3_12_2021_01_10	20210129_JG6LR	11292	2021-01-10	12	Lausanne (VD)	ORF1ab	-	2235	149	0.0666667	extra	0	extra	extra	-11292
C3_12_2021_01_10	20210129_JG6LR	11293	2021-01-10	12	Lausanne (VD)	ORF1ab	-	2235	150	0.0671141	extra	0	extra	extra	-11293
C3_12_2021_01_10	20210129_JG6LR	11294	2021-01-10	12	Lausanne (VD)	ORF1ab	-	2235	149	0.0666667	extra	0	extra	extra	-11294
C3_12_2021_01_10	20210129_JG6LR	11295	2021-01-10	12	Lausanne (VD)	ORF1ab	-	2235	149	0.0666667	extra	0	extra	extra	-11295
C3_12_2021_01_10	20210129_JG6LR	11296	2021-01-10	12	Lausanne (VD)	ORF1ab	-	2235	149	0.0666667	extra	0	extra	extra	-11296
C3_12_2021_01_10	20210129_JG6LR	12778	2021-01-10	12	Lausanne (VD)	ORF1ab	T	5998	0	0	extra	0	0	0	12778T
C3_12_2021_01_10	20210129_JG6LR	13843	2021-01-10	12	Lausanne (VD)	ORF1ab	T	5386	0	0	0	0	0	subset	13843T
C3_12_2021_01_10	20210129_JG6LR	13860	2021-01-10	12	Lausanne (VD)	ORF1ab	T	2965	0	0	extra	0	0	0	13860T
C3_12_2021_01_10	20210129_JG6LR	14408	2021-01-10	12	Lausanne (VD)	ORF1ab	T	1322	1321	0.999244	0	0	0	shared	14408T
C3_12_2021_01_10	20210129_JG6LR	14676	2021-01-10	12	Lausanne (VD)	ORF1ab	T	64	0	0	0	0	extra	0	14676T
C3_12_2021_01_10	20210129_JG6LR	15279	2021-01-10	12	Lausanne (VD)	ORF1ab	T	648	0	0	0	0	extra	0	15279T
C3_12_2021_01_10	20210129_JG6LR	16176	2021-01-10	12	Lausanne (VD)	ORF1ab	C	45	0	0	0	0	extra	0	16176C
C3_12_2021_01_10	20210129_JG6LR	17259	2021-01-10	12	Lausanne (VD)	ORF1ab	T	156	0	0	shared	0	0	0	17259T
C3_12_2021_01_10	20210129_JG6LR	17999	2021-01-10	12	Lausanne (VD)	ORF1ab	T	231	0	0	0	0	0	subset	17999T
C3_12_2021_01_10	20210129_JG6LR	21614	2021-01-10	12	Lausanne (VD)	S	T	272	0	0	shared	0	0	subset	21614T
C3_12_2021_01_10	20210129_JG6LR	21621	2021-01-10	12	Lausanne (VD)	S	A	272	0	0	mut	0	0	0	21621A
C3_12_2021_01_10	20210129_JG6LR	21638	2021-01-10	12	Lausanne (VD)	S	T	271	0	0	mut	0	0	0	21638T
C3_12_2021_01_10	20210129_JG6LR	21765	2021-01-10	12	Lausanne (VD)	S	-	459	45	0.0980392	0	0	extra	0	-21765
C3_12_2021_01_10	20210129_JG6LR	21766	2021-01-10	12	Lausanne (VD)	S	-	459	45	0.0980392	0	0	extra	0	-21766
C3_12_2021_01_10	20210129_JG6LR	21767	2021-01-10	12	Lausanne (VD)	S	-	461	45	0.0976139	0	0	extra	0	-21767
C3_12_2021_01_10	20210129_JG6LR	21768	2021-01-10	12	Lausanne (VD)	S	-	462	45	0.0974026	0	0	extra	0	-21768
C3_12_2021_01_10	20210129_JG6LR	21769	2021-01-10	12	Lausanne (VD)	S	-	462	45	0.0974026	0	0	extra	0	-21769
C3_12_2021_01_10	20210129_JG6LR	21770	2021-01-10	12	Lausanne (VD)	S	-	463	45	0.0971922	0	0	extra	0	-21770
C3_12_2021_01_10	20210129_JG6LR	21801	2021-01-10	12	Lausanne (VD)	S	C	846	0	0	0	0	0	mut	21801C
C3_12_2021_01_10	20210129_JG6LR	21974	2021-01-10	12	Lausanne (VD)	S	T	593	0	0	shared	0	0	0	21974T
C3_12_2021_01_10	20210129_JG6LR	21991	2021-01-10	12	Lausanne (VD)	S	-	593	19	0.0320405	0	0	extra	0	-21991
C3_12_2021_01_10	20210129_JG6LR	21992	2021-01-10	12	Lausanne (VD)	S	-	592	19	0.0320946	0	0	extra	0	-21992
C3_12_2021_01_10	20210129_JG6LR	21993	2021-01-10	12	Lausanne (VD)	S	-	592	19	0.0320946	0	0	extra	0	-21993
C3_12_2021_01_10	20210129_JG6LR	22132	2021-01-10	12	Lausanne (VD)	S	T	234	0	0	subset	0	0	0	22132T
C3_12_2021_01_10	20210129_JG6LR	22206	2021-01-10	12	Lausanne (VD)	S	G	228	0	0	0	0	0	subset	22206G
C3_12_2021_01_10	20210129_JG6LR	22299	2021-01-10	12	Lausanne (VD)	S	T	2554	0	0	0	0	0	subset	22299T
C3_12_2021_01_10	20210129_JG6LR	22812	2021-01-10	12	Lausanne (VD)	S	C	14054	0	0	mut	0	0	0	22812C
C3_12_2021_01_10	20210129_JG6LR	22813	2021-01-10	12	Lausanne (VD)	S	T	14063	0	0	0	0	0	mut	22813T
C3_12_2021_01_10	20210129_JG6LR	23012	2021-01-10	12	Lausanne (VD)	S	A	28530	0	0	mut	0	0	mut	23012A
C3_12_2021_01_10	20210129_JG6LR	23063	2021-01-10	12	Lausanne (VD)	S	T	14398	446	0.0309765	mut	0	mut	mut	23063T
C3_12_2021_01_10	20210129_JG6LR	23271	2021-01-10	12	Lausanne (VD)	S	A	328	18	0.054878	0	0	mut	0	23271A
C3_12_2021_01_10	20210129_JG6LR	23403	2021-01-10	12	Lausanne (VD)	S	G	321	314	0.978193	0	mut	0	shared	23403G
C3_12_2021_01_10	20210129_JG6LR	23525	2021-01-10	12	Lausanne (VD)	S	T	113	0	0	shared	0	0	0	23525T
C3_12_2021_01_10	20210129_JG6LR	23604	2021-01-10	12	Lausanne (VD)	S	A	187	64	0.342246	0	0	mut	0	23604A
C3_12_2021_01_10	20210129_JG6LR	23664	2021-01-10	12	Lausanne (VD)	S	T	216	0	0	0	0	0	mut	23664T
C3_12_2021_01_10	20210129_JG6LR	23709	2021-01-10	12	Lausanne (VD)	S	T	117	38	0.324786	0	0	mut	0	23709T
C3_12_2021_01_10	20210129_JG6LR	24506	2021-01-10	12	Lausanne (VD)	S	G	1582	96	0.0606827	0	0	mut	0	24506G
C3_12_2021_01_10	20210129_JG6LR	24642	2021-01-10	12	Lausanne (VD)	S	T	2418	0	0	mut	0	0	0	24642T
C3_12_2021_01_10	20210129_JG6LR	24914	2021-01-10	12	Lausanne (VD)	S	C	13807	2557	0.185196	0	0	mut	0	24914C
C3_12_2021_01_10	20210129_JG6LR	25563	2021-01-10	12	Lausanne (VD)	ORF3a	T	2784	900	0.323276	0	0	0	mut	25563T
C3_12_2021_01_10	20210129_JG6LR	25904	2021-01-10	12	Lausanne (VD)	ORF3a	T	2355	0	0	0	0	0	mut	25904T
C3_12_2021_01_10	20210129_JG6LR	26456	2021-01-10	12	Lausanne (VD)	E	T	42	0	0	0	0	0	mut	26456T
C3_12_2021_01_10	20210129_JG6LR	26801	2021-01-10	12	Lausanne (VD)	M	C	85	64	0.752941	0	0	extra	0	26801C
C3_12_2021_01_10	20210129_JG6LR	27972	2021-01-10	12	Lausanne (VD)	ORF8	T	62	4	0.0645161	0	0	mut	0	27972T
C3_12_2021_01_10	20210129_JG6LR	28048	2021-01-10	12	Lausanne (VD)	ORF8	T	32	2	0.0625	0	0	mut	0	28048T
C3_12_2021_01_10	20210129_JG6LR	28111	2021-01-10	12	Lausanne (VD)	ORF8	G	340	13	0.0382353	0	0	mut	0	28111G
C3_12_2021_01_10	20210129_JG6LR	28167	2021-01-10	12	Lausanne (VD)	ORF8	A	344	0	0	mut	0	0	0	28167A
C3_12_2021_01_10	20210129_JG6LR	28280	2021-01-10	12	Lausanne (VD)	N	C	901	60	0.0665927	0	0	mut	0	28280C
C3_12_2021_01_10	20210129_JG6LR	28281	2021-01-10	12	Lausanne (VD)	N	T	901	59	0.0654828	0	0	mut	0	28281T
C3_12_2021_01_10	20210129_JG6LR	28282	2021-01-10	12	Lausanne (VD)	N	A	900	60	0.0666667	0	0	mut	0	28282A
C3_12_2021_01_10	20210129_JG6LR	28512	2021-01-10	12	Lausanne (VD)	N	G	494	0	0	mut	0	0	0	28512G
C3_12_2021_01_10	20210129_JG6LR	28877	2021-01-10	12	Lausanne (VD)	N	T	574	0	0	shared	0	0	0	28877T
C3_12_2021_01_10	20210129_JG6LR	28878	2021-01-10	12	Lausanne (VD)	N	C	574	0	0	shared	0	0	0	28878C
C3_12_2021_01_10	20210129_JG6LR	28887	2021-01-10	12	Lausanne (VD)	N	T	570	0	0	0	0	0	mut	28887T
C3_12_2021_01_10	20210129_JG6LR	28977	2021-01-10	12	Lausanne (VD)	N	T	291	0	0	0	0	mut	0	28977T
B3_12_2021_01_08	20210129_JG6LR	733	2021-01-08	12	Lausanne (VD)	ORF1ab	C	0	0		extra	0	0	0	733C
B3_12_2021_01_08	20210129_JG6LR	913	2021-01-08	12	Lausanne (VD)	ORF1ab	T	0	0		0	0	extra	0	913T
B3_12_2021_01_08	20210129_JG6LR	1059	2021-01-08	12	Lausanne (VD)	ORF1ab	T	1826	0	0	0	0	0	mut	1059T
B3_12_2021_01_08	20210129_JG6LR	2749	2021-01-08	12	Lausanne (VD)	ORF1ab	T	0	0		extra	0	0	0	2749T
B3_12_2021_01_08	20210129_JG6LR	3267	2021-01-08	12	Lausanne (VD)	ORF1ab	T	0	0		0	0	mut	0	3267T
B3_12_2021_01_08	20210129_JG6LR	3828	2021-01-08	12	Lausanne (VD)	ORF1ab	T	0	0		mut	0	0	0	3828T
B3_12_2021_01_08	20210129_JG6LR	5230	2021-01-08	12	Lausanne (VD)	ORF1ab	T	1	0	0	0	0	0	mut	5230T
B3_12_2021_01_08	20210129_JG6LR	5388	2021-01-08	12	Lausanne (VD)	ORF1ab	A	36	0	0	0	0	mut	0	5388A
B3_12_2021_01_08	20210129_JG6LR	5648	2021-01-08	12	Lausanne (VD)	ORF1ab	C	2	0	0	mut	0	0	0	5648C
B3_12_2021_01_08	20210129_JG6LR	5986	2021-01-08	12	Lausanne (VD)	ORF1ab	T	3488	0	0	0	0	extra	0	5986T
B3_12_2021_01_08	20210129_JG6LR	6954	2021-01-08	12	Lausanne (VD)	ORF1ab	C	12	0	0	0	0	mut	0	6954C
B3_12_2021_01_08	20210129_JG6LR	8660	2021-01-08	12	Lausanne (VD)	ORF1ab	T	0	0		0	0	0	subset	8660T
B3_12_2021_01_08	20210129_JG6LR	8964	2021-01-08	12	Lausanne (VD)	ORF1ab	T	697	0	0	0	0	0	subset	8964T
B3_12_2021_01_08	20210129_JG6LR	10323	2021-01-08	12	Lausanne (VD)	ORF1ab	G	104	0	0	0	0	0	mut	10323G
B3_12_2021_01_08	20210129_JG6LR	11288	2021-01-08	12	Lausanne (VD)	ORF1ab	-	4	0	0	extra	0	extra	extra	-11288
B3_12_2021_01_08	20210129_JG6LR	11289	2021-01-08	12	Lausanne (VD)	ORF1ab	-	4	0	0	extra	0	extra	extra	-11289
B3_12_2021_01_08	20210129_JG6LR	11290	2021-01-08	12	Lausanne (VD)	ORF1ab	-	4	0	0	extra	0	extra	extra	-11290
B3_12_2021_01_08	20210129_JG6LR	11291	2021-01-08	12	Lausanne (VD)	ORF1ab	-	4	0	0	extra	0	extra	extra	-11291
B3_12_2021_01_08	20210129_JG6LR	11292	2021-01-08	12	Lausanne (VD)	ORF1ab	-	4	0	0	extra	0	extra	extra	-11292
B3_12_2021_01_08	20210129_JG6LR	11293	2021-01-08	12	Lausanne (VD)	ORF1ab	-	4	0	0	extra	0	extra	extra	-11293
B3_12_2021_01_08	20210129_JG6LR	11294	2021-01-08	12	Lausanne (VD)	ORF1ab	-	4	0	0	extra	0	extra	extra	-11294
B3_12_2021_01_08	20210129_JG6LR	11295	2021-01-08	12	Lausanne (VD)	ORF1ab	-	4	0	0	extra	0	extra	extra	-11295
B3_12_2021_01_08	20210129_JG6LR	11296	2021-01-08	12	Lausanne (VD)	ORF1ab	-	4	0	0	extra	0	extra	extra	-11296
B3_12_2021_01_08	20210129_JG6LR	12778	2021-01-08	12	Lausanne (VD)	ORF1ab	T	4674	0	0	extra	0	0	0	12778T
B3_12_2021_01_08	20210129_JG6LR	13843	2021-01-08	12	Lausanne (VD)	ORF1ab	T	10402	0	0	0	0	0	subset	13843T
B3_12_2021_01_08	20210129_JG6LR	13860	2021-01-08	12	Lausanne (VD)	ORF1ab	T	5564	0	0	extra	0	0	0	13860T
B3_12_2021_01_08	20210129_JG6LR	14408	2021-01-08	12	Lausanne (VD)	ORF1ab	T	0	0		0	0	0	shared	14408T
B3_12_2021_01_08	20210129_JG6LR	14676	2021-01-08	12	Lausanne (VD)	ORF1ab	T	0	0		0	0	extra	0	14676T
B3_12_2021_01_08	20210129_JG6LR	15279	2021-01-08	12	Lausanne (VD)	ORF1ab	T	0	0		0	0	extra	0	15279T
B3_12_2021_01_08	20210129_JG6LR	16176	2021-01-08	12	Lausanne (VD)	ORF1ab	C	23	0	0	0	0	extra	0	16176C
B3_12_2021_01_08	20210129_JG6LR	17259	2021-01-08	12	Lausanne (VD)	ORF1ab	T	0	0		shared	0	0	0	17259T
B3_12_2021_01_08	20210129_JG6LR	17999	2021-01-08	12	Lausanne (VD)	ORF1ab	T	0	0		0	0	0	subset	17999T
B3_12_2021_01_08	20210129_JG6LR	21614	2021-01-08	12	Lausanne (VD)	S	T	7	0	0	shared	0	0	subset	21614T
B3_12_2021_01_08	20210129_JG6LR	21621	2021-01-08	12	Lausanne (VD)	S	A	7	0	0	mut	0	0	0	21621A
B3_12_2021_01_08	20210129_JG6LR	21638	2021-01-08	12	Lausanne (VD)	S	T	7	0	0	mut	0	0	0	21638T
B3_12_2021_01_08	20210129_JG6LR	21765	2021-01-08	12	Lausanne (VD)	S	-	4121	562	0.136375	0	0	extra	0	-21765
B3_12_2021_01_08	20210129_JG6LR	21766	2021-01-08	12	Lausanne (VD)	S	-	4121	562	0.136375	0	0	extra	0	-21766
B3_12_2021_01_08	20210129_JG6LR	21767	2021-01-08	12	Lausanne (VD)	S	-	4121	563	0.136617	0	0	extra	0	-21767
B3_12_2021_01_08	20210129_JG6LR	21768	2021-01-08	12	Lausanne (VD)	S	-	4121	563	0.136617	0	0	extra	0	-21768
B3_12_2021_01_08	20210129_JG6LR	21769	2021-01-08	12	Lausanne (VD)	S	-	4121	563	0.136617	0	0	extra	0	-21769
B3_12_2021_01_08	20210129_JG6LR	21770	2021-01-08	12	Lausanne (VD)	S	-	4121	563	0.136617	0	0	extra	0	-21770
B3_12_2021_01_08	20210129_JG6LR	21801	2021-01-08	12	Lausanne (VD)	S	C	7657	0	0	0	0	0	mut	21801C
B3_12_2021_01_08	20210129_JG6LR	21974	2021-01-08	12	Lausanne (VD)	S	T	4124	0	0	shared	0	0	0	21974T
B3_12_2021_01_08	20210129_JG6LR	21991	2021-01-08	12	Lausanne (VD)	S	-	0	0		0	0	extra	0	-21991
B3_12_2021_01_08	20210129_JG6LR	21992	2021-01-08	12	Lausanne (VD)	S	-	0	0		0	0	extra	0	-21992
B3_12_2021_01_08	20210129_JG6LR	21993	2021-01-08	12	Lausanne (VD)	S	-	0	0		0	0	extra	0	-21993
B3_12_2021_01_08	20210129_JG6LR	22132	2021-01-08	12	Lausanne (VD)	S	T	8	0	0	subset	0	0	0	22132T
B3_12_2021_01_08	20210129_JG6LR	22206	2021-01-08	12	Lausanne (VD)	S	G	7	0	0	0	0	0	subset	22206G
B3_12_2021_01_08	20210129_JG6LR	22299	2021-01-08	12	Lausanne (VD)	S	T	4225	0	0	0	0	0	subset	22299T
B3_12_2021_01_08	20210129_JG6LR	22812	2021-01-08	12	Lausanne (VD)	S	C	0	0		mut	0	0	0	22812C
B3_12_2021_01_08	20210129_JG6LR	22813	2021-01-08	12	Lausanne (VD)	S	T	0	0		0	0	0	mut	22813T
B3_12_2021_01_08	20210129_JG6LR	23012	2021-01-08	12	Lausanne (VD)	S	A	10670	0	0	mut	0	0	mut	23012A
B3_12_2021_01_08	20210129_JG6LR	23063	2021-01-08	12	Lausanne (VD)	S	T	5354	0	0	mut	0	mut	mut	23063T
B3_12_2021_01_08	20210129_JG6LR	23271	2021-01-08	12	Lausanne (VD)	S	A	2	0	0	0	0	mut	0	23271A
B3_12_2021_01_08	20210129_JG6LR	23403	2021-01-08	12	Lausanne (VD)	S	G	0	0		0	mut	0	shared	23403G
B3_12_2021_01_08	20210129_JG6LR	23525	2021-01-08	12	Lausanne (VD)	S	T	1578	0	0	shared	0	0	0	23525T
B3_12_2021_01_08	20210129_JG6LR	23604	2021-01-08	12	Lausanne (VD)	S	A	2701	0	0	0	0	mut	0	23604A
B3_12_2021_01_08	20210129_JG6LR	23664	2021-01-08	12	Lausanne (VD)	S	T	3093	0	0	0	0	0	mut	23664T
B3_12_2021_01_08	20210129_JG6LR	23709	2021-01-08	12	Lausanne (VD)	S	T	1583	0	0	0	0	mut	0	23709T
B3_12_2021_01_08	20210129_JG6LR	24506	2021-01-08	12	Lausanne (VD)	S	G	4	0	0	0	0	mut	0	24506G
B3_12_2021_01_08	20210129_JG6LR	24642	2021-01-08	12	Lausanne (VD)	S	T	6	0	0	mut	0	0	0	24642T
B3_12_2021_01_08	20210129_JG6LR	24914	2021-01-08	12	Lausanne (VD)	S	C	14632	0	0	0	0	mut	0	24914C
B3_12_2021_01_08	20210129_JG6LR	25563	2021-01-08	12	Lausanne (VD)	ORF3a	T	3792	951	0.250791	0	0	0	mut	25563T
B3_12_2021_01_08	20210129_JG6LR	25904	2021-01-08	12	Lausanne (VD)	ORF3a	T	0	0		0	0	0	mut	25904T
B3_12_2021_01_08	20210129_JG6LR	26456	2021-01-08	12	Lausanne (VD)	E	T	0	0		0	0	0	mut	26456T
B3_12_2021_01_08	20210129_JG6LR	26801	2021-01-08	12	Lausanne (VD)	M	C	1914	1051	0.549112	0	0	extra	0	26801C
B3_12_2021_01_08	20210129_JG6LR	27972	2021-01-08	12	Lausanne (VD)	ORF8	T	1840	0	0	0	0	mut	0	27972T
B3_12_2021_01_08	20210129_JG6LR	28048	2021-01-08	12	Lausanne (VD)	ORF8	T	920	0	0	0	0	mut	0	28048T
B3_12_2021_01_08	20210129_JG6LR	28111	2021-01-08	12	Lausanne (VD)	ORF8	G	921	0	0	0	0	mut	0	28111G
B3_12_2021_01_08	20210129_JG6LR	28167	2021-01-08	12	Lausanne (VD)	ORF8	A	0	0		mut	0	0	0	28167A
B3_12_2021_01_08	20210129_JG6LR	28280	2021-01-08	12	Lausanne (VD)	N	C	0	0		0	0	mut	0	28280C
B3_12_2021_01_08	20210129_JG6LR	28281	2021-01-08	12	Lausanne (VD)	N	T	0	0		0	0	mut	0	28281T
B3_12_2021_01_08	20210129_JG6LR	28282	2021-01-08	12	Lausanne (VD)	N	A	0	0		0	0	mut	0	28282A
B3_12_2021_01_08	20210129_JG6LR	28512	2021-01-08	12	Lausanne (VD)	N	G	6050	0	0	mut	0	0	0	28512G
B3_12_2021_01_08	20210129_JG6LR	28877	2021-01-08	12	Lausanne (VD)	N	T	0	0		shared	0	0	0	28877T
B3_12_2021_01_08	20210129_JG6LR	28878	2021-01-08	12	Lausanne (VD)	N	C	0	0		shared	0	0	0	28878C
B3_12_2021_01_08	20210129_JG6LR	28887	2021-01-08	12	Lausanne (VD)	N	T	0	0		0	0	0	mut	28887T
B3_12_2021_01_08	20210129_JG6LR	28977	2021-01-08	12	Lausanne (VD)	N	T	0	0		0	0	mut	0	28977T
A3_12_2021_01_06	20210129_JG6LR	733	2021-01-06	12	Lausanne (VD)	ORF1ab	C	11	0	0	extra	0	0	0	733C
A3_12_2021_01_06	20210129_JG6LR	913	2021-01-06	12	Lausanne (VD)	ORF1ab	T	11	0	0	0	0	extra	0	913T
A3_12_2021_01_06	20210129_JG6LR	1059	2021-01-06	12	Lausanne (VD)	ORF1ab	T	141	0	0	0	0	0	mut	1059T
A3_12_2021_01_06	20210129_JG6LR	2749	2021-01-06	12	Lausanne (VD)	ORF1ab	T	103	0	0	extra	0	0	0	2749T
A3_12_2021_01_06	20210129_JG6LR	3267	2021-01-06	12	Lausanne (VD)	ORF1ab	T	34	0	0	0	0	mut	0	3267T
A3_12_2021_01_06	20210129_JG6LR	3828	2021-01-06	12	Lausanne (VD)	ORF1ab	T	1372	0	0	mut	0	0	0	3828T
A3_12_2021_01_06	20210129_JG6LR	5230	2021-01-06	12	Lausanne (VD)	ORF1ab	T	1007	0	0	0	0	0	mut	5230T
A3_12_2021_01_06	20210129_JG6LR	5388	2021-01-06	12	Lausanne (VD)	ORF1ab	A	0	0		0	0	mut	0	5388A
A3_12_2021_01_06	20210129_JG6LR	5648	2021-01-06	12	Lausanne (VD)	ORF1ab	C	83	0	0	mut	0	0	0	5648C
A3_12_2021_01_06	20210129_JG6LR	5986	2021-01-06	12	Lausanne (VD)	ORF1ab	T	655	0	0	0	0	extra	0	5986T
A3_12_2021_01_06	20210129_JG6LR	6954	2021-01-06	12	Lausanne (VD)	ORF1ab	C	791	42	0.0530973	0	0	mut	0	6954C
A3_12_2021_01_06	20210129_JG6LR	8660	2021-01-06	12	Lausanne (VD)	ORF1ab	T	171	0	0	0	0	0	subset	8660T
A3_12_2021_01_06	20210129_JG6LR	8964	2021-01-06	12	Lausanne (VD)	ORF1ab	T	476	0	0	0	0	0	subset	8964T
A3_12_2021_01_06	20210129_JG6LR	10323	2021-01-06	12	Lausanne (VD)	ORF1ab	G	8	0	0	0	0	0	mut	10323G
A3_12_2021_01_06	20210129_JG6LR	11288	2021-01-06	12	Lausanne (VD)	ORF1ab	-	2082	121	0.0581172	extra	0	extra	extra	-11288
A3_12_2021_01_06	20210129_JG6LR	11289	2021-01-06	12	Lausanne (VD)	ORF1ab	-	2082	120	0.0576369	extra	0	extra	extra	-11289
A3_12_2021_01_06	20210129_JG6LR	11290	2021-01-06	12	Lausanne (VD)	ORF1ab	-	2082	120	0.0576369	extra	0	extra	extra	-11290
A3_12_2021_01_06	20210129_JG6LR	11291	2021-01-06	12	Lausanne (VD)	ORF1ab	-	2082	121	0.0581172	extra	0	extra	extra	-11291
A3_12_2021_01_06	20210129_JG6LR	11292	2021-01-06	12	Lausanne (VD)	ORF1ab	-	2082	120	0.0576369	extra	0	extra	extra	-11292
A3_12_2021_01_06	20210129_JG6LR	11293	2021-01-06	12	Lausanne (VD)	ORF1ab	-	2082	122	0.0585975	extra	0	extra	extra	-11293
A3_12_2021_01_06	20210129_JG6LR	11294	2021-01-06	12	Lausanne (VD)	ORF1ab	-	2082	121	0.0581172	extra	0	extra	extra	-11294
A3_12_2021_01_06	20210129_JG6LR	11295	2021-01-06	12	Lausanne (VD)	ORF1ab	-	2082	120	0.0576369	extra	0	extra	extra	-11295
A3_12_2021_01_06	20210129_JG6LR	11296	2021-01-06	12	Lausanne (VD)	ORF1ab	-	2082	120	0.0576369	extra	0	extra	extra	-11296
A3_12_2021_01_06	20210129_JG6LR	12778	2021-01-06	12	Lausanne (VD)	ORF1ab	T	3109	0	0	extra	0	0	0	12778T
A3_12_2021_01_06	20210129_JG6LR	13843	2021-01-06	12	Lausanne (VD)	ORF1ab	T	2353	0	0	0	0	0	subset	13843T
A3_12_2021_01_06	20210129_JG6LR	13860	2021-01-06	12	Lausanne (VD)	ORF1ab	T	1276	0	0	extra	0	0	0	13860T
A3_12_2021_01_06	20210129_JG6LR	14408	2021-01-06	12	Lausanne (VD)	ORF1ab	T	752	752	1	0	0	0	shared	14408T
A3_12_2021_01_06	20210129_JG6LR	14676	2021-01-06	12	Lausanne (VD)	ORF1ab	T	61	8	0.131148	0	0	extra	0	14676T
A3_12_2021_01_06	20210129_JG6LR	15279	2021-01-06	12	Lausanne (VD)	ORF1ab	T	250	33	0.132	0	0	extra	0	15279T
A3_12_2021_01_06	20210129_JG6LR	16176	2021-01-06	12	Lausanne (VD)	ORF1ab	C	21	0	0	0	0	extra	0	16176C
A3_12_2021_01_06	20210129_JG6LR	17259	2021-01-06	12	Lausanne (VD)	ORF1ab	T	44	0	0	shared	0	0	0	17259T
A3_12_2021_01_06	20210129_JG6LR	17999	2021-01-06	12	Lausanne (VD)	ORF1ab	T	204	0	0	0	0	0	subset	17999T
A3_12_2021_01_06	20210129_JG6LR	21614	2021-01-06	12	Lausanne (VD)	S	T	206	0	0	shared	0	0	subset	21614T
A3_12_2021_01_06	20210129_JG6LR	21621	2021-01-06	12	Lausanne (VD)	S	A	205	0	0	mut	0	0	0	21621A
A3_12_2021_01_06	20210129_JG6LR	21638	2021-01-06	12	Lausanne (VD)	S	T	205	0	0	mut	0	0	0	21638T
A3_12_2021_01_06	20210129_JG6LR	21765	2021-01-06	12	Lausanne (VD)	S	-	301	63	0.209302	0	0	extra	0	-21765
A3_12_2021_01_06	20210129_JG6LR	21766	2021-01-06	12	Lausanne (VD)	S	-	301	63	0.209302	0	0	extra	0	-21766
A3_12_2021_01_06	20210129_JG6LR	21767	2021-01-06	12	Lausanne (VD)	S	-	301	63	0.209302	0	0	extra	0	-21767
A3_12_2021_01_06	20210129_JG6LR	21768	2021-01-06	12	Lausanne (VD)	S	-	301	63	0.209302	0	0	extra	0	-21768
A3_12_2021_01_06	20210129_JG6LR	21769	2021-01-06	12	Lausanne (VD)	S	-	303	63	0.207921	0	0	extra	0	-21769
A3_12_2021_01_06	20210129_JG6LR	21770	2021-01-06	12	Lausanne (VD)	S	-	303	63	0.207921	0	0	extra	0	-21770
A3_12_2021_01_06	20210129_JG6LR	21801	2021-01-06	12	Lausanne (VD)	S	C	550	0	0	0	0	0	mut	21801C
A3_12_2021_01_06	20210129_JG6LR	21974	2021-01-06	12	Lausanne (VD)	S	T	392	0	0	shared	0	0	0	21974T
A3_12_2021_01_06	20210129_JG6LR	21991	2021-01-06	12	Lausanne (VD)	S	-	393	77	0.195929	0	0	extra	0	-21991
A3_12_2021_01_06	20210129_JG6LR	21992	2021-01-06	12	Lausanne (VD)	S	-	393	77	0.195929	0	0	extra	0	-21992
A3_12_2021_01_06	20210129_JG6LR	21993	2021-01-06	12	Lausanne (VD)	S	-	393	77	0.195929	0	0	extra	0	-21993
A3_12_2021_01_06	20210129_JG6LR	22132	2021-01-06	12	Lausanne (VD)	S	T	191	0	0	subset	0	0	0	22132T
A3_12_2021_01_06	20210129_JG6LR	22206	2021-01-06	12	Lausanne (VD)	S	G	174	0	0	0	0	0	subset	22206G
A3_12_2021_01_06	20210129_JG6LR	22299	2021-01-06	12	Lausanne (VD)	S	T	2787	0	0	0	0	0	subset	22299T
A3_12_2021_01_06	20210129_JG6LR	22812	2021-01-06	12	Lausanne (VD)	S	C	14468	0	0	mut	0	0	0	22812C
A3_12_2021_01_06	20210129_JG6LR	22813	2021-01-06	12	Lausanne (VD)	S	T	14474	0	0	0	0	0	mut	22813T
A3_12_2021_01_06	20210129_JG6LR	23012	2021-01-06	12	Lausanne (VD)	S	A	15948	0	0	mut	0	0	mut	23012A
A3_12_2021_01_06	20210129_JG6LR	23063	2021-01-06	12	Lausanne (VD)	S	T	8069	1283	0.159004	mut	0	mut	mut	23063T
A3_12_2021_01_06	20210129_JG6LR	23271	2021-01-06	12	Lausanne (VD)	S	A	218	17	0.0779817	0	0	mut	0	23271A
A3_12_2021_01_06	20210129_JG6LR	23403	2021-01-06	12	Lausanne (VD)	S	G	213	208	0.976526	0	mut	0	shared	23403G
A3_12_2021_01_06	20210129_JG6LR	23525	2021-01-06	12	Lausanne (VD)	S	T	188	0	0	shared	0	0	0	23525T
A3_12_2021_01_06	20210129_JG6LR	23604	2021-01-06	12	Lausanne (VD)	S	A	321	138	0.429907	0	0	mut	0	23604A
A3_12_2021_01_06	20210129_JG6LR	23664	2021-01-06	12	Lausanne (VD)	S	T	371	0	0	0	0	0	mut	23664T
A3_12_2021_01_06	20210129_JG6LR	23709	2021-01-06	12	Lausanne (VD)	S	T	197	49	0.248731	0	0	mut	0	23709T
A3_12_2021_01_06	20210129_JG6LR	24506	2021-01-06	12	Lausanne (VD)	S	G	1329	124	0.0933032	0	0	mut	0	24506G
A3_12_2021_01_06	20210129_JG6LR	24642	2021-01-06	12	Lausanne (VD)	S	T	2031	0	0	mut	0	0	0	24642T
A3_12_2021_01_06	20210129_JG6LR	24914	2021-01-06	12	Lausanne (VD)	S	C	11340	1007	0.0888007	0	0	mut	0	24914C
A3_12_2021_01_06	20210129_JG6LR	25563	2021-01-06	12	Lausanne (VD)	ORF3a	T	2320	396	0.17069	0	0	0	mut	25563T
A3_12_2021_01_06	20210129_JG6LR	25904	2021-01-06	12	Lausanne (VD)	ORF3a	T	887	0	0	0	0	0	mut	25904T
A3_12_2021_01_06	20210129_JG6LR	26456	2021-01-06	12	Lausanne (VD)	E	T	24	0	0	0	0	0	mut	26456T
A3_12_2021_01_06	20210129_JG6LR	26801	2021-01-06	12	Lausanne (VD)	M	C	161	88	0.546584	0	0	extra	0	26801C
A3_12_2021_01_06	20210129_JG6LR	27972	2021-01-06	12	Lausanne (VD)	ORF8	T	52	6	0.115385	0	0	mut	0	27972T
A3_12_2021_01_06	20210129_JG6LR	28048	2021-01-06	12	Lausanne (VD)	ORF8	T	27	3	0.111111	0	0	mut	0	28048T
A3_12_2021_01_06	20210129_JG6LR	28111	2021-01-06	12	Lausanne (VD)	ORF8	G	347	28	0.0806916	0	0	mut	0	28111G
A3_12_2021_01_06	20210129_JG6LR	28167	2021-01-06	12	Lausanne (VD)	ORF8	A	351	0	0	mut	0	0	0	28167A
A3_12_2021_01_06	20210129_JG6LR	28280	2021-01-06	12	Lausanne (VD)	N	C	890	60	0.0674157	0	0	mut	0	28280C
A3_12_2021_01_06	20210129_JG6LR	28281	2021-01-06	12	Lausanne (VD)	N	T	890	60	0.0674157	0	0	mut	0	28281T
A3_12_2021_01_06	20210129_JG6LR	28282	2021-01-06	12	Lausanne (VD)	N	A	890	60	0.0674157	0	0	mut	0	28282A
A3_12_2021_01_06	20210129_JG6LR	28512	2021-01-06	12	Lausanne (VD)	N	G	421	0	0	mut	0	0	0	28512G
A3_12_2021_01_06	20210129_JG6LR	28877	2021-01-06	12	Lausanne (VD)	N	T	6	0	0	shared	0	0	0	28877T
A3_12_2021_01_06	20210129_JG6LR	28878	2021-01-06	12	Lausanne (VD)	N	C	6	0	0	shared	0	0	0	28878C
A3_12_2021_01_06	20210129_JG6LR	28887	2021-01-06	12	Lausanne (VD)	N	T	6	0	0	0	0	0	mut	28887T
A3_12_2021_01_06	20210129_JG6LR	28977	2021-01-06	12	Lausanne (VD)	N	T	3	0	0	0	0	mut	0	28977T
H2_12_2021_01_04	20210129_JG6LR	733	2021-01-04	12	Lausanne (VD)	ORF1ab	C	56	0	0	extra	0	0	0	733C
H2_12_2021_01_04	20210129_JG6LR	913	2021-01-04	12	Lausanne (VD)	ORF1ab	T	56	0	0	0	0	extra	0	913T
H2_12_2021_01_04	20210129_JG6LR	1059	2021-01-04	12	Lausanne (VD)	ORF1ab	T	1547	82	0.0530058	0	0	0	mut	1059T
H2_12_2021_01_04	20210129_JG6LR	2749	2021-01-04	12	Lausanne (VD)	ORF1ab	T	892	0	0	extra	0	0	0	2749T
H2_12_2021_01_04	20210129_JG6LR	3267	2021-01-04	12	Lausanne (VD)	ORF1ab	T	167	4	0.0239521	0	0	mut	0	3267T
H2_12_2021_01_04	20210129_JG6LR	3828	2021-01-04	12	Lausanne (VD)	ORF1ab	T	1107	0	0	mut	0	0	0	3828T
H2_12_2021_01_04	20210129_JG6LR	5230	2021-01-04	12	Lausanne (VD)	ORF1ab	T	3692	0	0	0	0	0	mut	5230T
H2_12_2021_01_04	20210129_JG6LR	5388	2021-01-04	12	Lausanne (VD)	ORF1ab	A	56	12	0.214286	0	0	mut	0	5388A
H2_12_2021_01_04	20210129_JG6LR	5648	2021-01-04	12	Lausanne (VD)	ORF1ab	C	141	0	0	mut	0	0	0	5648C
H2_12_2021_01_04	20210129_JG6LR	5986	2021-01-04	12	Lausanne (VD)	ORF1ab	T	2167	91	0.0419935	0	0	extra	0	5986T
H2_12_2021_01_04	20210129_JG6LR	6954	2021-01-04	12	Lausanne (VD)	ORF1ab	C	3251	139	0.0427561	0	0	mut	0	6954C
H2_12_2021_01_04	20210129_JG6LR	8660	2021-01-04	12	Lausanne (VD)	ORF1ab	T	927	0	0	0	0	0	subset	8660T
H2_12_2021_01_04	20210129_JG6LR	8964	2021-01-04	12	Lausanne (VD)	ORF1ab	T	1146	0	0	0	0	0	subset	8964T
H2_12_2021_01_04	20210129_JG6LR	10323	2021-01-04	12	Lausanne (VD)	ORF1ab	G	148	0	0	0	0	0	mut	10323G
H2_12_2021_01_04	20210129_JG6LR	11288	2021-01-04	12	Lausanne (VD)	ORF1ab	-	3771	320	0.0848581	extra	0	extra	extra	-11288
H2_12_2021_01_04	20210129_JG6LR	11289	2021-01-04	12	Lausanne (VD)	ORF1ab	-	3771	320	0.0848581	extra	0	extra	extra	-11289
H2_12_2021_01_04	20210129_JG6LR	11290	2021-01-04	12	Lausanne (VD)	ORF1ab	-	3771	320	0.0848581	extra	0	extra	extra	-11290
H2_12_2021_01_04	20210129_JG6LR	11291	2021-01-04	12	Lausanne (VD)	ORF1ab	-	3771	320	0.0848581	extra	0	extra	extra	-11291
H2_12_2021_01_04	20210129_JG6LR	11292	2021-01-04	12	Lausanne (VD)	ORF1ab	-	3771	320	0.0848581	extra	0	extra	extra	-11292
H2_12_2021_01_04	20210129_JG6LR	11293	2021-01-04	12	Lausanne (VD)	ORF1ab	-	3771	320	0.0848581	extra	0	extra	extra	-11293
H2_12_2021_01_04	20210129_JG6LR	11294	2021-01-04	12	Lausanne (VD)	ORF1ab	-	3771	320	0.0848581	extra	0	extra	extra	-11294
H2_12_2021_01_04	20210129_JG6LR	11295	2021-01-04	12	Lausanne (VD)	ORF1ab	-	3771	320	0.0848581	extra	0	extra	extra	-11295
H2_12_2021_01_04	20210129_JG6LR	11296	2021-01-04	12	Lausanne (VD)	ORF1ab	-	3771	320	0.0848581	extra	0	extra	extra	-11296
H2_12_2021_01_04	20210129_JG6LR	12778	2021-01-04	12	Lausanne (VD)	ORF1ab	T	10154	0	0	extra	0	0	0	12778T
H2_12_2021_01_04	20210129_JG6LR	13843	2021-01-04	12	Lausanne (VD)	ORF1ab	T	11011	0	0	0	0	0	subset	13843T
H2_12_2021_01_04	20210129_JG6LR	13860	2021-01-04	12	Lausanne (VD)	ORF1ab	T	5879	0	0	extra	0	0	0	13860T
H2_12_2021_01_04	20210129_JG6LR	14408	2021-01-04	12	Lausanne (VD)	ORF1ab	T	2526	2524	0.999208	0	0	0	shared	14408T
H2_12_2021_01_04	20210129_JG6LR	14676	2021-01-04	12	Lausanne (VD)	ORF1ab	T	154	0	0	0	0	extra	0	14676T
H2_12_2021_01_04	20210129_JG6LR	15279	2021-01-04	12	Lausanne (VD)	ORF1ab	T	742	40	0.0539084	0	0	extra	0	15279T
H2_12_2021_01_04	20210129_JG6LR	16176	2021-01-04	12	Lausanne (VD)	ORF1ab	C	156	0	0	0	0	extra	0	16176C
H2_12_2021_01_04	20210129_JG6LR	17259	2021-01-04	12	Lausanne (VD)	ORF1ab	T	174	0	0	shared	0	0	0	17259T
H2_12_2021_01_04	20210129_JG6LR	17999	2021-01-04	12	Lausanne (VD)	ORF1ab	T	817	0	0	0	0	0	subset	17999T
H2_12_2021_01_04	20210129_JG6LR	21614	2021-01-04	12	Lausanne (VD)	S	T	344	0	0	shared	0	0	subset	21614T
H2_12_2021_01_04	20210129_JG6LR	21621	2021-01-04	12	Lausanne (VD)	S	A	344	0	0	mut	0	0	0	21621A
H2_12_2021_01_04	20210129_JG6LR	21638	2021-01-04	12	Lausanne (VD)	S	T	342	0	0	mut	0	0	0	21638T
H2_12_2021_01_04	20210129_JG6LR	21765	2021-01-04	12	Lausanne (VD)	S	-	3152	0	0	0	0	extra	0	-21765
H2_12_2021_01_04	20210129_JG6LR	21766	2021-01-04	12	Lausanne (VD)	S	-	3154	0	0	0	0	extra	0	-21766
H2_12_2021_01_04	20210129_JG6LR	21767	2021-01-04	12	Lausanne (VD)	S	-	3157	0	0	0	0	extra	0	-21767
H2_12_2021_01_04	20210129_JG6LR	21768	2021-01-04	12	Lausanne (VD)	S	-	3161	0	0	0	0	extra	0	-21768
H2_12_2021_01_04	20210129_JG6LR	21769	2021-01-04	12	Lausanne (VD)	S	-	3166	0	0	0	0	extra	0	-21769
H2_12_2021_01_04	20210129_JG6LR	21770	2021-01-04	12	Lausanne (VD)	S	-	3172	0	0	0	0	extra	0	-21770
H2_12_2021_01_04	20210129_JG6LR	21801	2021-01-04	12	Lausanne (VD)	S	C	5783	0	0	0	0	0	mut	21801C
H2_12_2021_01_04	20210129_JG6LR	21974	2021-01-04	12	Lausanne (VD)	S	T	3344	0	0	shared	0	0	0	21974T
H2_12_2021_01_04	20210129_JG6LR	21991	2021-01-04	12	Lausanne (VD)	S	-	3355	0	0	0	0	extra	0	-21991
H2_12_2021_01_04	20210129_JG6LR	21992	2021-01-04	12	Lausanne (VD)	S	-	3355	0	0	0	0	extra	0	-21992
H2_12_2021_01_04	20210129_JG6LR	21993	2021-01-04	12	Lausanne (VD)	S	-	3355	0	0	0	0	extra	0	-21993
H2_12_2021_01_04	20210129_JG6LR	22132	2021-01-04	12	Lausanne (VD)	S	T	481	0	0	subset	0	0	0	22132T
H2_12_2021_01_04	20210129_JG6LR	22206	2021-01-04	12	Lausanne (VD)	S	G	448	0	0	0	0	0	subset	22206G
H2_12_2021_01_04	20210129_JG6LR	22299	2021-01-04	12	Lausanne (VD)	S	T	6628	0	0	0	0	0	subset	22299T
H2_12_2021_01_04	20210129_JG6LR	22812	2021-01-04	12	Lausanne (VD)	S	C	8194	0	0	mut	0	0	0	22812C
H2_12_2021_01_04	20210129_JG6LR	22813	2021-01-04	12	Lausanne (VD)	S	T	8209	0	0	0	0	0	mut	22813T
H2_12_2021_01_04	20210129_JG6LR	23012	2021-01-04	12	Lausanne (VD)	S	A	16415	0	0	mut	0	0	mut	23012A
H2_12_2021_01_04	20210129_JG6LR	23063	2021-01-04	12	Lausanne (VD)	S	T	8453	213	0.0251982	mut	0	mut	mut	23063T
H2_12_2021_01_04	20210129_JG6LR	23271	2021-01-04	12	Lausanne (VD)	S	A	670	12	0.0179104	0	0	mut	0	23271A
H2_12_2021_01_04	20210129_JG6LR	23403	2021-01-04	12	Lausanne (VD)	S	G	633	631	0.99684	0	mut	0	shared	23403G
H2_12_2021_01_04	20210129_JG6LR	23525	2021-01-04	12	Lausanne (VD)	S	T	3962	0	0	shared	0	0	0	23525T
H2_12_2021_01_04	20210129_JG6LR	23604	2021-01-04	12	Lausanne (VD)	S	A	6809	206	0.0302541	0	0	mut	0	23604A
H2_12_2021_01_04	20210129_JG6LR	23664	2021-01-04	12	Lausanne (VD)	S	T	7764	0	0	0	0	0	mut	23664T
H2_12_2021_01_04	20210129_JG6LR	23709	2021-01-04	12	Lausanne (VD)	S	T	4025	122	0.0303106	0	0	mut	0	23709T
H2_12_2021_01_04	20210129_JG6LR	24506	2021-01-04	12	Lausanne (VD)	S	G	1953	167	0.0855095	0	0	mut	0	24506G
H2_12_2021_01_04	20210129_JG6LR	24642	2021-01-04	12	Lausanne (VD)	S	T	2920	0	0	mut	0	0	0	24642T
H2_12_2021_01_04	20210129_JG6LR	24914	2021-01-04	12	Lausanne (VD)	S	C	18453	824	0.044654	0	0	mut	0	24914C
H2_12_2021_01_04	20210129_JG6LR	25563	2021-01-04	12	Lausanne (VD)	ORF3a	T	6099	2231	0.365798	0	0	0	mut	25563T
H2_12_2021_01_04	20210129_JG6LR	25904	2021-01-04	12	Lausanne (VD)	ORF3a	T	2319	0	0	0	0	0	mut	25904T
H2_12_2021_01_04	20210129_JG6LR	26456	2021-01-04	12	Lausanne (VD)	E	T	136	0	0	0	0	0	mut	26456T
H2_12_2021_01_04	20210129_JG6LR	26801	2021-01-04	12	Lausanne (VD)	M	C	1585	972	0.613249	0	0	extra	0	26801C
H2_12_2021_01_04	20210129_JG6LR	27972	2021-01-04	12	Lausanne (VD)	ORF8	T	2002	54	0.026973	0	0	mut	0	27972T
H2_12_2021_01_04	20210129_JG6LR	28048	2021-01-04	12	Lausanne (VD)	ORF8	T	1033	30	0.0290416	0	0	mut	0	28048T
H2_12_2021_01_04	20210129_JG6LR	28111	2021-01-04	12	Lausanne (VD)	ORF8	G	1745	83	0.0475645	0	0	mut	0	28111G
H2_12_2021_01_04	20210129_JG6LR	28167	2021-01-04	12	Lausanne (VD)	ORF8	A	1699	0	0	mut	0	0	0	28167A
H2_12_2021_01_04	20210129_JG6LR	28280	2021-01-04	12	Lausanne (VD)	N	C	1909	150	0.0785752	0	0	mut	0	28280C
H2_12_2021_01_04	20210129_JG6LR	28281	2021-01-04	12	Lausanne (VD)	N	T	1909	150	0.0785752	0	0	mut	0	28281T
H2_12_2021_01_04	20210129_JG6LR	28282	2021-01-04	12	Lausanne (VD)	N	A	1909	150	0.0785752	0	0	mut	0	28282A
H2_12_2021_01_04	20210129_JG6LR	28512	2021-01-04	12	Lausanne (VD)	N	G	5796	0	0	mut	0	0	0	28512G
H2_12_2021_01_04	20210129_JG6LR	28877	2021-01-04	12	Lausanne (VD)	N	T	751	0	0	shared	0	0	0	28877T
H2_12_2021_01_04	20210129_JG6LR	28878	2021-01-04	12	Lausanne (VD)	N	C	751	0	0	shared	0	0	0	28878C
H2_12_2021_01_04	20210129_JG6LR	28887	2021-01-04	12	Lausanne (VD)	N	T	740	0	0	0	0	0	mut	28887T
H2_12_2021_01_04	20210129_JG6LR	28977	2021-01-04	12	Lausanne (VD)	N	T	378	0	0	0	0	mut	0	28977T
C6_12_2021_01_04	20210108_JDL4L	733	2021-01-04	12	Lausanne (VD)	ORF1ab	C	27	0	0	extra	0	0	0	733C
C6_12_2021_01_04	20210108_JDL4L	913	2021-01-04	12	Lausanne (VD)	ORF1ab	T	27	0	0	0	0	extra	0	913T
C6_12_2021_01_04	20210108_JDL4L	1059	2021-01-04	12	Lausanne (VD)	ORF1ab	T	0	0		0	0	0	mut	1059T
C6_12_2021_01_04	20210108_JDL4L	2749	2021-01-04	12	Lausanne (VD)	ORF1ab	T	739	0	0	extra	0	0	0	2749T
C6_12_2021_01_04	20210108_JDL4L	3267	2021-01-04	12	Lausanne (VD)	ORF1ab	T	508	74	0.145669	0	0	mut	0	3267T
C6_12_2021_01_04	20210108_JDL4L	3828	2021-01-04	12	Lausanne (VD)	ORF1ab	T	4509	0	0	mut	0	0	0	3828T
C6_12_2021_01_04	20210108_JDL4L	5230	2021-01-04	12	Lausanne (VD)	ORF1ab	T	3460	0	0	0	0	0	mut	5230T
C6_12_2021_01_04	20210108_JDL4L	5388	2021-01-04	12	Lausanne (VD)	ORF1ab	A	33	0	0	0	0	mut	0	5388A
C6_12_2021_01_04	20210108_JDL4L	5648	2021-01-04	12	Lausanne (VD)	ORF1ab	C	2710	0	0	mut	0	0	0	5648C
C6_12_2021_01_04	20210108_JDL4L	5986	2021-01-04	12	Lausanne (VD)	ORF1ab	T	2466	0	0	0	0	extra	0	5986T
C6_12_2021_01_04	20210108_JDL4L	6954	2021-01-04	12	Lausanne (VD)	ORF1ab	C	1280	0	0	0	0	mut	0	6954C
C6_12_2021_01_04	20210108_JDL4L	8660	2021-01-04	12	Lausanne (VD)	ORF1ab	T	1060	0	0	0	0	0	subset	8660T
C6_12_2021_01_04	20210108_JDL4L	8964	2021-01-04	12	Lausanne (VD)	ORF1ab	T	1784	0	0	0	0	0	subset	8964T
C6_12_2021_01_04	20210108_JDL4L	10323	2021-01-04	12	Lausanne (VD)	ORF1ab	G	42	0	0	0	0	0	mut	10323G
C6_12_2021_01_04	20210108_JDL4L	11288	2021-01-04	12	Lausanne (VD)	ORF1ab	-	4802	0	0	extra	0	extra	extra	-11288
C6_12_2021_01_04	20210108_JDL4L	11289	2021-01-04	12	Lausanne (VD)	ORF1ab	-	4802	0	0	extra	0	extra	extra	-11289
C6_12_2021_01_04	20210108_JDL4L	11290	2021-01-04	12	Lausanne (VD)	ORF1ab	-	4802	0	0	extra	0	extra	extra	-11290
C6_12_2021_01_04	20210108_JDL4L	11291	2021-01-04	12	Lausanne (VD)	ORF1ab	-	4802	0	0	extra	0	extra	extra	-11291
C6_12_2021_01_04	20210108_JDL4L	11292	2021-01-04	12	Lausanne (VD)	ORF1ab	-	4802	0	0	extra	0	extra	extra	-11292
C6_12_2021_01_04	20210108_JDL4L	11293	2021-01-04	12	Lausanne (VD)	ORF1ab	-	4801	0	0	extra	0	extra	extra	-11293
C6_12_2021_01_04	20210108_JDL4L	11294	2021-01-04	12	Lausanne (VD)	ORF1ab	-	4801	0	0	extra	0	extra	extra	-11294
C6_12_2021_01_04	20210108_JDL4L	11295	2021-01-04	12	Lausanne (VD)	ORF1ab	-	4801	0	0	extra	0	extra	extra	-11295
C6_12_2021_01_04	20210108_JDL4L	11296	2021-01-04	12	Lausanne (VD)	ORF1ab	-	4801	0	0	extra	0	extra	extra	-11296
C6_12_2021_01_04	20210108_JDL4L	12778	2021-01-04	12	Lausanne (VD)	ORF1ab	T	10485	0	0	extra	0	0	0	12778T
C6_12_2021_01_04	20210108_JDL4L	13843	2021-01-04	12	Lausanne (VD)	ORF1ab	T	14210	0	0	0	0	0	subset	13843T
C6_12_2021_01_04	20210108_JDL4L	13860	2021-01-04	12	Lausanne (VD)	ORF1ab	T	7408	0	0	extra	0	0	0	13860T
C6_12_2021_01_04	20210108_JDL4L	14408	2021-01-04	12	Lausanne (VD)	ORF1ab	T	6057	6055	0.99967	0	0	0	shared	14408T
C6_12_2021_01_04	20210108_JDL4L	14676	2021-01-04	12	Lausanne (VD)	ORF1ab	T	276	0	0	0	0	extra	0	14676T
C6_12_2021_01_04	20210108_JDL4L	15279	2021-01-04	12	Lausanne (VD)	ORF1ab	T	1234	0	0	0	0	extra	0	15279T
C6_12_2021_01_04	20210108_JDL4L	16176	2021-01-04	12	Lausanne (VD)	ORF1ab	C	62	0	0	0	0	extra	0	16176C
C6_12_2021_01_04	20210108_JDL4L	17259	2021-01-04	12	Lausanne (VD)	ORF1ab	T	1116	0	0	shared	0	0	0	17259T
C6_12_2021_01_04	20210108_JDL4L	17999	2021-01-04	12	Lausanne (VD)	ORF1ab	T	1175	0	0	0	0	0	subset	17999T
C6_12_2021_01_04	20210108_JDL4L	21614	2021-01-04	12	Lausanne (VD)	S	T	535	0	0	shared	0	0	subset	21614T
C6_12_2021_01_04	20210108_JDL4L	21621	2021-01-04	12	Lausanne (VD)	S	A	533	0	0	mut	0	0	0	21621A
C6_12_2021_01_04	20210108_JDL4L	21638	2021-01-04	12	Lausanne (VD)	S	T	529	0	0	mut	0	0	0	21638T
C6_12_2021_01_04	20210108_JDL4L	21765	2021-01-04	12	Lausanne (VD)	S	-	2887	0	0	0	0	extra	0	-21765
C6_12_2021_01_04	20210108_JDL4L	21766	2021-01-04	12	Lausanne (VD)	S	-	2887	0	0	0	0	extra	0	-21766
C6_12_2021_01_04	20210108_JDL4L	21767	2021-01-04	12	Lausanne (VD)	S	-	2892	0	0	0	0	extra	0	-21767
C6_12_2021_01_04	20210108_JDL4L	21768	2021-01-04	12	Lausanne (VD)	S	-	2894	0	0	0	0	extra	0	-21768
C6_12_2021_01_04	20210108_JDL4L	21769	2021-01-04	12	Lausanne (VD)	S	-	2897	0	0	0	0	extra	0	-21769
C6_12_2021_01_04	20210108_JDL4L	21770	2021-01-04	12	Lausanne (VD)	S	-	2900	0	0	0	0	extra	0	-21770
C6_12_2021_01_04	20210108_JDL4L	21801	2021-01-04	12	Lausanne (VD)	S	C	5593	0	0	0	0	0	mut	21801C
C6_12_2021_01_04	20210108_JDL4L	21974	2021-01-04	12	Lausanne (VD)	S	T	3159	0	0	shared	0	0	0	21974T
C6_12_2021_01_04	20210108_JDL4L	21991	2021-01-04	12	Lausanne (VD)	S	-	3179	183	0.0575653	0	0	extra	0	-21991
C6_12_2021_01_04	20210108_JDL4L	21992	2021-01-04	12	Lausanne (VD)	S	-	3180	183	0.0575472	0	0	extra	0	-21992
C6_12_2021_01_04	20210108_JDL4L	21993	2021-01-04	12	Lausanne (VD)	S	-	3180	183	0.0575472	0	0	extra	0	-21993
C6_12_2021_01_04	20210108_JDL4L	22132	2021-01-04	12	Lausanne (VD)	S	T	672	0	0	subset	0	0	0	22132T
C6_12_2021_01_04	20210108_JDL4L	22206	2021-01-04	12	Lausanne (VD)	S	G	653	0	0	0	0	0	subset	22206G
C6_12_2021_01_04	20210108_JDL4L	22299	2021-01-04	12	Lausanne (VD)	S	T	2610	0	0	0	0	0	subset	22299T
C6_12_2021_01_04	20210108_JDL4L	22812	2021-01-04	12	Lausanne (VD)	S	C	6813	0	0	mut	0	0	0	22812C
C6_12_2021_01_04	20210108_JDL4L	22813	2021-01-04	12	Lausanne (VD)	S	T	6826	0	0	0	0	0	mut	22813T
C6_12_2021_01_04	20210108_JDL4L	23012	2021-01-04	12	Lausanne (VD)	S	A	13805	0	0	mut	0	0	mut	23012A
C6_12_2021_01_04	20210108_JDL4L	23063	2021-01-04	12	Lausanne (VD)	S	T	6964	515	0.0739518	mut	0	mut	mut	23063T
C6_12_2021_01_04	20210108_JDL4L	23271	2021-01-04	12	Lausanne (VD)	S	A	854	60	0.0702576	0	0	mut	0	23271A
C6_12_2021_01_04	20210108_JDL4L	23403	2021-01-04	12	Lausanne (VD)	S	G	848	847	0.998821	0	mut	0	shared	23403G
C6_12_2021_01_04	20210108_JDL4L	23525	2021-01-04	12	Lausanne (VD)	S	T	595	0	0	shared	0	0	0	23525T
C6_12_2021_01_04	20210108_JDL4L	23604	2021-01-04	12	Lausanne (VD)	S	A	1107	0	0	0	0	mut	0	23604A
C6_12_2021_01_04	20210108_JDL4L	23664	2021-01-04	12	Lausanne (VD)	S	T	1141	0	0	0	0	0	mut	23664T
C6_12_2021_01_04	20210108_JDL4L	23709	2021-01-04	12	Lausanne (VD)	S	T	629	0	0	0	0	mut	0	23709T
C6_12_2021_01_04	20210108_JDL4L	24506	2021-01-04	12	Lausanne (VD)	S	G	4621	456	0.0986799	0	0	mut	0	24506G
C6_12_2021_01_04	20210108_JDL4L	24642	2021-01-04	12	Lausanne (VD)	S	T	8264	0	0	mut	0	0	0	24642T
C6_12_2021_01_04	20210108_JDL4L	24914	2021-01-04	12	Lausanne (VD)	S	C	19752	1448	0.073309	0	0	mut	0	24914C
C6_12_2021_01_04	20210108_JDL4L	25563	2021-01-04	12	Lausanne (VD)	ORF3a	T	6963	2643	0.379578	0	0	0	mut	25563T
C6_12_2021_01_04	20210108_JDL4L	25904	2021-01-04	12	Lausanne (VD)	ORF3a	T	7173	0	0	0	0	0	mut	25904T
C6_12_2021_01_04	20210108_JDL4L	26456	2021-01-04	12	Lausanne (VD)	E	T	235	0	0	0	0	0	mut	26456T
C6_12_2021_01_04	20210108_JDL4L	26801	2021-01-04	12	Lausanne (VD)	M	C	1170	710	0.606838	0	0	extra	0	26801C
C6_12_2021_01_04	20210108_JDL4L	27972	2021-01-04	12	Lausanne (VD)	ORF8	T	718	66	0.091922	0	0	mut	0	27972T
C6_12_2021_01_04	20210108_JDL4L	28048	2021-01-04	12	Lausanne (VD)	ORF8	T	383	34	0.0887728	0	0	mut	0	28048T
C6_12_2021_01_04	20210108_JDL4L	28111	2021-01-04	12	Lausanne (VD)	ORF8	G	1030	83	0.0805825	0	0	mut	0	28111G
C6_12_2021_01_04	20210108_JDL4L	28167	2021-01-04	12	Lausanne (VD)	ORF8	A	1023	0	0	mut	0	0	0	28167A
C6_12_2021_01_04	20210108_JDL4L	28280	2021-01-04	12	Lausanne (VD)	N	C	1362	102	0.0748899	0	0	mut	0	28280C
C6_12_2021_01_04	20210108_JDL4L	28281	2021-01-04	12	Lausanne (VD)	N	T	1362	102	0.0748899	0	0	mut	0	28281T
C6_12_2021_01_04	20210108_JDL4L	28282	2021-01-04	12	Lausanne (VD)	N	A	1362	102	0.0748899	0	0	mut	0	28282A
C6_12_2021_01_04	20210108_JDL4L	28512	2021-01-04	12	Lausanne (VD)	N	G	2371	0	0	mut	0	0	0	28512G
C6_12_2021_01_04	20210108_JDL4L	28877	2021-01-04	12	Lausanne (VD)	N	T	54	0	0	shared	0	0	0	28877T
C6_12_2021_01_04	20210108_JDL4L	28878	2021-01-04	12	Lausanne (VD)	N	C	54	0	0	shared	0	0	0	28878C
C6_12_2021_01_04	20210108_JDL4L	28887	2021-01-04	12	Lausanne (VD)	N	T	54	0	0	0	0	0	mut	28887T
C6_12_2021_01_04	20210108_JDL4L	28977	2021-01-04	12	Lausanne (VD)	N	T	27	0	0	0	0	mut	0	28977T
C5_12_2021_01_02	20210108_JDL4L	733	2021-01-02	12	Lausanne (VD)	ORF1ab	C	35	0	0	extra	0	0	0	733C
C5_12_2021_01_02	20210108_JDL4L	913	2021-01-02	12	Lausanne (VD)	ORF1ab	T	35	0	0	0	0	extra	0	913T
C5_12_2021_01_02	20210108_JDL4L	1059	2021-01-02	12	Lausanne (VD)	ORF1ab	T	2953	0	0	0	0	0	mut	1059T
C5_12_2021_01_02	20210108_JDL4L	2749	2021-01-02	12	Lausanne (VD)	ORF1ab	T	689	0	0	extra	0	0	0	2749T
C5_12_2021_01_02	20210108_JDL4L	3267	2021-01-02	12	Lausanne (VD)	ORF1ab	T	132	0	0	0	0	mut	0	3267T
C5_12_2021_01_02	20210108_JDL4L	3828	2021-01-02	12	Lausanne (VD)	ORF1ab	T	0	0		mut	0	0	0	3828T
C5_12_2021_01_02	20210108_JDL4L	5230	2021-01-02	12	Lausanne (VD)	ORF1ab	T	0	0		0	0	0	mut	5230T
C5_12_2021_01_02	20210108_JDL4L	5388	2021-01-02	12	Lausanne (VD)	ORF1ab	A	46	0	0	0	0	mut	0	5388A
C5_12_2021_01_02	20210108_JDL4L	5648	2021-01-02	12	Lausanne (VD)	ORF1ab	C	0	0		mut	0	0	0	5648C
C5_12_2021_01_02	20210108_JDL4L	5986	2021-01-02	12	Lausanne (VD)	ORF1ab	T	5639	0	0	0	0	extra	0	5986T
C5_12_2021_01_02	20210108_JDL4L	6954	2021-01-02	12	Lausanne (VD)	ORF1ab	C	0	0		0	0	mut	0	6954C
C5_12_2021_01_02	20210108_JDL4L	8660	2021-01-02	12	Lausanne (VD)	ORF1ab	T	0	0		0	0	0	subset	8660T
C5_12_2021_01_02	20210108_JDL4L	8964	2021-01-02	12	Lausanne (VD)	ORF1ab	T	2423	0	0	0	0	0	subset	8964T
C5_12_2021_01_02	20210108_JDL4L	10323	2021-01-02	12	Lausanne (VD)	ORF1ab	G	220	0	0	0	0	0	mut	10323G
C5_12_2021_01_02	20210108_JDL4L	11288	2021-01-02	12	Lausanne (VD)	ORF1ab	-	0	0		extra	0	extra	extra	-11288
C5_12_2021_01_02	20210108_JDL4L	11289	2021-01-02	12	Lausanne (VD)	ORF1ab	-	0	0		extra	0	extra	extra	-11289
C5_12_2021_01_02	20210108_JDL4L	11290	2021-01-02	12	Lausanne (VD)	ORF1ab	-	0	0		extra	0	extra	extra	-11290
C5_12_2021_01_02	20210108_JDL4L	11291	2021-01-02	12	Lausanne (VD)	ORF1ab	-	0	0		extra	0	extra	extra	-11291
C5_12_2021_01_02	20210108_JDL4L	11292	2021-01-02	12	Lausanne (VD)	ORF1ab	-	0	0		extra	0	extra	extra	-11292
C5_12_2021_01_02	20210108_JDL4L	11293	2021-01-02	12	Lausanne (VD)	ORF1ab	-	0	0		extra	0	extra	extra	-11293
C5_12_2021_01_02	20210108_JDL4L	11294	2021-01-02	12	Lausanne (VD)	ORF1ab	-	0	0		extra	0	extra	extra	-11294
C5_12_2021_01_02	20210108_JDL4L	11295	2021-01-02	12	Lausanne (VD)	ORF1ab	-	0	0		extra	0	extra	extra	-11295
C5_12_2021_01_02	20210108_JDL4L	11296	2021-01-02	12	Lausanne (VD)	ORF1ab	-	0	0		extra	0	extra	extra	-11296
C5_12_2021_01_02	20210108_JDL4L	12778	2021-01-02	12	Lausanne (VD)	ORF1ab	T	9126	0	0	extra	0	0	0	12778T
C5_12_2021_01_02	20210108_JDL4L	13843	2021-01-02	12	Lausanne (VD)	ORF1ab	T	32755	23	0.000702183	0	0	0	subset	13843T
C5_12_2021_01_02	20210108_JDL4L	13860	2021-01-02	12	Lausanne (VD)	ORF1ab	T	16969	0	0	extra	0	0	0	13860T
C5_12_2021_01_02	20210108_JDL4L	14408	2021-01-02	12	Lausanne (VD)	ORF1ab	T	6420	6417	0.999533	0	0	0	shared	14408T
C5_12_2021_01_02	20210108_JDL4L	14676	2021-01-02	12	Lausanne (VD)	ORF1ab	T	0	0		0	0	extra	0	14676T
C5_12_2021_01_02	20210108_JDL4L	15279	2021-01-02	12	Lausanne (VD)	ORF1ab	T	0	0		0	0	extra	0	15279T
C5_12_2021_01_02	20210108_JDL4L	16176	2021-01-02	12	Lausanne (VD)	ORF1ab	C	33	0	0	0	0	extra	0	16176C
C5_12_2021_01_02	20210108_JDL4L	17259	2021-01-02	12	Lausanne (VD)	ORF1ab	T	1542	0	0	shared	0	0	0	17259T
C5_12_2021_01_02	20210108_JDL4L	17999	2021-01-02	12	Lausanne (VD)	ORF1ab	T	0	0		0	0	0	subset	17999T
C5_12_2021_01_02	20210108_JDL4L	21614	2021-01-02	12	Lausanne (VD)	S	T	0	0		shared	0	0	subset	21614T
C5_12_2021_01_02	20210108_JDL4L	21621	2021-01-02	12	Lausanne (VD)	S	A	0	0		mut	0	0	0	21621A
C5_12_2021_01_02	20210108_JDL4L	21638	2021-01-02	12	Lausanne (VD)	S	T	0	0		mut	0	0	0	21638T
C5_12_2021_01_02	20210108_JDL4L	21765	2021-01-02	12	Lausanne (VD)	S	-	2614	1241	0.474751	0	0	extra	0	-21765
C5_12_2021_01_02	20210108_JDL4L	21766	2021-01-02	12	Lausanne (VD)	S	-	2615	1241	0.47457	0	0	extra	0	-21766
C5_12_2021_01_02	20210108_JDL4L	21767	2021-01-02	12	Lausanne (VD)	S	-	2617	1241	0.474207	0	0	extra	0	-21767
C5_12_2021_01_02	20210108_JDL4L	21768	2021-01-02	12	Lausanne (VD)	S	-	2617	1240	0.473825	0	0	extra	0	-21768
C5_12_2021_01_02	20210108_JDL4L	21769	2021-01-02	12	Lausanne (VD)	S	-	2617	1240	0.473825	0	0	extra	0	-21769
C5_12_2021_01_02	20210108_JDL4L	21770	2021-01-02	12	Lausanne (VD)	S	-	2621	1240	0.473102	0	0	extra	0	-21770
C5_12_2021_01_02	20210108_JDL4L	21801	2021-01-02	12	Lausanne (VD)	S	C	5111	0	0	0	0	0	mut	21801C
C5_12_2021_01_02	20210108_JDL4L	21974	2021-01-02	12	Lausanne (VD)	S	T	4120	0	0	shared	0	0	0	21974T
C5_12_2021_01_02	20210108_JDL4L	21991	2021-01-02	12	Lausanne (VD)	S	-	4151	0	0	0	0	extra	0	-21991
C5_12_2021_01_02	20210108_JDL4L	21992	2021-01-02	12	Lausanne (VD)	S	-	4152	0	0	0	0	extra	0	-21992
C5_12_2021_01_02	20210108_JDL4L	21993	2021-01-02	12	Lausanne (VD)	S	-	4152	0	0	0	0	extra	0	-21993
C5_12_2021_01_02	20210108_JDL4L	22132	2021-01-02	12	Lausanne (VD)	S	T	3103	0	0	subset	0	0	0	22132T
C5_12_2021_01_02	20210108_JDL4L	22206	2021-01-02	12	Lausanne (VD)	S	G	2989	0	0	0	0	0	subset	22206G
C5_12_2021_01_02	20210108_JDL4L	22299	2021-01-02	12	Lausanne (VD)	S	T	1552	0	0	0	0	0	subset	22299T
C5_12_2021_01_02	20210108_JDL4L	22812	2021-01-02	12	Lausanne (VD)	S	C	0	0		mut	0	0	0	22812C
C5_12_2021_01_02	20210108_JDL4L	22813	2021-01-02	12	Lausanne (VD)	S	T	0	0		0	0	0	mut	22813T
C5_12_2021_01_02	20210108_JDL4L	23012	2021-01-02	12	Lausanne (VD)	S	A	0	0		mut	0	0	mut	23012A
C5_12_2021_01_02	20210108_JDL4L	23063	2021-01-02	12	Lausanne (VD)	S	T	0	0		mut	0	mut	mut	23063T
C5_12_2021_01_02	20210108_JDL4L	23271	2021-01-02	12	Lausanne (VD)	S	A	0	0		0	0	mut	0	23271A
C5_12_2021_01_02	20210108_JDL4L	23403	2021-01-02	12	Lausanne (VD)	S	G	518	518	1	0	mut	0	shared	23403G
C5_12_2021_01_02	20210108_JDL4L	23525	2021-01-02	12	Lausanne (VD)	S	T	0	0		shared	0	0	0	23525T
C5_12_2021_01_02	20210108_JDL4L	23604	2021-01-02	12	Lausanne (VD)	S	A	0	0		0	0	mut	0	23604A
C5_12_2021_01_02	20210108_JDL4L	23664	2021-01-02	12	Lausanne (VD)	S	T	0	0		0	0	0	mut	23664T
C5_12_2021_01_02	20210108_JDL4L	23709	2021-01-02	12	Lausanne (VD)	S	T	0	0		0	0	mut	0	23709T
C5_12_2021_01_02	20210108_JDL4L	24506	2021-01-02	12	Lausanne (VD)	S	G	0	0		0	0	mut	0	24506G
C5_12_2021_01_02	20210108_JDL4L	24642	2021-01-02	12	Lausanne (VD)	S	T	0	0		mut	0	0	0	24642T
C5_12_2021_01_02	20210108_JDL4L	24914	2021-01-02	12	Lausanne (VD)	S	C	35361	0	0	0	0	mut	0	24914C
C5_12_2021_01_02	20210108_JDL4L	25563	2021-01-02	12	Lausanne (VD)	ORF3a	T	3166	2510	0.792798	0	0	0	mut	25563T
C5_12_2021_01_02	20210108_JDL4L	25904	2021-01-02	12	Lausanne (VD)	ORF3a	T	4815	0	0	0	0	0	mut	25904T
C5_12_2021_01_02	20210108_JDL4L	26456	2021-01-02	12	Lausanne (VD)	E	T	70	0	0	0	0	0	mut	26456T
C5_12_2021_01_02	20210108_JDL4L	26801	2021-01-02	12	Lausanne (VD)	M	C	1709	1606	0.939731	0	0	extra	0	26801C
C5_12_2021_01_02	20210108_JDL4L	27972	2021-01-02	12	Lausanne (VD)	ORF8	T	1036	0	0	0	0	mut	0	27972T
C5_12_2021_01_02	20210108_JDL4L	28048	2021-01-02	12	Lausanne (VD)	ORF8	T	543	0	0	0	0	mut	0	28048T
C5_12_2021_01_02	20210108_JDL4L	28111	2021-01-02	12	Lausanne (VD)	ORF8	G	751	0	0	0	0	mut	0	28111G
C5_12_2021_01_02	20210108_JDL4L	28167	2021-01-02	12	Lausanne (VD)	ORF8	A	728	0	0	mut	0	0	0	28167A
C5_12_2021_01_02	20210108_JDL4L	28280	2021-01-02	12	Lausanne (VD)	N	C	470	0	0	0	0	mut	0	28280C
C5_12_2021_01_02	20210108_JDL4L	28281	2021-01-02	12	Lausanne (VD)	N	T	470	0	0	0	0	mut	0	28281T
C5_12_2021_01_02	20210108_JDL4L	28282	2021-01-02	12	Lausanne (VD)	N	A	469	0	0	0	0	mut	0	28282A
C5_12_2021_01_02	20210108_JDL4L	28512	2021-01-02	12	Lausanne (VD)	N	G	1869	0	0	mut	0	0	0	28512G
C5_12_2021_01_02	20210108_JDL4L	28877	2021-01-02	12	Lausanne (VD)	N	T	8	0	0	shared	0	0	0	28877T
C5_12_2021_01_02	20210108_JDL4L	28878	2021-01-02	12	Lausanne (VD)	N	C	8	0	0	shared	0	0	0	28878C
C5_12_2021_01_02	20210108_JDL4L	28887	2021-01-02	12	Lausanne (VD)	N	T	8	0	0	0	0	0	mut	28887T
C5_12_2021_01_02	20210108_JDL4L	28977	2021-01-02	12	Lausanne (VD)	N	T	4	0	0	0	0	mut	0	28977T
G2_12_2021_01_02	20210129_JG6LR	733	2021-01-02	12	Lausanne (VD)	ORF1ab	C	59	0	0	extra	0	0	0	733C
G2_12_2021_01_02	20210129_JG6LR	913	2021-01-02	12	Lausanne (VD)	ORF1ab	T	75	0	0	0	0	extra	0	913T
G2_12_2021_01_02	20210129_JG6LR	1059	2021-01-02	12	Lausanne (VD)	ORF1ab	T	443	0	0	0	0	0	mut	1059T
G2_12_2021_01_02	20210129_JG6LR	2749	2021-01-02	12	Lausanne (VD)	ORF1ab	T	706	0	0	extra	0	0	0	2749T
G2_12_2021_01_02	20210129_JG6LR	3267	2021-01-02	12	Lausanne (VD)	ORF1ab	T	163	0	0	0	0	mut	0	3267T
G2_12_2021_01_02	20210129_JG6LR	3828	2021-01-02	12	Lausanne (VD)	ORF1ab	T	302	0	0	mut	0	0	0	3828T
G2_12_2021_01_02	20210129_JG6LR	5230	2021-01-02	12	Lausanne (VD)	ORF1ab	T	2860	0	0	0	0	0	mut	5230T
G2_12_2021_01_02	20210129_JG6LR	5388	2021-01-02	12	Lausanne (VD)	ORF1ab	A	0	0		0	0	mut	0	5388A
G2_12_2021_01_02	20210129_JG6LR	5648	2021-01-02	12	Lausanne (VD)	ORF1ab	C	76	0	0	mut	0	0	0	5648C
G2_12_2021_01_02	20210129_JG6LR	5986	2021-01-02	12	Lausanne (VD)	ORF1ab	T	2574	0	0	0	0	extra	0	5986T
G2_12_2021_01_02	20210129_JG6LR	6954	2021-01-02	12	Lausanne (VD)	ORF1ab	C	3980	44	0.0110553	0	0	mut	0	6954C
G2_12_2021_01_02	20210129_JG6LR	8660	2021-01-02	12	Lausanne (VD)	ORF1ab	T	438	0	0	0	0	0	subset	8660T
G2_12_2021_01_02	20210129_JG6LR	8964	2021-01-02	12	Lausanne (VD)	ORF1ab	T	1235	0	0	0	0	0	subset	8964T
G2_12_2021_01_02	20210129_JG6LR	10323	2021-01-02	12	Lausanne (VD)	ORF1ab	G	64	0	0	0	0	0	mut	10323G
G2_12_2021_01_02	20210129_JG6LR	11288	2021-01-02	12	Lausanne (VD)	ORF1ab	-	3359	120	0.0357249	extra	0	extra	extra	-11288
G2_12_2021_01_02	20210129_JG6LR	11289	2021-01-02	12	Lausanne (VD)	ORF1ab	-	3359	120	0.0357249	extra	0	extra	extra	-11289
G2_12_2021_01_02	20210129_JG6LR	11290	2021-01-02	12	Lausanne (VD)	ORF1ab	-	3361	120	0.0357037	extra	0	extra	extra	-11290
G2_12_2021_01_02	20210129_JG6LR	11291	2021-01-02	12	Lausanne (VD)	ORF1ab	-	3361	120	0.0357037	extra	0	extra	extra	-11291
G2_12_2021_01_02	20210129_JG6LR	11292	2021-01-02	12	Lausanne (VD)	ORF1ab	-	3361	120	0.0357037	extra	0	extra	extra	-11292
G2_12_2021_01_02	20210129_JG6LR	11293	2021-01-02	12	Lausanne (VD)	ORF1ab	-	3361	120	0.0357037	extra	0	extra	extra	-11293
G2_12_2021_01_02	20210129_JG6LR	11294	2021-01-02	12	Lausanne (VD)	ORF1ab	-	3361	120	0.0357037	extra	0	extra	extra	-11294
G2_12_2021_01_02	20210129_JG6LR	11295	2021-01-02	12	Lausanne (VD)	ORF1ab	-	3361	120	0.0357037	extra	0	extra	extra	-11295
G2_12_2021_01_02	20210129_JG6LR	11296	2021-01-02	12	Lausanne (VD)	ORF1ab	-	3361	120	0.0357037	extra	0	extra	extra	-11296
G2_12_2021_01_02	20210129_JG6LR	12778	2021-01-02	12	Lausanne (VD)	ORF1ab	T	6118	0	0	extra	0	0	0	12778T
G2_12_2021_01_02	20210129_JG6LR	13843	2021-01-02	12	Lausanne (VD)	ORF1ab	T	11310	0	0	0	0	0	subset	13843T
G2_12_2021_01_02	20210129_JG6LR	13860	2021-01-02	12	Lausanne (VD)	ORF1ab	T	6033	0	0	extra	0	0	0	13860T
G2_12_2021_01_02	20210129_JG6LR	14408	2021-01-02	12	Lausanne (VD)	ORF1ab	T	1856	1856	1	0	0	0	shared	14408T
G2_12_2021_01_02	20210129_JG6LR	14676	2021-01-02	12	Lausanne (VD)	ORF1ab	T	172	7	0.0406977	0	0	extra	0	14676T
G2_12_2021_01_02	20210129_JG6LR	15279	2021-01-02	12	Lausanne (VD)	ORF1ab	T	388	0	0	0	0	extra	0	15279T
G2_12_2021_01_02	20210129_JG6LR	16176	2021-01-02	12	Lausanne (VD)	ORF1ab	C	60	0	0	0	0	extra	0	16176C
G2_12_2021_01_02	20210129_JG6LR	17259	2021-01-02	12	Lausanne (VD)	ORF1ab	T	62	0	0	shared	0	0	0	17259T
G2_12_2021_01_02	20210129_JG6LR	17999	2021-01-02	12	Lausanne (VD)	ORF1ab	T	526	0	0	0	0	0	subset	17999T
G2_12_2021_01_02	20210129_JG6LR	21614	2021-01-02	12	Lausanne (VD)	S	T	312	0	0	shared	0	0	subset	21614T
G2_12_2021_01_02	20210129_JG6LR	21621	2021-01-02	12	Lausanne (VD)	S	A	313	0	0	mut	0	0	0	21621A
G2_12_2021_01_02	20210129_JG6LR	21638	2021-01-02	12	Lausanne (VD)	S	T	312	0	0	mut	0	0	0	21638T
G2_12_2021_01_02	20210129_JG6LR	21765	2021-01-02	12	Lausanne (VD)	S	-	3115	0	0	0	0	extra	0	-21765
G2_12_2021_01_02	20210129_JG6LR	21766	2021-01-02	12	Lausanne (VD)	S	-	3116	0	0	0	0	extra	0	-21766
G2_12_2021_01_02	20210129_JG6LR	21767	2021-01-02	12	Lausanne (VD)	S	-	3123	0	0	0	0	extra	0	-21767
G2_12_2021_01_02	20210129_JG6LR	21768	2021-01-02	12	Lausanne (VD)	S	-	3125	0	0	0	0	extra	0	-21768
G2_12_2021_01_02	20210129_JG6LR	21769	2021-01-02	12	Lausanne (VD)	S	-	3126	0	0	0	0	extra	0	-21769
G2_12_2021_01_02	20210129_JG6LR	21770	2021-01-02	12	Lausanne (VD)	S	-	3131	0	0	0	0	extra	0	-21770
G2_12_2021_01_02	20210129_JG6LR	21801	2021-01-02	12	Lausanne (VD)	S	C	5775	0	0	0	0	0	mut	21801C
G2_12_2021_01_02	20210129_JG6LR	21974	2021-01-02	12	Lausanne (VD)	S	T	3403	0	0	shared	0	0	0	21974T
G2_12_2021_01_02	20210129_JG6LR	21991	2021-01-02	12	Lausanne (VD)	S	-	3383	0	0	0	0	extra	0	-21991
G2_12_2021_01_02	20210129_JG6LR	21992	2021-01-02	12	Lausanne (VD)	S	-	3383	0	0	0	0	extra	0	-21992
G2_12_2021_01_02	20210129_JG6LR	21993	2021-01-02	12	Lausanne (VD)	S	-	3383	0	0	0	0	extra	0	-21993
G2_12_2021_01_02	20210129_JG6LR	22132	2021-01-02	12	Lausanne (VD)	S	T	550	0	0	subset	0	0	0	22132T
G2_12_2021_01_02	20210129_JG6LR	22206	2021-01-02	12	Lausanne (VD)	S	G	533	0	0	0	0	0	subset	22206G
G2_12_2021_01_02	20210129_JG6LR	22299	2021-01-02	12	Lausanne (VD)	S	T	4689	0	0	0	0	0	subset	22299T
G2_12_2021_01_02	20210129_JG6LR	22812	2021-01-02	12	Lausanne (VD)	S	C	4459	0	0	mut	0	0	0	22812C
G2_12_2021_01_02	20210129_JG6LR	22813	2021-01-02	12	Lausanne (VD)	S	T	4460	0	0	0	0	0	mut	22813T
G2_12_2021_01_02	20210129_JG6LR	23012	2021-01-02	12	Lausanne (VD)	S	A	6584	0	0	mut	0	0	mut	23012A
G2_12_2021_01_02	20210129_JG6LR	23063	2021-01-02	12	Lausanne (VD)	S	T	3426	308	0.0899008	mut	0	mut	mut	23063T
G2_12_2021_01_02	20210129_JG6LR	23271	2021-01-02	12	Lausanne (VD)	S	A	161	0	0	0	0	mut	0	23271A
G2_12_2021_01_02	20210129_JG6LR	23403	2021-01-02	12	Lausanne (VD)	S	G	155	155	1	0	mut	0	shared	23403G
G2_12_2021_01_02	20210129_JG6LR	23525	2021-01-02	12	Lausanne (VD)	S	T	1305	0	0	shared	0	0	0	23525T
G2_12_2021_01_02	20210129_JG6LR	23604	2021-01-02	12	Lausanne (VD)	S	A	2265	0	0	0	0	mut	0	23604A
G2_12_2021_01_02	20210129_JG6LR	23664	2021-01-02	12	Lausanne (VD)	S	T	2566	0	0	0	0	0	mut	23664T
G2_12_2021_01_02	20210129_JG6LR	23709	2021-01-02	12	Lausanne (VD)	S	T	1334	0	0	0	0	mut	0	23709T
G2_12_2021_01_02	20210129_JG6LR	24506	2021-01-02	12	Lausanne (VD)	S	G	1724	98	0.0568445	0	0	mut	0	24506G
G2_12_2021_01_02	20210129_JG6LR	24642	2021-01-02	12	Lausanne (VD)	S	T	2620	0	0	mut	0	0	0	24642T
G2_12_2021_01_02	20210129_JG6LR	24914	2021-01-02	12	Lausanne (VD)	S	C	5013	0	0	0	0	mut	0	24914C
G2_12_2021_01_02	20210129_JG6LR	25563	2021-01-02	12	Lausanne (VD)	ORF3a	T	2606	516	0.198005	0	0	0	mut	25563T
G2_12_2021_01_02	20210129_JG6LR	25904	2021-01-02	12	Lausanne (VD)	ORF3a	T	481	0	0	0	0	0	mut	25904T
G2_12_2021_01_02	20210129_JG6LR	26456	2021-01-02	12	Lausanne (VD)	E	T	72	0	0	0	0	0	mut	26456T
G2_12_2021_01_02	20210129_JG6LR	26801	2021-01-02	12	Lausanne (VD)	M	C	231	231	1	0	0	extra	0	26801C
G2_12_2021_01_02	20210129_JG6LR	27972	2021-01-02	12	Lausanne (VD)	ORF8	T	566	0	0	0	0	mut	0	27972T
G2_12_2021_01_02	20210129_JG6LR	28048	2021-01-02	12	Lausanne (VD)	ORF8	T	286	0	0	0	0	mut	0	28048T
G2_12_2021_01_02	20210129_JG6LR	28111	2021-01-02	12	Lausanne (VD)	ORF8	G	994	0	0	0	0	mut	0	28111G
G2_12_2021_01_02	20210129_JG6LR	28167	2021-01-02	12	Lausanne (VD)	ORF8	A	974	0	0	mut	0	0	0	28167A
G2_12_2021_01_02	20210129_JG6LR	28280	2021-01-02	12	Lausanne (VD)	N	C	906	6	0.00662252	0	0	mut	0	28280C
G2_12_2021_01_02	20210129_JG6LR	28281	2021-01-02	12	Lausanne (VD)	N	T	906	6	0.00662252	0	0	mut	0	28281T
G2_12_2021_01_02	20210129_JG6LR	28282	2021-01-02	12	Lausanne (VD)	N	A	906	6	0.00662252	0	0	mut	0	28282A
G2_12_2021_01_02	20210129_JG6LR	28512	2021-01-02	12	Lausanne (VD)	N	G	2408	0	0	mut	0	0	0	28512G
G2_12_2021_01_02	20210129_JG6LR	28877	2021-01-02	12	Lausanne (VD)	N	T	698	0	0	shared	0	0	0	28877T
G2_12_2021_01_02	20210129_JG6LR	28878	2021-01-02	12	Lausanne (VD)	N	C	698	0	0	shared	0	0	0	28878C
G2_12_2021_01_02	20210129_JG6LR	28887	2021-01-02	12	Lausanne (VD)	N	T	692	0	0	0	0	0	mut	28887T
G2_12_2021_01_02	20210129_JG6LR	28977	2021-01-02	12	Lausanne (VD)	N	T	353	0	0	0	0	mut	0	28977T
C4_12_2020_12_31	20210108_JDL4L	733	2020-12-31	12	Lausanne (VD)	ORF1ab	C	6	0	0	extra	0	0	0	733C
C4_12_2020_12_31	20210108_JDL4L	913	2020-12-31	12	Lausanne (VD)	ORF1ab	T	6	0	0	0	0	extra	0	913T
C4_12_2020_12_31	20210108_JDL4L	1059	2020-12-31	12	Lausanne (VD)	ORF1ab	T	857	0	0	0	0	0	mut	1059T
C4_12_2020_12_31	20210108_JDL4L	2749	2020-12-31	12	Lausanne (VD)	ORF1ab	T	198	0	0	extra	0	0	0	2749T
C4_12_2020_12_31	20210108_JDL4L	3267	2020-12-31	12	Lausanne (VD)	ORF1ab	T	255	0	0	0	0	mut	0	3267T
C4_12_2020_12_31	20210108_JDL4L	3828	2020-12-31	12	Lausanne (VD)	ORF1ab	T	8030	0	0	mut	0	0	0	3828T
C4_12_2020_12_31	20210108_JDL4L	5230	2020-12-31	12	Lausanne (VD)	ORF1ab	T	1102	0	0	0	0	0	mut	5230T
C4_12_2020_12_31	20210108_JDL4L	5388	2020-12-31	12	Lausanne (VD)	ORF1ab	A	19	0	0	0	0	mut	0	5388A
C4_12_2020_12_31	20210108_JDL4L	5648	2020-12-31	12	Lausanne (VD)	ORF1ab	C	1807	0	0	mut	0	0	0	5648C
C4_12_2020_12_31	20210108_JDL4L	5986	2020-12-31	12	Lausanne (VD)	ORF1ab	T	4924	0	0	0	0	extra	0	5986T
C4_12_2020_12_31	20210108_JDL4L	6954	2020-12-31	12	Lausanne (VD)	ORF1ab	C	250	0	0	0	0	mut	0	6954C
C4_12_2020_12_31	20210108_JDL4L	8660	2020-12-31	12	Lausanne (VD)	ORF1ab	T	1131	0	0	0	0	0	subset	8660T
C4_12_2020_12_31	20210108_JDL4L	8964	2020-12-31	12	Lausanne (VD)	ORF1ab	T	1488	0	0	0	0	0	subset	8964T
C4_12_2020_12_31	20210108_JDL4L	10323	2020-12-31	12	Lausanne (VD)	ORF1ab	G	37	0	0	0	0	0	mut	10323G
C4_12_2020_12_31	20210108_JDL4L	11288	2020-12-31	12	Lausanne (VD)	ORF1ab	-	3166	0	0	extra	0	extra	extra	-11288
C4_12_2020_12_31	20210108_JDL4L	11289	2020-12-31	12	Lausanne (VD)	ORF1ab	-	3166	0	0	extra	0	extra	extra	-11289
C4_12_2020_12_31	20210108_JDL4L	11290	2020-12-31	12	Lausanne (VD)	ORF1ab	-	3166	0	0	extra	0	extra	extra	-11290
C4_12_2020_12_31	20210108_JDL4L	11291	2020-12-31	12	Lausanne (VD)	ORF1ab	-	3166	0	0	extra	0	extra	extra	-11291
C4_12_2020_12_31	20210108_JDL4L	11292	2020-12-31	12	Lausanne (VD)	ORF1ab	-	3166	0	0	extra	0	extra	extra	-11292
C4_12_2020_12_31	20210108_JDL4L	11293	2020-12-31	12	Lausanne (VD)	ORF1ab	-	3165	0	0	extra	0	extra	extra	-11293
C4_12_2020_12_31	20210108_JDL4L	11294	2020-12-31	12	Lausanne (VD)	ORF1ab	-	3165	0	0	extra	0	extra	extra	-11294
C4_12_2020_12_31	20210108_JDL4L	11295	2020-12-31	12	Lausanne (VD)	ORF1ab	-	3165	0	0	extra	0	extra	extra	-11295
C4_12_2020_12_31	20210108_JDL4L	11296	2020-12-31	12	Lausanne (VD)	ORF1ab	-	3165	0	0	extra	0	extra	extra	-11296
C4_12_2020_12_31	20210108_JDL4L	12778	2020-12-31	12	Lausanne (VD)	ORF1ab	T	10285	0	0	extra	0	0	0	12778T
C4_12_2020_12_31	20210108_JDL4L	13843	2020-12-31	12	Lausanne (VD)	ORF1ab	T	12717	0	0	0	0	0	subset	13843T
C4_12_2020_12_31	20210108_JDL4L	13860	2020-12-31	12	Lausanne (VD)	ORF1ab	T	6609	0	0	extra	0	0	0	13860T
C4_12_2020_12_31	20210108_JDL4L	14408	2020-12-31	12	Lausanne (VD)	ORF1ab	T	8324	8319	0.999399	0	0	0	shared	14408T
C4_12_2020_12_31	20210108_JDL4L	14676	2020-12-31	12	Lausanne (VD)	ORF1ab	T	188	0	0	0	0	extra	0	14676T
C4_12_2020_12_31	20210108_JDL4L	15279	2020-12-31	12	Lausanne (VD)	ORF1ab	T	1263	0	0	0	0	extra	0	15279T
C4_12_2020_12_31	20210108_JDL4L	16176	2020-12-31	12	Lausanne (VD)	ORF1ab	C	31	0	0	0	0	extra	0	16176C
C4_12_2020_12_31	20210108_JDL4L	17259	2020-12-31	12	Lausanne (VD)	ORF1ab	T	998	0	0	shared	0	0	0	17259T
C4_12_2020_12_31	20210108_JDL4L	17999	2020-12-31	12	Lausanne (VD)	ORF1ab	T	1116	0	0	0	0	0	subset	17999T
C4_12_2020_12_31	20210108_JDL4L	21614	2020-12-31	12	Lausanne (VD)	S	T	1500	0	0	shared	0	0	subset	21614T
C4_12_2020_12_31	20210108_JDL4L	21621	2020-12-31	12	Lausanne (VD)	S	A	1500	0	0	mut	0	0	0	21621A
C4_12_2020_12_31	20210108_JDL4L	21638	2020-12-31	12	Lausanne (VD)	S	T	1494	0	0	mut	0	0	0	21638T
C4_12_2020_12_31	20210108_JDL4L	21765	2020-12-31	12	Lausanne (VD)	S	-	3437	110	0.0320047	0	0	extra	0	-21765
C4_12_2020_12_31	20210108_JDL4L	21766	2020-12-31	12	Lausanne (VD)	S	-	3439	110	0.031986	0	0	extra	0	-21766
C4_12_2020_12_31	20210108_JDL4L	21767	2020-12-31	12	Lausanne (VD)	S	-	3447	110	0.0319118	0	0	extra	0	-21767
C4_12_2020_12_31	20210108_JDL4L	21768	2020-12-31	12	Lausanne (VD)	S	-	3447	110	0.0319118	0	0	extra	0	-21768
C4_12_2020_12_31	20210108_JDL4L	21769	2020-12-31	12	Lausanne (VD)	S	-	3451	110	0.0318748	0	0	extra	0	-21769
C4_12_2020_12_31	20210108_JDL4L	21770	2020-12-31	12	Lausanne (VD)	S	-	3461	110	0.0317827	0	0	extra	0	-21770
C4_12_2020_12_31	20210108_JDL4L	21801	2020-12-31	12	Lausanne (VD)	S	C	6673	0	0	0	0	0	mut	21801C
C4_12_2020_12_31	20210108_JDL4L	21974	2020-12-31	12	Lausanne (VD)	S	T	4426	0	0	shared	0	0	0	21974T
C4_12_2020_12_31	20210108_JDL4L	21991	2020-12-31	12	Lausanne (VD)	S	-	4476	0	0	0	0	extra	0	-21991
C4_12_2020_12_31	20210108_JDL4L	21992	2020-12-31	12	Lausanne (VD)	S	-	4476	0	0	0	0	extra	0	-21992
C4_12_2020_12_31	20210108_JDL4L	21993	2020-12-31	12	Lausanne (VD)	S	-	4477	0	0	0	0	extra	0	-21993
C4_12_2020_12_31	20210108_JDL4L	22132	2020-12-31	12	Lausanne (VD)	S	T	2185	0	0	subset	0	0	0	22132T
C4_12_2020_12_31	20210108_JDL4L	22206	2020-12-31	12	Lausanne (VD)	S	G	2099	0	0	0	0	0	subset	22206G
C4_12_2020_12_31	20210108_JDL4L	22299	2020-12-31	12	Lausanne (VD)	S	T	2006	0	0	0	0	0	subset	22299T
C4_12_2020_12_31	20210108_JDL4L	22812	2020-12-31	12	Lausanne (VD)	S	C	19393	0	0	mut	0	0	0	22812C
C4_12_2020_12_31	20210108_JDL4L	22813	2020-12-31	12	Lausanne (VD)	S	T	19448	0	0	0	0	0	mut	22813T
C4_12_2020_12_31	20210108_JDL4L	23012	2020-12-31	12	Lausanne (VD)	S	A	39245	0	0	mut	0	0	mut	23012A
C4_12_2020_12_31	20210108_JDL4L	23063	2020-12-31	12	Lausanne (VD)	S	T	19771	2575	0.130241	mut	0	mut	mut	23063T
C4_12_2020_12_31	20210108_JDL4L	23271	2020-12-31	12	Lausanne (VD)	S	A	1052	0	0	0	0	mut	0	23271A
C4_12_2020_12_31	20210108_JDL4L	23403	2020-12-31	12	Lausanne (VD)	S	G	1058	1058	1	0	mut	0	shared	23403G
C4_12_2020_12_31	20210108_JDL4L	23525	2020-12-31	12	Lausanne (VD)	S	T	209	0	0	shared	0	0	0	23525T
C4_12_2020_12_31	20210108_JDL4L	23604	2020-12-31	12	Lausanne (VD)	S	A	384	0	0	0	0	mut	0	23604A
C4_12_2020_12_31	20210108_JDL4L	23664	2020-12-31	12	Lausanne (VD)	S	T	400	0	0	0	0	0	mut	23664T
C4_12_2020_12_31	20210108_JDL4L	23709	2020-12-31	12	Lausanne (VD)	S	T	223	0	0	0	0	mut	0	23709T
C4_12_2020_12_31	20210108_JDL4L	24506	2020-12-31	12	Lausanne (VD)	S	G	4047	0	0	0	0	mut	0	24506G
C4_12_2020_12_31	20210108_JDL4L	24642	2020-12-31	12	Lausanne (VD)	S	T	7271	0	0	mut	0	0	0	24642T
C4_12_2020_12_31	20210108_JDL4L	24914	2020-12-31	12	Lausanne (VD)	S	C	21878	2170	0.0991864	0	0	mut	0	24914C
C4_12_2020_12_31	20210108_JDL4L	25563	2020-12-31	12	Lausanne (VD)	ORF3a	T	4803	1398	0.291068	0	0	0	mut	25563T
C4_12_2020_12_31	20210108_JDL4L	25904	2020-12-31	12	Lausanne (VD)	ORF3a	T	7630	0	0	0	0	0	mut	25904T
C4_12_2020_12_31	20210108_JDL4L	26456	2020-12-31	12	Lausanne (VD)	E	T	102	0	0	0	0	0	mut	26456T
C4_12_2020_12_31	20210108_JDL4L	26801	2020-12-31	12	Lausanne (VD)	M	C	668	465	0.696108	0	0	extra	0	26801C
C4_12_2020_12_31	20210108_JDL4L	27972	2020-12-31	12	Lausanne (VD)	ORF8	T	234	0	0	0	0	mut	0	27972T
C4_12_2020_12_31	20210108_JDL4L	28048	2020-12-31	12	Lausanne (VD)	ORF8	T	123	0	0	0	0	mut	0	28048T
C4_12_2020_12_31	20210108_JDL4L	28111	2020-12-31	12	Lausanne (VD)	ORF8	G	431	0	0	0	0	mut	0	28111G
C4_12_2020_12_31	20210108_JDL4L	28167	2020-12-31	12	Lausanne (VD)	ORF8	A	417	0	0	mut	0	0	0	28167A
C4_12_2020_12_31	20210108_JDL4L	28280	2020-12-31	12	Lausanne (VD)	N	C	628	0	0	0	0	mut	0	28280C
C4_12_2020_12_31	20210108_JDL4L	28281	2020-12-31	12	Lausanne (VD)	N	T	628	0	0	0	0	mut	0	28281T
C4_12_2020_12_31	20210108_JDL4L	28282	2020-12-31	12	Lausanne (VD)	N	A	628	0	0	0	0	mut	0	28282A
C4_12_2020_12_31	20210108_JDL4L	28512	2020-12-31	12	Lausanne (VD)	N	G	733	0	0	mut	0	0	0	28512G
C4_12_2020_12_31	20210108_JDL4L	28877	2020-12-31	12	Lausanne (VD)	N	T	12	0	0	shared	0	0	0	28877T
C4_12_2020_12_31	20210108_JDL4L	28878	2020-12-31	12	Lausanne (VD)	N	C	12	0	0	shared	0	0	0	28878C
C4_12_2020_12_31	20210108_JDL4L	28887	2020-12-31	12	Lausanne (VD)	N	T	12	0	0	0	0	0	mut	28887T
C4_12_2020_12_31	20210108_JDL4L	28977	2020-12-31	12	Lausanne (VD)	N	T	6	0	0	0	0	mut	0	28977T
F2_12_2020_12_31	20210129_JG6LR	733	2020-12-31	12	Lausanne (VD)	ORF1ab	C	10	0	0	extra	0	0	0	733C
F2_12_2020_12_31	20210129_JG6LR	913	2020-12-31	12	Lausanne (VD)	ORF1ab	T	10	0	0	0	0	extra	0	913T
F2_12_2020_12_31	20210129_JG6LR	1059	2020-12-31	12	Lausanne (VD)	ORF1ab	T	77	9	0.116883	0	0	0	mut	1059T
F2_12_2020_12_31	20210129_JG6LR	2749	2020-12-31	12	Lausanne (VD)	ORF1ab	T	100	0	0	extra	0	0	0	2749T
F2_12_2020_12_31	20210129_JG6LR	3267	2020-12-31	12	Lausanne (VD)	ORF1ab	T	46	0	0	0	0	mut	0	3267T
F2_12_2020_12_31	20210129_JG6LR	3828	2020-12-31	12	Lausanne (VD)	ORF1ab	T	761	0	0	mut	0	0	0	3828T
F2_12_2020_12_31	20210129_JG6LR	5230	2020-12-31	12	Lausanne (VD)	ORF1ab	T	687	0	0	0	0	0	mut	5230T
F2_12_2020_12_31	20210129_JG6LR	5388	2020-12-31	12	Lausanne (VD)	ORF1ab	A	5	0	0	0	0	mut	0	5388A
F2_12_2020_12_31	20210129_JG6LR	5648	2020-12-31	12	Lausanne (VD)	ORF1ab	C	29	0	0	mut	0	0	0	5648C
F2_12_2020_12_31	20210129_JG6LR	5986	2020-12-31	12	Lausanne (VD)	ORF1ab	T	454	32	0.0704846	0	0	extra	0	5986T
F2_12_2020_12_31	20210129_JG6LR	6954	2020-12-31	12	Lausanne (VD)	ORF1ab	C	601	0	0	0	0	mut	0	6954C
F2_12_2020_12_31	20210129_JG6LR	8660	2020-12-31	12	Lausanne (VD)	ORF1ab	T	239	0	0	0	0	0	subset	8660T
F2_12_2020_12_31	20210129_JG6LR	8964	2020-12-31	12	Lausanne (VD)	ORF1ab	T	593	0	0	0	0	0	subset	8964T
F2_12_2020_12_31	20210129_JG6LR	10323	2020-12-31	12	Lausanne (VD)	ORF1ab	G	4	0	0	0	0	0	mut	10323G
F2_12_2020_12_31	20210129_JG6LR	11288	2020-12-31	12	Lausanne (VD)	ORF1ab	-	1308	67	0.0512232	extra	0	extra	extra	-11288
F2_12_2020_12_31	20210129_JG6LR	11289	2020-12-31	12	Lausanne (VD)	ORF1ab	-	1308	67	0.0512232	extra	0	extra	extra	-11289
F2_12_2020_12_31	20210129_JG6LR	11290	2020-12-31	12	Lausanne (VD)	ORF1ab	-	1308	67	0.0512232	extra	0	extra	extra	-11290
F2_12_2020_12_31	20210129_JG6LR	11291	2020-12-31	12	Lausanne (VD)	ORF1ab	-	1307	67	0.0512624	extra	0	extra	extra	-11291
F2_12_2020_12_31	20210129_JG6LR	11292	2020-12-31	12	Lausanne (VD)	ORF1ab	-	1307	67	0.0512624	extra	0	extra	extra	-11292
F2_12_2020_12_31	20210129_JG6LR	11293	2020-12-31	12	Lausanne (VD)	ORF1ab	-	1307	67	0.0512624	extra	0	extra	extra	-11293
F2_12_2020_12_31	20210129_JG6LR	11294	2020-12-31	12	Lausanne (VD)	ORF1ab	-	1307	67	0.0512624	extra	0	extra	extra	-11294
F2_12_2020_12_31	20210129_JG6LR	11295	2020-12-31	12	Lausanne (VD)	ORF1ab	-	1307	67	0.0512624	extra	0	extra	extra	-11295
F2_12_2020_12_31	20210129_JG6LR	11296	2020-12-31	12	Lausanne (VD)	ORF1ab	-	1307	67	0.0512624	extra	0	extra	extra	-11296
F2_12_2020_12_31	20210129_JG6LR	12778	2020-12-31	12	Lausanne (VD)	ORF1ab	T	3117	0	0	extra	0	0	0	12778T
F2_12_2020_12_31	20210129_JG6LR	13843	2020-12-31	12	Lausanne (VD)	ORF1ab	T	5824	0	0	0	0	0	subset	13843T
F2_12_2020_12_31	20210129_JG6LR	13860	2020-12-31	12	Lausanne (VD)	ORF1ab	T	3185	0	0	extra	0	0	0	13860T
F2_12_2020_12_31	20210129_JG6LR	14408	2020-12-31	12	Lausanne (VD)	ORF1ab	T	834	832	0.997602	0	0	0	shared	14408T
F2_12_2020_12_31	20210129_JG6LR	14676	2020-12-31	12	Lausanne (VD)	ORF1ab	T	17	0	0	0	0	extra	0	14676T
F2_12_2020_12_31	20210129_JG6LR	15279	2020-12-31	12	Lausanne (VD)	ORF1ab	T	364	0	0	0	0	extra	0	15279T
F2_12_2020_12_31	20210129_JG6LR	16176	2020-12-31	12	Lausanne (VD)	ORF1ab	C	12	0	0	0	0	extra	0	16176C
F2_12_2020_12_31	20210129_JG6LR	17259	2020-12-31	12	Lausanne (VD)	ORF1ab	T	34	0	0	shared	0	0	0	17259T
F2_12_2020_12_31	20210129_JG6LR	17999	2020-12-31	12	Lausanne (VD)	ORF1ab	T	183	0	0	0	0	0	subset	17999T
F2_12_2020_12_31	20210129_JG6LR	21614	2020-12-31	12	Lausanne (VD)	S	T	113	0	0	shared	0	0	subset	21614T
F2_12_2020_12_31	20210129_JG6LR	21621	2020-12-31	12	Lausanne (VD)	S	A	112	0	0	mut	0	0	0	21621A
F2_12_2020_12_31	20210129_JG6LR	21638	2020-12-31	12	Lausanne (VD)	S	T	110	0	0	mut	0	0	0	21638T
F2_12_2020_12_31	20210129_JG6LR	21765	2020-12-31	12	Lausanne (VD)	S	-	703	0	0	0	0	extra	0	-21765
F2_12_2020_12_31	20210129_JG6LR	21766	2020-12-31	12	Lausanne (VD)	S	-	703	0	0	0	0	extra	0	-21766
F2_12_2020_12_31	20210129_JG6LR	21767	2020-12-31	12	Lausanne (VD)	S	-	703	0	0	0	0	extra	0	-21767
F2_12_2020_12_31	20210129_JG6LR	21768	2020-12-31	12	Lausanne (VD)	S	-	704	0	0	0	0	extra	0	-21768
F2_12_2020_12_31	20210129_JG6LR	21769	2020-12-31	12	Lausanne (VD)	S	-	705	0	0	0	0	extra	0	-21769
F2_12_2020_12_31	20210129_JG6LR	21770	2020-12-31	12	Lausanne (VD)	S	-	709	0	0	0	0	extra	0	-21770
F2_12_2020_12_31	20210129_JG6LR	21801	2020-12-31	12	Lausanne (VD)	S	C	1291	0	0	0	0	0	mut	21801C
F2_12_2020_12_31	20210129_JG6LR	21974	2020-12-31	12	Lausanne (VD)	S	T	740	0	0	shared	0	0	0	21974T
F2_12_2020_12_31	20210129_JG6LR	21991	2020-12-31	12	Lausanne (VD)	S	-	742	0	0	0	0	extra	0	-21991
F2_12_2020_12_31	20210129_JG6LR	21992	2020-12-31	12	Lausanne (VD)	S	-	742	0	0	0	0	extra	0	-21992
F2_12_2020_12_31	20210129_JG6LR	21993	2020-12-31	12	Lausanne (VD)	S	-	741	0	0	0	0	extra	0	-21993
F2_12_2020_12_31	20210129_JG6LR	22132	2020-12-31	12	Lausanne (VD)	S	T	86	0	0	subset	0	0	0	22132T
F2_12_2020_12_31	20210129_JG6LR	22206	2020-12-31	12	Lausanne (VD)	S	G	88	0	0	0	0	0	subset	22206G
F2_12_2020_12_31	20210129_JG6LR	22299	2020-12-31	12	Lausanne (VD)	S	T	1518	0	0	0	0	0	subset	22299T
F2_12_2020_12_31	20210129_JG6LR	22812	2020-12-31	12	Lausanne (VD)	S	C	8292	0	0	mut	0	0	0	22812C
F2_12_2020_12_31	20210129_JG6LR	22813	2020-12-31	12	Lausanne (VD)	S	T	8293	0	0	0	0	0	mut	22813T
F2_12_2020_12_31	20210129_JG6LR	23012	2020-12-31	12	Lausanne (VD)	S	A	5013	0	0	mut	0	0	mut	23012A
F2_12_2020_12_31	20210129_JG6LR	23063	2020-12-31	12	Lausanne (VD)	S	T	2603	0	0	mut	0	mut	mut	23063T
F2_12_2020_12_31	20210129_JG6LR	23271	2020-12-31	12	Lausanne (VD)	S	A	179	0	0	0	0	mut	0	23271A
F2_12_2020_12_31	20210129_JG6LR	23403	2020-12-31	12	Lausanne (VD)	S	G	162	162	1	0	mut	0	shared	23403G
F2_12_2020_12_31	20210129_JG6LR	23525	2020-12-31	12	Lausanne (VD)	S	T	462	0	0	shared	0	0	0	23525T
F2_12_2020_12_31	20210129_JG6LR	23604	2020-12-31	12	Lausanne (VD)	S	A	800	0	0	0	0	mut	0	23604A
F2_12_2020_12_31	20210129_JG6LR	23664	2020-12-31	12	Lausanne (VD)	S	T	909	0	0	0	0	0	mut	23664T
F2_12_2020_12_31	20210129_JG6LR	23709	2020-12-31	12	Lausanne (VD)	S	T	487	0	0	0	0	mut	0	23709T
F2_12_2020_12_31	20210129_JG6LR	24506	2020-12-31	12	Lausanne (VD)	S	G	422	22	0.0521327	0	0	mut	0	24506G
F2_12_2020_12_31	20210129_JG6LR	24642	2020-12-31	12	Lausanne (VD)	S	T	666	0	0	mut	0	0	0	24642T
F2_12_2020_12_31	20210129_JG6LR	24914	2020-12-31	12	Lausanne (VD)	S	C	5997	0	0	0	0	mut	0	24914C
F2_12_2020_12_31	20210129_JG6LR	25563	2020-12-31	12	Lausanne (VD)	ORF3a	T	2411	793	0.328909	0	0	0	mut	25563T
F2_12_2020_12_31	20210129_JG6LR	25904	2020-12-31	12	Lausanne (VD)	ORF3a	T	2873	0	0	0	0	0	mut	25904T
F2_12_2020_12_31	20210129_JG6LR	26456	2020-12-31	12	Lausanne (VD)	E	T	2	0	0	0	0	0	mut	26456T
F2_12_2020_12_31	20210129_JG6LR	26801	2020-12-31	12	Lausanne (VD)	M	C	280	183	0.653571	0	0	extra	0	26801C
F2_12_2020_12_31	20210129_JG6LR	27972	2020-12-31	12	Lausanne (VD)	ORF8	T	144	0	0	0	0	mut	0	27972T
F2_12_2020_12_31	20210129_JG6LR	28048	2020-12-31	12	Lausanne (VD)	ORF8	T	74	0	0	0	0	mut	0	28048T
F2_12_2020_12_31	20210129_JG6LR	28111	2020-12-31	12	Lausanne (VD)	ORF8	G	335	0	0	0	0	mut	0	28111G
F2_12_2020_12_31	20210129_JG6LR	28167	2020-12-31	12	Lausanne (VD)	ORF8	A	341	0	0	mut	0	0	0	28167A
F2_12_2020_12_31	20210129_JG6LR	28280	2020-12-31	12	Lausanne (VD)	N	C	724	37	0.051105	0	0	mut	0	28280C
F2_12_2020_12_31	20210129_JG6LR	28281	2020-12-31	12	Lausanne (VD)	N	T	724	36	0.0497238	0	0	mut	0	28281T
F2_12_2020_12_31	20210129_JG6LR	28282	2020-12-31	12	Lausanne (VD)	N	A	724	36	0.0497238	0	0	mut	0	28282A
F2_12_2020_12_31	20210129_JG6LR	28512	2020-12-31	12	Lausanne (VD)	N	G	619	0	0	mut	0	0	0	28512G
F2_12_2020_12_31	20210129_JG6LR	28877	2020-12-31	12	Lausanne (VD)	N	T	0	0		shared	0	0	0	28877T
F2_12_2020_12_31	20210129_JG6LR	28878	2020-12-31	12	Lausanne (VD)	N	C	0	0		shared	0	0	0	28878C
F2_12_2020_12_31	20210129_JG6LR	28887	2020-12-31	12	Lausanne (VD)	N	T	0	0		0	0	0	mut	28887T
F2_12_2020_12_31	20210129_JG6LR	28977	2020-12-31	12	Lausanne (VD)	N	T	0	0		0	0	mut	0	28977T
C3_12_2020_12_29	20210108_JDL4L	733	2020-12-29	12	Lausanne (VD)	ORF1ab	C	22	0	0	extra	0	0	0	733C
C3_12_2020_12_29	20210108_JDL4L	913	2020-12-29	12	Lausanne (VD)	ORF1ab	T	22	0	0	0	0	extra	0	913T
C3_12_2020_12_29	20210108_JDL4L	1059	2020-12-29	12	Lausanne (VD)	ORF1ab	T	6283	0	0	0	0	0	mut	1059T
C3_12_2020_12_29	20210108_JDL4L	2749	2020-12-29	12	Lausanne (VD)	ORF1ab	T	574	0	0	extra	0	0	0	2749T
C3_12_2020_12_29	20210108_JDL4L	3267	2020-12-29	12	Lausanne (VD)	ORF1ab	T	1023	0	0	0	0	mut	0	3267T
C3_12_2020_12_29	20210108_JDL4L	3828	2020-12-29	12	Lausanne (VD)	ORF1ab	T	2002	0	0	mut	0	0	0	3828T
C3_12_2020_12_29	20210108_JDL4L	5230	2020-12-29	12	Lausanne (VD)	ORF1ab	T	1732	0	0	0	0	0	mut	5230T
C3_12_2020_12_29	20210108_JDL4L	5388	2020-12-29	12	Lausanne (VD)	ORF1ab	A	111	0	0	0	0	mut	0	5388A
C3_12_2020_12_29	20210108_JDL4L	5648	2020-12-29	12	Lausanne (VD)	ORF1ab	C	382	0	0	mut	0	0	0	5648C
C3_12_2020_12_29	20210108_JDL4L	5986	2020-12-29	12	Lausanne (VD)	ORF1ab	T	9051	0	0	0	0	extra	0	5986T
C3_12_2020_12_29	20210108_JDL4L	6954	2020-12-29	12	Lausanne (VD)	ORF1ab	C	0	0		0	0	mut	0	6954C
C3_12_2020_12_29	20210108_JDL4L	8660	2020-12-29	12	Lausanne (VD)	ORF1ab	T	0	0		0	0	0	subset	8660T
C3_12_2020_12_29	20210108_JDL4L	8964	2020-12-29	12	Lausanne (VD)	ORF1ab	T	4799	0	0	0	0	0	subset	8964T
C3_12_2020_12_29	20210108_JDL4L	10323	2020-12-29	12	Lausanne (VD)	ORF1ab	G	471	0	0	0	0	0	mut	10323G
C3_12_2020_12_29	20210108_JDL4L	11288	2020-12-29	12	Lausanne (VD)	ORF1ab	-	3431	0	0	extra	0	extra	extra	-11288
C3_12_2020_12_29	20210108_JDL4L	11289	2020-12-29	12	Lausanne (VD)	ORF1ab	-	3431	0	0	extra	0	extra	extra	-11289
C3_12_2020_12_29	20210108_JDL4L	11290	2020-12-29	12	Lausanne (VD)	ORF1ab	-	3431	0	0	extra	0	extra	extra	-11290
C3_12_2020_12_29	20210108_JDL4L	11291	2020-12-29	12	Lausanne (VD)	ORF1ab	-	3431	0	0	extra	0	extra	extra	-11291
C3_12_2020_12_29	20210108_JDL4L	11292	2020-12-29	12	Lausanne (VD)	ORF1ab	-	3430	0	0	extra	0	extra	extra	-11292
C3_12_2020_12_29	20210108_JDL4L	11293	2020-12-29	12	Lausanne (VD)	ORF1ab	-	3429	0	0	extra	0	extra	extra	-11293
C3_12_2020_12_29	20210108_JDL4L	11294	2020-12-29	12	Lausanne (VD)	ORF1ab	-	3429	0	0	extra	0	extra	extra	-11294
C3_12_2020_12_29	20210108_JDL4L	11295	2020-12-29	12	Lausanne (VD)	ORF1ab	-	3429	0	0	extra	0	extra	extra	-11295
C3_12_2020_12_29	20210108_JDL4L	11296	2020-12-29	12	Lausanne (VD)	ORF1ab	-	3429	0	0	extra	0	extra	extra	-11296
C3_12_2020_12_29	20210108_JDL4L	12778	2020-12-29	12	Lausanne (VD)	ORF1ab	T	12925	0	0	extra	0	0	0	12778T
C3_12_2020_12_29	20210108_JDL4L	13843	2020-12-29	12	Lausanne (VD)	ORF1ab	T	32122	0	0	0	0	0	subset	13843T
C3_12_2020_12_29	20210108_JDL4L	13860	2020-12-29	12	Lausanne (VD)	ORF1ab	T	16552	0	0	extra	0	0	0	13860T
C3_12_2020_12_29	20210108_JDL4L	14408	2020-12-29	12	Lausanne (VD)	ORF1ab	T	2700	2700	1	0	0	0	shared	14408T
C3_12_2020_12_29	20210108_JDL4L	14676	2020-12-29	12	Lausanne (VD)	ORF1ab	T	146	0	0	0	0	extra	0	14676T
C3_12_2020_12_29	20210108_JDL4L	15279	2020-12-29	12	Lausanne (VD)	ORF1ab	T	1340	0	0	0	0	extra	0	15279T
C3_12_2020_12_29	20210108_JDL4L	16176	2020-12-29	12	Lausanne (VD)	ORF1ab	C	106	0	0	0	0	extra	0	16176C
C3_12_2020_12_29	20210108_JDL4L	17259	2020-12-29	12	Lausanne (VD)	ORF1ab	T	1792	0	0	shared	0	0	0	17259T
C3_12_2020_12_29	20210108_JDL4L	17999	2020-12-29	12	Lausanne (VD)	ORF1ab	T	0	0		0	0	0	subset	17999T
C3_12_2020_12_29	20210108_JDL4L	21614	2020-12-29	12	Lausanne (VD)	S	T	1196	0	0	shared	0	0	subset	21614T
C3_12_2020_12_29	20210108_JDL4L	21621	2020-12-29	12	Lausanne (VD)	S	A	1196	0	0	mut	0	0	0	21621A
C3_12_2020_12_29	20210108_JDL4L	21638	2020-12-29	12	Lausanne (VD)	S	T	1194	0	0	mut	0	0	0	21638T
C3_12_2020_12_29	20210108_JDL4L	21765	2020-12-29	12	Lausanne (VD)	S	-	11690	0	0	0	0	extra	0	-21765
C3_12_2020_12_29	20210108_JDL4L	21766	2020-12-29	12	Lausanne (VD)	S	-	11698	0	0	0	0	extra	0	-21766
C3_12_2020_12_29	20210108_JDL4L	21767	2020-12-29	12	Lausanne (VD)	S	-	11711	0	0	0	0	extra	0	-21767
C3_12_2020_12_29	20210108_JDL4L	21768	2020-12-29	12	Lausanne (VD)	S	-	11711	0	0	0	0	extra	0	-21768
C3_12_2020_12_29	20210108_JDL4L	21769	2020-12-29	12	Lausanne (VD)	S	-	11714	0	0	0	0	extra	0	-21769
C3_12_2020_12_29	20210108_JDL4L	21770	2020-12-29	12	Lausanne (VD)	S	-	11723	0	0	0	0	extra	0	-21770
C3_12_2020_12_29	20210108_JDL4L	21801	2020-12-29	12	Lausanne (VD)	S	C	22890	0	0	0	0	0	mut	21801C
C3_12_2020_12_29	20210108_JDL4L	21974	2020-12-29	12	Lausanne (VD)	S	T	13508	0	0	shared	0	0	0	21974T
C3_12_2020_12_29	20210108_JDL4L	21991	2020-12-29	12	Lausanne (VD)	S	-	13558	0	0	0	0	extra	0	-21991
C3_12_2020_12_29	20210108_JDL4L	21992	2020-12-29	12	Lausanne (VD)	S	-	13560	0	0	0	0	extra	0	-21992
C3_12_2020_12_29	20210108_JDL4L	21993	2020-12-29	12	Lausanne (VD)	S	-	13561	0	0	0	0	extra	0	-21993
C3_12_2020_12_29	20210108_JDL4L	22132	2020-12-29	12	Lausanne (VD)	S	T	3831	0	0	subset	0	0	0	22132T
C3_12_2020_12_29	20210108_JDL4L	22206	2020-12-29	12	Lausanne (VD)	S	G	3711	0	0	0	0	0	subset	22206G
C3_12_2020_12_29	20210108_JDL4L	22299	2020-12-29	12	Lausanne (VD)	S	T	1920	0	0	0	0	0	subset	22299T
[truncated: 8,765 more rows]
