# Supplementary material for: Early detection and surveillance of SARS-CoV-2 genomic variants in wastewater using COJAC
Source: Nat Microbiol. 2022 Jul 18;7(8):1151–60. doi: 10.1038/s41564-022-01185-x (PMC9352586; doi:10.1038/s41564-022-01185-x)
Supplement: Source Data Fig. 5 — Statistical source data. [file 41564_2022_1185_MOESM9_ESM.xlsx]

## Sheet: delta_clinical_sequencing
division	date	dateSubmitted	count	count_delta	frac	delayed
Ticino	2021-12-07	2021-12-21	1	1	1	FALSE
Sankt Gallen	2021-09-20	2021-10-12	15	15	1	FALSE
Vaud	2020-10-01	2020-10-30	10	0	0	FALSE
Graub√ºnden	2020-12-01	2020-12-22	1	0	0	FALSE
Sankt Gallen	2021-02-01	2021-02-15	1	0	0	FALSE
Vaud	2020-10-30	2021-04-07	6	0	0	TRUE
Graub√ºnden	2020-07-22	2020-08-07	2	0	0	FALSE
Graub√ºnden	2020-12-01	2020-12-21	5	0	0	FALSE
Bern	2020-10-21	2021-04-07	3	0	0	TRUE
Graub√ºnden	2021-01-01	2021-03-31	1	0	0	TRUE
Z√ºrich	2021-01-15	2021-02-15	21	0	0	TRUE
Z√ºrich	2020-07-28	2021-03-03	1	0	0	TRUE
Bern	2021-05-12	2021-05-27	10	0	0	FALSE
Bern	2020-12-31	2021-01-11	13	0	0	FALSE
Bern	2020-03-06	2020-06-12	1	0	0	TRUE
Sankt Gallen	2020-12-30	2021-01-11	6	0	0	FALSE
Sankt Gallen	2021-05-11	2021-05-27	3	0	0	FALSE
Ticino	2021-07-28	2021-08-11	1	1	1	FALSE
Bern	2021-02-02	2021-02-15	7	0	0	FALSE
Bern	2021-08-19	2021-09-08	1	1	1	FALSE
Sankt Gallen	2021-04-08	2021-04-20	2	0	0	FALSE
Vaud	2021-01-07	2021-03-16	2	0	0	TRUE
Sankt Gallen	2021-11-25	2021-12-14	1	1	1	FALSE
Bern	2021-09-21	2021-10-13	12	12	1	FALSE
Z√ºrich	2020-08-31	2021-03-03	2	0	0	TRUE
Z√ºrich	2020-09-05	2020-09-29	1	0	0	FALSE
Z√ºrich	2020-04-25	2020-06-16	1	0	0	TRUE
Vaud	2021-11-02	2021-11-16	16	15	0.9375	FALSE
Bern	2020-12-30	2021-02-15	2	0	0	TRUE
Bern	2021-04-09	2021-04-27	7	0	0	FALSE
Sankt Gallen	2021-10-23	2021-11-08	5	5	1	FALSE
Z√ºrich	2020-11-06	2021-04-07	4	0	0	TRUE
Sankt Gallen	2021-09-20	2021-10-06	1	1	1	FALSE
Ticino	2021-10-02	2021-10-20	1	1	1	FALSE
Bern	2021-06-14	2021-07-05	3	2	0.666667	FALSE
Bern	2020-12-29	2021-03-03	1	0	0	TRUE
Graub√ºnden	2021-07-20	2021-08-09	2	1	0.5	FALSE
Z√ºrich	2020-10-08	2020-10-30	26	0	0	FALSE
Graub√ºnden	2021-03-10	2021-03-25	3	0	0	FALSE
Vaud	2021-03-15	2021-04-27	1	0	0	TRUE
Vaud	2021-01-08	2021-02-15	7	0	0	TRUE
Z√ºrich	2020-08-03	2020-08-21	3	0	0	FALSE
Z√ºrich	2021-03-22	2021-04-15	9	0	0	FALSE
Z√ºrich	2020-03-18	2020-10-07	3	0	0	TRUE
Sankt Gallen	2021-07-16	2021-08-09	2	1	0.5	FALSE
Graub√ºnden	2021-09-24	2021-10-12	2	2	1	FALSE
Z√ºrich	2020-11-07	2021-03-02	24	0	0	TRUE
Z√ºrich	2020-07-01	2020-07-14	2	0	0	FALSE
Vaud	2021-11-02	2021-11-25	10	10	1	FALSE
Ticino	2021-03-17	2021-04-20	2	0	0	TRUE
Vaud	2021-03-16	2021-03-31	9	0	0	FALSE
Bern	2020-05-13	2020-06-12	1	0	0	FALSE
Bern	2021-10-24	2021-11-08	3	3	1	FALSE
Vaud	2021-07-26	2021-08-11	10	10	1	FALSE
Graub√ºnden	2021-04-12	2021-04-27	2	0	0	FALSE
Bern	2021-09-21	2021-10-06	2	2	1	FALSE
Z√ºrich	2020-12-11	2021-03-03	1	0	0	TRUE
Graub√ºnden	2021-01-02	2021-02-15	3	0	0	TRUE
Sankt Gallen	2020-12-29	2021-02-15	2	0	0	TRUE
Bern	2021-08-19	2021-09-20	13	13	1	TRUE
Sankt Gallen	2020-12-30	2021-01-29	2	0	0	FALSE
Bern	2020-11-28	2020-12-22	4	0	0	FALSE
Vaud	2020-12-07	2020-12-22	2	0	0	FALSE
Z√ºrich	2020-12-13	2020-12-27	1	0	0	FALSE
Sankt Gallen	2020-11-27	2020-12-27	1	0	0	FALSE
Ticino	2021-12-06	2022-01-04	2	2	1	FALSE
Z√ºrich	2021-01-14	2021-03-03	1	0	0	TRUE
Z√ºrich	2021-06-29	2021-07-19	1	1	1	FALSE
Vaud	2020-03-16	2020-05-25	2	0	0	TRUE
Z√ºrich	2021-01-13	2021-03-31	1	0	0	TRUE
Sankt Gallen	2021-02-01	2021-03-03	1	0	0	FALSE
Bern	2021-02-02	2021-03-03	3	0	0	FALSE
Vaud	2021-05-21	2021-06-09	2	0	0	FALSE
Z√ºrich	2021-04-24	2021-05-11	17	0	0	FALSE
Z√ºrich	2021-03-22	2021-04-07	12	0	0	FALSE
Z√ºrich	2021-12-11	2022-01-04	55	52	0.945455	FALSE
Z√ºrich	2021-02-17	2021-03-02	13	0	0	FALSE
Sankt Gallen	2021-08-18	2021-09-20	1	1	1	TRUE
Bern	2020-12-31	2021-01-29	2	0	0	FALSE
Z√ºrich	2021-10-06	2021-10-26	13	13	1	FALSE
Graub√ºnden	2021-11-30	2021-12-12	10	10	1	FALSE
Graub√ºnden	2021-10-28	2021-11-08	3	3	1	FALSE
Bern	2020-12-30	2021-03-03	6	0	0	TRUE
Vaud	2021-02-11	2021-03-03	5	0	0	FALSE
Z√ºrich	2021-11-08	2021-11-28	53	53	1	FALSE
Bern	2020-11-25	2021-03-31	3	0	0	TRUE
Z√ºrich	2021-08-01	2021-08-18	6	6	1	FALSE
Vaud	2020-07-28	2020-08-10	2	0	0	FALSE
Sankt Gallen	2020-11-27	2020-12-21	4	0	0	FALSE
Ticino	2020-11-02	2021-03-02	2	0	0	TRUE
Z√ºrich	2021-05-27	2021-06-09	9	0	0	FALSE
Vaud	2021-01-09	2021-01-29	1	0	0	FALSE
Vaud	2020-11-03	2020-12-22	2	0	0	TRUE
Graub√ºnden	2021-10-28	2021-11-10	2	2	1	FALSE
Bern	2020-12-28	2021-04-20	6	0	0	TRUE
Bern	2021-07-17	2021-08-09	5	5	1	FALSE
Z√ºrich	2021-10-06	2021-10-20	3	3	1	FALSE
Ticino	2021-11-03	2021-11-25	1	1	1	FALSE
Ticino	2021-04-19	2021-05-05	1	0	0	FALSE
Ticino	2021-10-01	2021-10-22	2	2	1	FALSE
Z√ºrich	2021-08-01	2021-08-11	5	5	1	FALSE
Graub√ºnden	2021-01-03	2021-01-29	1	0	0	FALSE
Vaud	2020-08-30	2020-09-22	2	0	0	FALSE
Graub√ºnden	2020-11-28	2021-03-31	2	0	0	TRUE
Bern	2020-12-28	2021-04-27	8	0	0	TRUE
Ticino	2021-10-01	2021-10-12	1	1	1	FALSE
Vaud	2021-03-16	2021-04-20	2	0	0	TRUE
Z√ºrich	2021-01-14	2021-02-15	1	0	0	TRUE
Graub√ºnden	2021-01-02	2021-03-31	1	0	0	TRUE
Graub√ºnden	2021-02-06	2021-03-03	1	0	0	FALSE
Z√ºrich	2021-12-11	2021-12-21	30	28	0.933333	FALSE
Z√ºrich	2020-12-09	2021-04-15	13	0	0	TRUE
Z√ºrich	2020-07-27	2021-03-03	1	0	0	TRUE
Bern	2021-09-20	2021-10-06	1	1	1	FALSE
Sankt Gallen	2021-05-10	2021-05-27	2	0	0	FALSE
Bern	2021-04-08	2021-04-20	10	0	0	FALSE
Vaud	2020-09-28	2021-03-03	1	0	0	TRUE
Bern	2021-09-20	2021-10-08	4	4	1	FALSE
Sankt Gallen	2021-04-07	2021-04-20	2	0	0	FALSE
Bern	2020-10-20	2021-04-07	3	0	0	TRUE
Bern	2021-05-11	2021-05-27	15	0	0	FALSE
Vaud	2021-12-06	2021-12-21	11	11	1	FALSE
Bern	2020-12-30	2021-01-11	12	0	0	FALSE
Graub√ºnden	2021-10-28	2021-11-25	1	1	1	FALSE
Bern	2021-02-01	2021-02-15	7	0	0	FALSE
Bern	2021-08-18	2021-09-08	1	1	1	FALSE
Bern	2021-09-20	2021-10-12	19	19	1	FALSE
Z√ºrich	2020-10-07	2020-10-30	11	0	0	FALSE
Graub√ºnden	2020-07-23	2020-08-07	4	0	0	FALSE
Vaud	2021-11-03	2021-11-16	7	7	1	FALSE
Bern	2020-12-29	2021-01-29	1	0	0	TRUE
Bern	2020-08-19	2020-09-15	5	0	0	FALSE
Vaud	2021-07-27	2021-08-11	6	5	0.833333	FALSE
Bern	2020-11-26	2020-12-27	9	0	0	TRUE
Bern	2021-11-25	2021-12-05	3	3	1	FALSE
Z√ºrich	2021-03-21	2021-04-15	9	0	0	FALSE
Z√ºrich	2020-11-06	2021-03-03	1	0	0	TRUE
Z√ºrich	2020-03-17	2020-10-07	3	0	0	TRUE
Sankt Gallen	2021-07-15	2021-08-09	1	1	1	FALSE
Bern	2020-12-28	2021-03-03	1	0	0	TRUE
Bern	2020-11-23	2021-03-31	39	0	0	TRUE
Bern	2021-10-23	2021-11-02	2	2	1	FALSE
Vaud	2020-11-04	2020-12-11	2	0	0	TRUE
Graub√ºnden	2021-08-23	2021-09-16	2	2	1	FALSE
Bern	2021-11-25	2021-12-08	10	10	1	FALSE
Graub√ºnden	2021-04-13	2021-04-27	1	0	0	FALSE
Vaud	2021-04-19	2021-05-05	6	0	0	FALSE
Z√ºrich	2021-09-02	2021-09-29	1	1	1	FALSE
Sankt Gallen	2021-03-05	2021-03-25	5	0	0	FALSE
Vaud	2021-05-22	2021-06-09	2	0	0	FALSE
Sankt Gallen	2020-12-28	2021-02-15	2	0	0	TRUE
Graub√ºnden	2021-07-21	2021-08-09	2	2	1	FALSE
Vaud	2021-10-01	2021-10-20	1	1	1	FALSE
Vaud	2021-11-03	2021-11-25	6	6	1	FALSE
Vaud	2021-10-01	2021-10-22	11	11	1	FALSE
Vaud	2021-03-17	2021-03-31	5	0	0	FALSE
Graub√ºnden	2021-03-11	2021-03-25	2	0	0	FALSE
Bern	2021-10-23	2021-11-08	5	5	1	FALSE
Bern	2021-10-23	2021-11-25	1	1	1	TRUE
Z√ºrich	2021-01-14	2021-01-29	10	0	0	FALSE
Vaud	2021-02-12	2021-03-02	4	0	0	FALSE
Z√ºrich	2021-06-28	2021-07-19	3	2	0.666667	FALSE
Ticino	2021-02-11	2021-03-03	1	0	0	FALSE
Z√ºrich	2021-01-12	2021-03-31	2	0	0	TRUE
Z√ºrich	2020-11-08	2020-12-22	1	0	0	TRUE
Vaud	2021-08-29	2021-09-24	14	14	1	FALSE
Z√ºrich	2021-04-23	2021-05-11	37	0	0	FALSE
Z√ºrich	2021-12-10	2022-01-04	20	20	1	FALSE
Z√ºrich	2021-02-16	2021-03-02	13	0	0	FALSE
Bern	2021-08-18	2021-09-20	24	23	0.958333	TRUE
Sankt Gallen	2021-08-17	2021-09-20	10	10	1	TRUE
Graub√ºnden	2021-10-29	2021-11-17	1	1	1	FALSE
Graub√ºnden	2021-01-04	2021-02-15	2	0	0	TRUE
Z√ºrich	2021-01-12	2021-03-29	1	0	0	TRUE
Vaud	2021-08-29	2021-09-22	2	2	1	FALSE
Z√ºrich	2021-10-05	2021-10-26	1	1	1	FALSE
Vaud	2021-07-26	2021-09-24	8	8	1	TRUE
Ticino	2021-01-08	2021-03-03	2	0	0	TRUE
Sankt Gallen	2021-10-22	2021-11-25	15	15	1	TRUE
Z√ºrich	2021-11-07	2021-11-28	3	3	1	FALSE
Z√ºrich	2021-05-26	2021-06-09	14	3	0.214286	FALSE
Bern	2020-12-28	2021-03-31	1	0	0	TRUE
Bern	2021-02-01	2021-03-03	2	0	0	FALSE
Sankt Gallen	2021-08-17	2021-09-16	10	10	1	FALSE
Vaud	2021-06-24	2021-07-19	1	0	0	FALSE
Graub√ºnden	2020-03-11	2020-06-12	1	0	0	TRUE
Bern	2020-12-30	2021-01-29	1	0	0	FALSE
Bern	2020-08-20	2020-09-15	2	0	0	FALSE
Z√ºrich	2021-11-07	2021-11-25	14	12	0.857143	FALSE
Bern	2020-11-27	2020-12-27	4	0	0	FALSE
Bern	2020-06-15	2020-07-10	1	0	0	FALSE
Ticino	2021-07-26	2021-08-11	6	6	1	FALSE
Z√ºrich	2021-02-14	2021-04-27	1	0	0	TRUE
Vaud	2020-11-02	2021-03-02	6	0	0	TRUE
Z√ºrich	2021-10-05	2021-10-20	31	31	1	FALSE
Z√ºrich	2020-11-06	2021-02-15	6	0	0	TRUE
Vaud	2020-08-31	2020-09-22	4	0	0	FALSE
Bern	2020-12-29	2021-02-15	9	0	0	TRUE
Bern	2021-11-25	2021-12-21	2	2	1	FALSE
Bern	2021-06-13	2021-07-05	1	0	0	FALSE
Z√ºrich	2021-07-31	2021-08-11	5	4	0.8	FALSE
Bern	2021-07-16	2021-08-09	2	2	1	FALSE
Z√ºrich	2020-05-27	2020-06-25	1	0	0	FALSE
Sankt Gallen	2020-11-23	2021-03-31	5	0	0	TRUE
Z√ºrich	2020-11-08	2020-12-11	2	0	0	TRUE
Vaud	2020-09-29	2021-03-03	1	0	0	TRUE
Vaud	2021-12-07	2021-12-15	1	1	1	FALSE
Sankt Gallen	2021-10-23	2021-11-02	1	1	1	FALSE
Ticino	2021-03-16	2021-03-31	4	0	0	FALSE
Bern	2021-03-05	2021-04-28	1	0	0	TRUE
Bern	2020-12-27	2021-04-22	10	0	0	TRUE
Graub√ºnden	2021-01-03	2021-03-03	1	0	0	TRUE
Graub√ºnden	2020-11-29	2021-03-31	1	0	0	TRUE
Ticino	2021-11-02	2021-11-25	1	1	1	FALSE
Graub√ºnden	2020-11-30	2021-03-03	1	0	0	TRUE
Z√ºrich	2020-12-08	2021-04-15	15	0	0	TRUE
Z√ºrich	2021-01-13	2021-02-15	2	0	0	TRUE
Z√ºrich	2021-12-10	2021-12-21	1	0	0	FALSE
Ticino	2020-03-16	2020-05-25	5	0	0	TRUE
Sankt Gallen	2020-11-26	2020-12-27	1	0	0	TRUE
Ticino	2021-06-23	2021-07-14	1	0	0	FALSE
Bern	2021-02-04	2021-02-15	11	0	0	FALSE
Bern	2021-09-23	2021-10-12	7	7	1	FALSE
Z√ºrich	2020-04-27	2020-06-25	1	0	0	TRUE
Sankt Gallen	2021-03-08	2021-03-25	2	0	0	FALSE
Bern	2020-12-31	2021-03-16	1	0	0	TRUE
Graub√ºnden	2021-01-05	2021-01-29	1	0	0	FALSE
Bern	2021-09-23	2021-10-13	5	5	1	FALSE
Sankt Gallen	2020-12-29	2021-04-20	1	0	0	TRUE
Vaud	2021-03-17	2021-04-20	6	0	0	TRUE
Z√ºrich	2021-05-30	2021-06-04	7	0	0	FALSE
Graub√ºnden	2020-08-26	2020-09-18	1	0	0	FALSE
Sankt Gallen	2021-06-15	2021-07-05	1	1	1	FALSE
Bern	2021-01-01	2021-02-15	25	0	0	TRUE
Vaud	2020-11-02	2021-03-09	1	0	0	TRUE
Graub√ºnden	2020-11-30	2021-03-31	2	0	0	TRUE
Bern	2021-03-09	2021-03-25	5	0	0	FALSE
Bern	2021-05-14	2021-06-01	6	0	0	FALSE
Sankt Gallen	2021-04-10	2021-04-27	2	0	0	FALSE
Bern	2021-07-19	2021-08-09	1	1	1	FALSE
Sankt Gallen	2021-09-22	2021-10-13	4	4	1	FALSE
Ticino	2021-11-02	2021-11-16	1	1	1	FALSE
Graub√ºnden	2020-03-12	2020-05-25	1	0	0	TRUE
Graub√ºnden	2021-06-19	2021-07-14	1	0	0	FALSE
Graub√ºnden	2020-12-03	2020-12-21	1	0	0	FALSE
Z√ºrich	2020-07-03	2020-07-27	4	0	0	FALSE
Ticino	2021-01-08	2021-02-15	2	0	0	TRUE
Bern	2020-05-15	2020-06-25	1	0	0	TRUE
Z√ºrich	2020-12-12	2021-04-15	23	0	0	TRUE
Z√ºrich	2021-01-17	2021-02-15	17	0	0	FALSE
Bern	2020-12-30	2021-04-22	3	0	0	TRUE
Z√ºrich	2020-06-25	2021-03-31	1	0	0	TRUE
Bern	2021-03-08	2021-04-28	5	0	0	TRUE
Ticino	2020-11-03	2020-12-11	1	0	0	TRUE
Vaud	2021-10-02	2021-10-20	2	2	1	FALSE
Z√ºrich	2021-12-13	2022-01-18	3	3	1	TRUE
Vaud	2021-11-04	2021-11-25	11	11	1	FALSE
Vaud	2021-10-02	2021-10-22	3	3	1	FALSE
Graub√ºnden	2021-08-24	2021-09-16	1	1	1	FALSE
Vaud	2021-03-18	2021-03-31	2	0	0	FALSE
Z√ºrich	2020-09-07	2020-09-29	3	0	0	FALSE
Z√ºrich	2020-04-27	2020-06-16	3	0	0	TRUE
Bern	2021-10-26	2021-11-08	1	1	1	FALSE
Sankt Gallen	2021-10-25	2021-11-25	1	1	1	TRUE
Vaud	2021-07-28	2021-08-11	8	8	1	FALSE
Graub√ºnden	2021-01-04	2021-02-23	3	0	0	TRUE
Sankt Gallen	2020-12-29	2021-04-27	2	0	0	TRUE
Graub√ºnden	2021-10-29	2021-11-25	1	1	1	FALSE
Graub√ºnden	2021-03-12	2021-03-31	4	0	0	FALSE
Bern	2021-11-28	2021-12-14	22	22	1	FALSE
Bern	2021-10-26	2021-11-10	10	10	1	FALSE
Sankt Gallen	2021-08-20	2021-09-16	3	3	1	FALSE
Graub√ºnden	2021-07-22	2021-08-09	3	3	1	FALSE
Bern	2021-11-28	2021-12-15	1	1	1	FALSE
Vaud	2021-08-30	2021-09-22	12	12	1	FALSE
Bern	2021-06-16	2021-06-29	1	0	0	FALSE
Bern	2020-10-23	2021-04-07	17	0	0	TRUE
Vaud	2021-04-20	2021-05-05	5	0	0	FALSE
Z√ºrich	2020-08-05	2020-08-21	7	0	0	FALSE
Z√ºrich	2021-03-24	2021-04-15	10	0	0	FALSE
Vaud	2021-01-11	2021-01-29	3	0	0	FALSE
Bern	2021-01-02	2021-01-29	9	0	0	FALSE
Z√ºrich	2021-12-13	2022-01-11	1	1	1	FALSE
Z√ºrich	2020-11-09	2021-03-02	8	0	0	TRUE
Graub√ºnden	2021-04-15	2021-04-27	1	0	0	FALSE
Graub√ºnden	2020-07-18	2021-03-03	1	0	0	TRUE
Bern	2020-11-30	2020-12-27	4	0	0	FALSE
Z√ºrich	2021-09-05	2021-09-30	39	38	0.974359	FALSE
Bern	2021-01-01	2021-03-03	4	0	0	TRUE
Vaud	2021-02-13	2021-03-02	10	0	0	FALSE
Graub√ºnden	2021-07-23	2021-08-09	1	1	1	FALSE
Z√ºrich	2021-02-19	2021-03-09	15	0	0	FALSE
Z√ºrich	2021-09-05	2021-09-29	4	4	1	FALSE
Vaud	2021-08-30	2021-09-24	6	6	1	FALSE
Vaud	2021-12-07	2022-01-04	6	6	1	FALSE
Z√ºrich	2021-01-16	2021-03-03	1	0	0	TRUE
Graub√ºnden	2020-03-12	2020-06-12	4	0	0	TRUE
Z√ºrich	2020-12-15	2020-12-27	6	0	0	FALSE
Ticino	2021-12-04	2022-01-04	2	2	1	TRUE
Z√ºrich	2021-04-26	2021-05-11	1	0	0	FALSE
Graub√ºnden	2021-09-27	2021-10-12	2	2	1	FALSE
Z√ºrich	2021-05-29	2021-06-15	3	0	0	FALSE
Z√ºrich	2021-04-26	2021-05-12	35	0	0	FALSE
Z√ºrich	2021-07-01	2021-07-19	1	0	0	FALSE
Z√ºrich	2020-11-08	2021-03-25	2	0	0	TRUE
Z√ºrich	2021-04-26	2021-05-10	1	0	0	FALSE
Sankt Gallen	2021-02-03	2021-03-03	1	0	0	FALSE
Z√ºrich	2021-12-13	2022-01-04	61	56	0.918033	FALSE
Sankt Gallen	2020-10-23	2021-04-07	4	0	0	TRUE
Ticino	2020-12-03	2021-03-16	3	0	0	TRUE
Z√ºrich	2021-08-03	2021-08-18	16	16	1	FALSE
Z√ºrich	2021-10-08	2021-10-26	15	15	1	FALSE
Ticino	2020-11-02	2020-12-11	1	0	0	TRUE
Z√ºrich	2021-09-05	2021-09-20	8	8	1	FALSE
Vaud	2020-09-01	2020-09-22	2	0	0	FALSE
Bern	2021-04-11	2021-05-05	6	0	0	FALSE
Z√ºrich	2021-11-10	2021-11-28	50	50	1	FALSE
Bern	2021-10-26	2021-11-25	10	10	1	FALSE
Sankt Gallen	2021-10-26	2021-11-10	2	2	1	FALSE
Sankt Gallen	2021-12-31	2022-01-17	1	0	0	FALSE
Vaud	2021-03-18	2021-04-15	4	0	0	FALSE
Vaud	2020-09-29	2021-03-31	1	0	0	TRUE
Graub√ºnden	2022-01-04	2022-01-17	4	0	0	FALSE
Bern	2020-07-21	2020-08-07	1	0	0	FALSE
Vaud	2021-03-18	2021-04-20	3	0	0	TRUE
Bern	2021-08-21	2021-09-20	1	1	1	FALSE
Bern	2020-11-30	2020-12-22	4	0	0	FALSE
Vaud	2020-08-27	2021-03-03	2	0	0	TRUE
Sankt Gallen	2021-09-23	2021-10-06	2	2	1	FALSE
Z√ºrich	2021-10-08	2021-10-20	1	1	1	FALSE
Vaud	2020-09-30	2021-03-03	1	0	0	TRUE
Ticino	2021-03-15	2021-03-31	6	0	0	FALSE
Bern	2020-12-31	2021-03-31	1	0	0	TRUE
Bern	2021-02-04	2021-03-03	5	0	0	FALSE
Vaud	2021-01-11	2021-02-15	10	0	0	TRUE
Z√ºrich	2021-05-29	2021-06-04	2	0	0	FALSE
Vaud	2021-12-08	2021-12-21	1	1	1	FALSE
Sankt Gallen	2021-06-14	2021-07-05	1	0	0	FALSE
Sankt Gallen	2021-04-09	2021-04-27	2	0	0	FALSE
Sankt Gallen	2020-12-30	2021-02-15	4	0	0	TRUE
Sankt Gallen	2021-09-21	2021-10-12	2	2	1	FALSE
Bern	2021-02-03	2021-02-15	1	0	0	FALSE
Bern	2021-08-20	2021-09-08	2	2	1	FALSE
Bern	2021-09-22	2021-10-12	9	9	1	FALSE
Sankt Gallen	2021-02-02	2021-02-15	2	0	0	FALSE
Sankt Gallen	2021-09-21	2021-10-13	8	8	1	FALSE
Bern	2021-09-22	2021-10-13	9	9	1	FALSE
Graub√ºnden	2020-07-25	2020-08-10	2	0	0	FALSE
Ticino	2020-04-17	2020-06-16	1	0	0	TRUE
Vaud	2021-07-29	2021-08-11	5	5	1	FALSE
Z√ºrich	2020-07-29	2021-03-03	1	0	0	TRUE
Z√ºrich	2021-01-16	2021-02-15	22	0	0	FALSE
Bern	2020-12-31	2021-02-15	5	0	0	TRUE
Sankt Gallen	2020-12-31	2021-01-11	2	0	0	FALSE
Sankt Gallen	2021-05-12	2021-05-27	6	0	0	FALSE
Bern	2021-03-08	2021-03-25	4	0	0	FALSE
Bern	2021-07-18	2021-08-09	1	1	1	FALSE
Bern	2020-12-29	2021-04-20	1	0	0	TRUE
Z√ºrich	2021-12-12	2022-01-18	1	0	0	TRUE
Sankt Gallen	2021-12-29	2022-01-17	1	0	0	FALSE
Sankt Gallen	2021-11-26	2021-12-14	1	1	1	FALSE
Graub√ºnden	2021-01-06	2021-01-29	1	0	0	FALSE
Bern	2021-12-30	2022-01-11	6	2	0.333333	FALSE
Vaud	2021-04-21	2021-05-05	10	0	0	FALSE
Sankt Gallen	2020-12-28	2021-04-27	7	0	0	TRUE
Z√ºrich	2021-09-04	2021-10-06	1	1	1	TRUE
Bern	2020-11-26	2021-03-03	1	0	0	TRUE
Graub√ºnden	2021-03-13	2021-03-31	2	0	0	FALSE
Vaud	2021-05-24	2021-06-09	1	0	0	FALSE
Graub√ºnden	2020-12-04	2020-12-22	2	0	0	FALSE
Vaud	2021-10-03	2021-10-20	7	7	1	FALSE
Graub√ºnden	2020-03-13	2020-05-25	1	0	0	TRUE
Bern	2021-10-25	2021-11-08	4	4	1	FALSE
Vaud	2021-02-14	2021-03-02	7	0	0	FALSE
Z√ºrich	2020-08-04	2020-08-21	8	0	0	FALSE
Bern	2021-09-22	2021-10-06	4	4	1	FALSE
Bern	2021-12-30	2022-01-17	31	9	0.290323	FALSE
Vaud	2020-11-06	2020-12-22	9	0	0	TRUE
Bern	2021-11-27	2021-12-14	1	1	1	FALSE
Bern	2021-10-25	2021-11-10	17	17	1	FALSE
Z√ºrich	2021-03-23	2021-04-15	3	0	0	FALSE
Sankt Gallen	2021-07-17	2021-08-09	1	1	1	FALSE
Z√ºrich	2020-03-19	2020-10-07	1	0	0	TRUE
Ticino	2020-10-30	2021-03-03	2	0	0	TRUE
Z√ºrich	2020-11-08	2021-03-02	18	0	0	TRUE
Z√ºrich	2020-07-02	2020-07-14	4	0	0	FALSE
Vaud	2021-08-31	2021-09-22	1	1	1	FALSE
Graub√ºnden	2021-09-27	2021-10-20	1	1	1	FALSE
Graub√ºnden	2021-02-08	2021-02-23	2	0	0	FALSE
Z√ºrich	2021-09-04	2021-09-30	2	2	1	FALSE
Vaud	2021-07-28	2021-09-24	1	1	1	TRUE
Bern	2020-10-26	2020-12-21	10	0	0	TRUE
Vaud	2021-01-11	2021-03-03	1	0	0	TRUE
Z√ºrich	2020-11-07	2021-03-31	18	0	0	TRUE
Z√ºrich	2021-09-04	2021-09-29	40	40	1	FALSE
Ticino	2021-02-09	2021-02-25	1	0	0	FALSE
Bern	2021-02-03	2021-03-03	3	0	0	FALSE
Graub√ºnden	2021-05-19	2021-06-01	2	0	0	FALSE
Graub√ºnden	2020-12-02	2021-03-16	5	0	0	TRUE
Z√ºrich	2021-01-15	2021-03-03	5	0	0	TRUE
Graub√ºnden	2021-07-24	2021-08-11	1	1	1	FALSE
Vaud	2021-01-12	2021-01-29	4	0	0	FALSE
Bern	2021-01-01	2021-01-29	2	0	0	FALSE
Z√ºrich	2020-12-14	2020-12-27	12	0	0	FALSE
Bern	2021-11-28	2021-12-05	2	2	1	FALSE
Ticino	2021-08-26	2021-09-20	1	1	1	FALSE
Z√ºrich	2021-03-23	2021-04-07	13	0	0	FALSE
Vaud	2020-09-02	2020-09-22	7	0	0	FALSE
Vaud	2020-11-04	2021-03-02	1	0	0	TRUE
Z√ºrich	2021-10-07	2021-10-29	3	3	1	FALSE
Bern	2020-11-26	2021-03-31	1	0	0	TRUE
Bern	2020-12-31	2021-03-03	3	0	0	TRUE
Z√ºrich	2021-05-28	2021-06-15	6	0	0	FALSE
Z√ºrich	2021-06-30	2021-07-19	4	4	1	FALSE
Z√ºrich	2021-04-25	2021-05-10	1	0	0	FALSE
Vaud	2021-03-19	2021-04-15	8	0	0	FALSE
Sankt Gallen	2021-02-02	2021-03-03	1	0	0	FALSE
Bern	2020-08-22	2020-09-18	5	0	0	FALSE
Z√ºrich	2021-12-12	2022-01-04	4	0	0	FALSE
Graub√ºnden	2020-07-18	2021-03-31	1	0	0	TRUE
Z√ºrich	2021-02-18	2021-03-02	6	0	0	FALSE
Sankt Gallen	2021-08-19	2021-09-20	2	2	1	TRUE
Bern	2021-11-28	2021-12-08	2	2	1	FALSE
Graub√ºnden	2021-12-03	2021-12-21	8	8	1	FALSE
Graub√ºnden	2021-01-06	2021-02-15	1	0	0	TRUE
Bern	2020-11-27	2021-03-03	2	0	0	TRUE
Z√ºrich	2021-09-04	2021-09-22	1	1	1	FALSE
Z√ºrich	2021-10-07	2021-10-26	7	7	1	FALSE
Z√ºrich	2021-11-09	2021-11-28	18	18	1	FALSE
Z√ºrich	2021-08-02	2021-08-18	16	16	1	FALSE
Bern	2020-12-29	2021-04-22	6	0	0	TRUE
Sankt Gallen	2021-10-25	2021-11-10	2	2	1	FALSE
Sankt Gallen	2021-12-30	2022-01-17	8	3	0.375	FALSE
Sankt Gallen	2021-11-27	2021-12-14	1	1	1	FALSE
Z√ºrich	2020-04-17	2021-03-03	1	0	0	TRUE
Ticino	2021-12-03	2021-12-21	6	6	1	FALSE
Sankt Gallen	2021-10-25	2021-11-08	11	11	1	FALSE
Bern	2021-08-20	2021-09-16	1	1	1	FALSE
Ticino	2021-05-19	2021-06-01	1	0	0	FALSE
Bern	2021-10-25	2021-11-25	2	2	1	TRUE
Z√ºrich	2021-10-07	2021-10-20	4	4	1	FALSE
Bern	2020-11-29	2020-12-21	1	0	0	FALSE
Bern	2020-07-20	2020-08-07	2	0	0	FALSE
Bern	2021-08-20	2021-09-20	1	1	1	TRUE
Bern	2020-11-29	2020-12-22	6	0	0	FALSE
Ticino	2021-02-09	2021-02-23	5	0	0	FALSE
Sankt Gallen	2021-12-30	2022-01-11	12	3	0.25	FALSE
Z√ºrich	2021-07-04	2021-07-14	3	2	0.666667	FALSE
Bern	2021-10-20	2021-11-02	8	8	1	FALSE
Vaud	2020-08-25	2020-09-18	5	0	0	FALSE
Bern	2021-09-17	2021-09-29	1	1	1	FALSE
Bern	2020-12-25	2021-03-03	3	0	0	TRUE
Graub√ºnden	2020-12-27	2021-04-20	2	0	0	TRUE
Bern	2021-10-20	2021-11-03	9	9	1	FALSE
Z√ºrich	2020-04-21	2021-03-03	1	0	0	TRUE
Graub√ºnden	2021-03-06	2021-03-25	1	0	0	FALSE
Bern	2021-11-22	2021-12-08	32	32	1	FALSE
Sankt Gallen	2021-09-16	2021-10-04	1	1	1	FALSE
Z√ºrich	2021-01-19	2021-02-23	13	0	0	TRUE
Ticino	2021-11-08	2021-11-28	2	2	1	FALSE
Z√ºrich	2020-11-12	2021-02-15	2	0	0	TRUE
Z√ºrich	2020-04-29	2020-06-25	1	0	0	TRUE
Bern	2021-06-10	2021-06-24	3	2	0.666667	FALSE
Graub√ºnden	2021-09-20	2021-10-12	1	1	1	FALSE
Vaud	2021-12-01	2021-12-12	6	6	1	FALSE
Vaud	2021-10-29	2021-11-08	9	9	1	FALSE
Graub√ºnden	2021-02-01	2021-02-15	2	0	0	FALSE
Ticino	2021-02-17	2021-03-02	11	0	0	FALSE
Sankt Gallen	2021-10-19	2021-11-03	7	7	1	FALSE
Ticino	2021-10-06	2021-10-26	2	2	1	FALSE
Vaud	2020-11-30	2021-03-03	2	0	0	TRUE
Graub√ºnden	2021-04-08	2021-04-27	3	0	0	FALSE
Graub√ºnden	2020-12-29	2021-02-15	2	0	0	TRUE
Ticino	2021-03-22	2021-04-07	1	0	0	FALSE
Bern	2021-10-19	2021-11-25	6	6	1	TRUE
Ticino	2021-12-11	2021-12-21	1	1	1	FALSE
Vaud	2021-12-01	2021-12-15	1	1	1	FALSE
Sankt Gallen	2020-10-21	2020-11-05	2	0	0	FALSE
Bern	2021-11-22	2021-11-29	9	9	1	FALSE
Bern	2020-07-14	2020-08-07	5	0	0	FALSE
Bern	2020-12-23	2021-04-27	7	0	0	TRUE
Bern	2020-11-23	2020-12-21	6	0	0	FALSE
Graub√ºnden	2021-04-08	2021-04-20	5	0	0	FALSE
Bern	2021-08-14	2021-09-20	1	1	1	TRUE
Sankt Gallen	2021-05-07	2021-05-27	9	0	0	FALSE
Z√ºrich	2021-01-19	2021-02-15	15	0	0	FALSE
Graub√ºnden	2021-05-11	2021-05-27	2	0	0	FALSE
Graub√ºnden	2020-12-30	2021-01-11	1	0	0	FALSE
Graub√ºnden	2020-03-05	2020-06-12	2	0	0	TRUE
Sankt Gallen	2020-12-26	2021-01-11	1	0	0	FALSE
Vaud	2022-01-03	2022-01-17	77	12	0.155844	FALSE
Ticino	2020-05-28	2020-06-25	1	0	0	FALSE
Z√ºrich	2020-08-07	2020-08-27	4	0	0	FALSE
Bern	2021-01-28	2021-03-03	5	0	0	TRUE
Bern	2020-06-11	2020-07-08	1	0	0	FALSE
Z√ºrich	2020-09-09	2020-09-29	3	0	0	FALSE
Sankt Gallen	2021-09-16	2021-10-06	9	9	1	FALSE
Z√ºrich	2021-12-15	2022-01-17	12	0	0	TRUE
Bern	2020-12-26	2021-01-29	5	0	0	TRUE
Vaud	2020-03-11	2020-06-12	1	0	0	TRUE
Sankt Gallen	2021-12-24	2022-01-17	19	9	0.473684	FALSE
Bern	2021-11-22	2021-12-05	33	33	1	FALSE
Graub√ºnden	2021-10-23	2021-11-08	2	1	0.5	FALSE
Sankt Gallen	2021-03-02	2021-03-16	2	0	0	FALSE
Sankt Gallen	2021-08-14	2021-09-16	5	5	1	TRUE
Vaud	2021-07-22	2021-08-09	5	5	1	FALSE
Vaud	2020-10-30	2020-12-11	7	0	0	TRUE
Bern	2021-07-13	2021-08-09	4	4	1	FALSE
Z√ºrich	2020-10-08	2021-03-03	1	0	0	TRUE
Sankt Gallen	2021-03-02	2021-03-31	2	0	0	FALSE
Vaud	2020-05-18	2020-06-25	1	0	0	TRUE
Sankt Gallen	2020-12-23	2021-04-22	3	0	0	TRUE
Bern	2020-12-24	2021-04-22	14	0	0	TRUE
Vaud	2021-04-14	2021-04-27	4	0	0	FALSE
Z√ºrich	2020-12-14	2021-04-07	17	0	0	TRUE
Graub√ºnden	2021-05-12	2021-05-21	1	0	0	FALSE
Ticino	2020-10-07	2020-10-30	1	0	0	FALSE
Vaud	2021-05-17	2021-06-01	6	0	0	FALSE
Z√ºrich	2021-03-26	2021-04-15	16	0	0	FALSE
Bern	2021-08-15	2021-09-16	4	4	1	TRUE
Graub√ºnden	2020-11-27	2020-12-27	1	0	0	FALSE
Sankt Gallen	2021-07-12	2021-08-09	3	3	1	FALSE
Bern	2020-04-06	2020-05-25	1	0	0	TRUE
Vaud	2021-10-29	2021-11-25	1	1	1	FALSE
Z√ºrich	2020-12-15	2021-03-03	1	0	0	TRUE
Vaud	2021-04-14	2021-05-05	1	0	0	FALSE
Z√ºrich	2021-09-07	2021-09-30	14	14	1	FALSE
Bern	2021-03-03	2021-03-31	6	0	0	FALSE
Vaud	2021-03-12	2021-03-31	5	0	0	FALSE
Z√ºrich	2021-10-10	2021-11-02	2	2	1	FALSE
Z√ºrich	2021-09-07	2021-09-29	17	17	1	FALSE
Z√ºrich	2021-02-21	2021-03-09	3	0	0	FALSE
Vaud	2021-09-26	2021-10-20	7	7	1	FALSE
Sankt Gallen	2021-05-07	2021-06-01	1	0	0	FALSE
Bern	2020-07-15	2020-08-07	2	0	0	FALSE
Bern	2020-11-24	2020-12-21	4	0	0	FALSE
Bern	2020-12-24	2021-04-27	9	0	0	TRUE
Ticino	2021-04-23	2021-05-11	2	0	0	FALSE
Z√ºrich	2021-01-18	2021-03-03	4	0	0	TRUE
Graub√ºnden	2021-08-18	2021-09-20	5	5	1	TRUE
Z√ºrich	2020-12-17	2020-12-27	10	0	0	FALSE
Z√ºrich	2021-05-31	2021-06-15	2	0	0	FALSE
Z√ºrich	2021-04-28	2021-05-12	34	0	0	FALSE
Ticino	2021-12-10	2022-01-04	3	3	1	FALSE
Ticino	2021-01-14	2021-01-29	3	0	0	FALSE
Bern	2020-10-17	2021-04-07	6	0	0	TRUE
Graub√ºnden	2021-02-01	2021-03-03	1	0	0	FALSE
Z√ºrich	2021-10-10	2021-10-29	1	1	1	FALSE
Vaud	2021-01-04	2021-02-23	7	0	0	TRUE
Bern	2020-12-27	2021-01-11	3	0	0	FALSE
Bern	2021-05-08	2021-05-27	3	0	0	FALSE
Z√ºrich	2021-01-17	2021-03-31	8	0	0	TRUE
Z√ºrich	2021-04-28	2021-05-10	6	0	0	FALSE
Vaud	2020-03-12	2020-05-25	1	0	0	TRUE
Z√ºrich	2020-11-10	2021-03-25	6	0	0	TRUE
Vaud	2020-12-03	2020-12-21	1	0	0	FALSE
Bern	2021-01-29	2021-02-15	6	0	0	FALSE
Bern	2020-08-11	2021-03-03	1	0	0	TRUE
Bern	2020-10-22	2020-11-05	6	0	0	FALSE
Z√ºrich	2021-09-07	2021-09-22	1	1	1	FALSE
Bern	2021-09-17	2021-10-12	1	1	1	FALSE
Z√ºrich	2021-08-05	2021-08-18	10	10	1	FALSE
Z√ºrich	2021-01-17	2021-03-29	2	0	0	TRUE
Vaud	2021-01-04	2021-03-03	3	0	0	TRUE
Z√ºrich	2021-10-10	2021-10-26	2	2	1	FALSE
Z√ºrich	2021-07-03	2021-07-14	1	0	0	FALSE
Vaud	2020-10-30	2020-12-22	1	0	0	TRUE
Sankt Gallen	2021-10-19	2021-11-25	5	5	1	TRUE
Vaud	2020-07-24	2020-08-10	3	0	0	FALSE
Z√ºrich	2021-11-12	2021-11-28	7	7	1	FALSE
Bern	2020-06-03	2021-03-31	1	0	0	TRUE
Sankt Gallen	2020-07-14	2020-08-07	1	0	0	FALSE
Vaud	2021-03-12	2021-04-07	3	0	0	FALSE
Sankt Gallen	2020-11-23	2020-12-21	3	0	0	FALSE
Z√ºrich	2020-03-26	2020-05-25	3	0	0	TRUE
Ticino	2020-03-17	2020-10-07	3	0	0	TRUE
Bern	2020-11-21	2021-03-16	7	0	0	TRUE
Ticino	2021-10-05	2021-10-20	3	3	1	FALSE
Z√ºrich	2021-01-18	2021-02-23	1	0	0	TRUE
Bern	2020-12-25	2021-01-29	3	0	0	TRUE
Graub√ºnden	2021-03-06	2021-04-28	2	0	0	TRUE
Sankt Gallen	2021-12-23	2022-01-11	25	16	0.64	FALSE
Ticino	2020-05-19	2021-03-03	1	0	0	TRUE
Bern	2021-09-16	2021-09-29	4	4	1	FALSE
Bern	2020-12-24	2021-03-03	3	0	0	TRUE
Vaud	2020-08-26	2020-09-18	1	0	0	FALSE
Z√ºrich	2020-04-28	2020-06-25	1	0	0	TRUE
Bern	2021-10-19	2021-11-03	12	12	1	FALSE
Sankt Gallen	2021-09-15	2021-09-29	1	1	1	FALSE
Sankt Gallen	2021-10-18	2021-11-02	9	9	1	FALSE
Bern	2021-05-07	2021-05-17	1	0	0	FALSE
Bern	2021-11-21	2021-12-08	15	15	1	FALSE
Graub√ºnden	2021-04-09	2021-04-27	1	0	0	FALSE
Vaud	2022-01-04	2022-01-17	34	2	0.0588235	FALSE
Graub√ºnden	2020-12-28	2021-04-20	3	0	0	TRUE
Bern	2021-09-16	2021-10-04	3	3	1	FALSE
Bern	2021-06-09	2021-06-24	5	0	0	FALSE
Bern	2021-05-07	2021-05-21	1	0	0	FALSE
Graub√ºnden	2021-07-17	2021-08-09	1	1	1	FALSE
Sankt Gallen	2020-06-09	2020-07-08	1	0	0	FALSE
Graub√ºnden	2020-11-25	2021-03-16	1	0	0	TRUE
Ticino	2021-02-16	2021-03-02	5	0	0	FALSE
Bern	2021-08-13	2021-09-16	1	1	1	TRUE
Z√ºrich	2020-12-13	2021-04-15	2	0	0	TRUE
Z√ºrich	2021-01-18	2021-02-15	39	0	0	FALSE
Vaud	2020-03-12	2020-06-12	3	0	0	TRUE
Bern	2021-10-18	2021-11-25	2	2	1	TRUE
Graub√ºnden	2021-09-21	2021-10-13	1	1	1	FALSE
Graub√ºnden	2021-09-21	2021-10-12	1	1	1	FALSE
Sankt Gallen	2021-04-03	2021-04-20	1	0	0	FALSE
Sankt Gallen	2021-06-08	2021-06-29	3	0	0	FALSE
Bern	2021-11-21	2021-11-29	31	31	1	FALSE
Graub√ºnden	2021-02-02	2021-02-15	1	0	0	FALSE
Z√ºrich	2020-09-08	2020-09-29	5	0	0	FALSE
Sankt Gallen	2021-09-15	2021-10-06	8	8	1	FALSE
Z√ºrich	2021-12-14	2022-01-17	1	0	0	TRUE
Vaud	2021-05-18	2021-05-31	1	0	0	FALSE
Vaud	2021-04-15	2021-04-27	2	0	0	FALSE
Vaud	2021-10-30	2021-11-17	5	5	1	FALSE
Vaud	2021-01-05	2021-02-15	1	0	0	TRUE
Vaud	2021-05-18	2021-06-01	3	0	0	FALSE
Z√ºrich	2021-09-06	2021-10-06	1	1	1	FALSE
Ticino	2021-07-31	2021-08-11	1	1	1	FALSE
Vaud	2021-09-27	2021-10-12	5	5	1	FALSE
Z√ºrich	2020-08-06	2020-08-21	1	0	0	FALSE
Bern	2021-01-27	2021-03-03	3	0	0	TRUE
Bern	2020-06-10	2020-07-08	1	0	0	FALSE
Z√ºrich	2021-05-30	2021-06-24	7	0	0	FALSE
Sankt Gallen	2020-05-07	2020-06-12	1	0	0	TRUE
Sankt Gallen	2021-09-15	2021-10-04	3	3	1	FALSE
Z√ºrich	2020-12-13	2021-04-07	9	0	0	TRUE
Vaud	2021-09-27	2021-10-20	4	4	1	FALSE
Vaud	2021-02-08	2021-02-23	1	0	0	FALSE
Bern	2021-06-09	2021-07-05	1	0	0	FALSE
Z√ºrich	2021-03-25	2021-04-15	18	0	0	FALSE
Ticino	2020-03-16	2020-10-07	5	0	0	TRUE
Bern	2020-11-20	2021-03-16	14	0	0	TRUE
Ticino	2021-03-20	2021-04-15	2	0	0	FALSE
Vaud	2021-07-23	2021-08-09	3	3	1	FALSE
Z√ºrich	2021-12-14	2022-01-11	7	6	0.857143	FALSE
Bern	2021-07-12	2021-08-09	5	3	0.6	FALSE
Z√ºrich	2020-11-10	2021-03-02	2	0	0	TRUE
Bern	2020-12-23	2021-04-20	2	0	0	TRUE
Graub√ºnden	2021-10-25	2021-11-08	1	1	1	FALSE
Z√ºrich	2021-09-06	2021-09-30	14	14	1	FALSE
Bern	2020-06-03	2021-03-03	1	0	0	TRUE
Z√ºrich	2021-09-06	2021-09-29	44	44	1	FALSE
Bern	2020-12-23	2021-04-22	11	0	0	TRUE
Vaud	2021-01-05	2021-02-23	8	0	0	TRUE
Z√ºrich	2021-02-20	2021-03-09	5	0	0	FALSE
Z√ºrich	2021-10-09	2021-11-02	6	6	1	FALSE
Sankt Gallen	2021-03-01	2021-03-25	1	0	0	FALSE
Bern	2021-01-28	2021-02-23	2	0	0	FALSE
Bern	2021-08-14	2021-09-16	8	8	1	TRUE
Sankt Gallen	2021-08-13	2021-09-08	1	1	1	FALSE
Z√ºrich	2021-01-17	2021-03-03	4	0	0	TRUE
Sankt Gallen	2021-01-27	2021-02-15	2	0	0	FALSE
Z√ºrich	2020-12-16	2020-12-27	19	0	0	FALSE
Z√ºrich	2021-04-27	2021-05-12	48	0	0	FALSE
Vaud	2021-03-13	2021-03-31	2	0	0	FALSE
Bern	2021-03-02	2021-03-31	2	0	0	FALSE
Graub√ºnden	2021-12-30	2022-01-11	5	3	0.6	FALSE
Graub√ºnden	2021-11-27	2021-12-08	1	1	1	FALSE
Graub√ºnden	2021-02-02	2021-03-03	1	0	0	FALSE
Vaud	2020-07-25	2020-08-10	1	0	0	FALSE
Bern	2021-09-16	2021-10-06	3	3	1	FALSE
Z√ºrich	2021-05-30	2021-06-15	2	0	0	FALSE
Z√ºrich	2021-01-16	2021-03-31	2	0	0	TRUE
Z√ºrich	2020-11-09	2021-03-25	10	0	0	TRUE
Bern	2021-03-02	2021-03-16	2	0	0	FALSE
Vaud	2021-01-06	2021-01-29	2	0	0	FALSE
Z√ºrich	2021-12-14	2022-01-04	22	10	0.454545	FALSE
Bern	2021-04-04	2021-04-20	2	0	0	FALSE
Bern	2021-12-24	2022-01-17	3	2	0.666667	FALSE
Ticino	2021-02-15	2021-03-02	1	0	0	FALSE
Bern	2021-09-16	2021-10-08	10	10	1	FALSE
Z√ºrich	2021-08-04	2021-08-18	19	19	1	FALSE
Z√ºrich	2021-10-09	2021-10-26	2	2	1	FALSE
Bern	2021-06-09	2021-06-29	1	0	0	FALSE
Ticino	2021-01-13	2021-01-29	1	0	0	FALSE
Bern	2020-10-16	2021-04-07	15	0	0	TRUE
Graub√ºnden	2020-12-28	2021-04-27	2	0	0	TRUE
Vaud	2020-08-27	2020-09-18	7	0	0	FALSE
Z√ºrich	2021-11-11	2021-11-28	11	11	1	FALSE
Bern	2020-12-26	2021-01-11	8	0	0	FALSE
Bern	2021-05-07	2021-05-27	9	0	0	FALSE
Sankt Gallen	2020-11-22	2020-12-21	1	0	0	FALSE
Z√ºrich	2020-03-25	2020-05-25	2	0	0	TRUE
Bern	2021-01-28	2021-02-15	1	0	0	FALSE
Bern	2020-10-21	2020-11-05	5	0	0	FALSE
Sankt Gallen	2021-08-13	2021-09-16	2	2	1	TRUE
Graub√ºnden	2021-08-19	2021-09-20	1	1	1	TRUE
Graub√ºnden	2020-11-28	2020-12-22	2	0	0	FALSE
Ticino	2021-10-04	2021-11-01	1	1	1	FALSE
Ticino	2021-07-30	2021-08-11	1	1	1	FALSE
Sankt Gallen	2021-04-06	2021-04-20	3	0	0	FALSE
Bern	2021-05-10	2021-05-21	1	0	0	FALSE
Z√ºrich	2021-11-15	2021-11-30	8	8	1	FALSE
Z√ºrich	2021-01-20	2021-03-31	4	0	0	TRUE
Z√ºrich	2021-12-18	2022-01-04	3	2	0.666667	FALSE
Ticino	2021-10-04	2021-10-20	2	2	1	FALSE
Z√ºrich	2021-11-15	2021-11-29	36	36	1	FALSE
Z√ºrich	2021-10-13	2021-10-26	7	7	1	FALSE
Z√ºrich	2021-11-15	2021-11-28	6	6	1	FALSE
Bern	2021-12-27	2022-01-17	2	0	0	FALSE
Sankt Gallen	2021-09-18	2021-10-06	3	3	1	FALSE
Vaud	2020-09-29	2020-10-30	7	0	0	TRUE
Bern	2021-04-07	2021-04-20	23	0	0	FALSE
Vaud	2021-12-03	2021-12-15	1	0	0	FALSE
Sankt Gallen	2021-06-11	2021-06-24	1	0	0	FALSE
Ticino	2021-04-22	2021-05-05	5	0	0	FALSE
Bern	2020-10-19	2021-04-07	2	0	0	TRUE
Z√ºrich	2021-01-21	2021-02-23	3	0	0	TRUE
Graub√ºnden	2020-12-29	2021-04-22	1	0	0	TRUE
Bern	2021-05-10	2021-05-27	16	0	0	FALSE
Ticino	2021-05-25	2021-06-09	1	0	0	FALSE
Sankt Gallen	2021-11-23	2021-12-08	17	17	1	FALSE
Bern	2020-12-29	2021-01-11	4	0	0	FALSE
Z√ºrich	2020-12-16	2021-04-22	9	0	0	TRUE
Bern	2021-01-31	2021-02-15	2	0	0	FALSE
Sankt Gallen	2021-07-14	2021-08-09	4	4	1	FALSE
Graub√ºnden	2021-09-22	2021-10-12	2	2	1	FALSE
Z√ºrich	2020-05-27	2021-03-03	1	0	0	TRUE
Z√ºrich	2020-11-14	2021-02-15	1	0	0	TRUE
Vaud	2021-01-05	2021-03-16	1	0	0	TRUE
Vaud	2021-09-28	2021-10-12	3	3	1	FALSE
Bern	2021-01-30	2021-03-03	1	0	0	TRUE
Z√ºrich	2020-12-16	2021-04-20	9	0	0	TRUE
Bern	2020-12-28	2021-01-29	11	0	0	TRUE
Graub√ºnden	2021-04-10	2021-04-27	1	0	0	FALSE
Z√ºrich	2020-07-07	2020-07-30	4	0	0	FALSE
Bern	2021-11-24	2021-12-05	16	15	0.9375	FALSE
Graub√ºnden	2021-09-22	2021-10-13	1	1	1	FALSE
Sankt Gallen	2021-08-16	2021-09-08	1	1	1	FALSE
Sankt Gallen	2021-09-18	2021-10-12	1	1	1	FALSE
Bern	2020-12-27	2021-03-03	1	0	0	TRUE
Bern	2021-10-22	2021-11-02	1	1	1	FALSE
Bern	2021-09-19	2021-09-29	5	5	1	FALSE
Z√ºrich	2020-11-16	2020-12-11	3	0	0	FALSE
Vaud	2021-07-24	2021-08-09	1	1	1	FALSE
Graub√ºnden	2021-10-25	2021-11-10	2	2	1	FALSE
Graub√ºnden	2021-11-27	2021-12-14	1	1	1	FALSE
Ticino	2021-01-12	2021-02-15	4	0	0	TRUE
Graub√ºnden	2021-12-30	2022-01-17	1	1	1	FALSE
Bern	2021-11-24	2021-12-08	33	33	1	FALSE
Vaud	2021-05-19	2021-05-31	1	0	0	FALSE
Z√ºrich	2021-01-21	2021-02-15	37	0	0	FALSE
Vaud	2021-12-03	2021-12-21	10	10	1	FALSE
Vaud	2021-10-31	2021-11-17	13	13	1	FALSE
Vaud	2021-01-06	2021-02-15	11	0	0	TRUE
Vaud	2021-05-19	2021-06-01	6	0	0	FALSE
Bern	2021-08-17	2021-09-16	6	6	1	FALSE
Z√ºrich	2021-01-20	2021-03-16	2	0	0	TRUE
Z√ºrich	2020-08-09	2020-08-27	1	0	0	FALSE
Vaud	2021-03-14	2021-03-31	2	0	0	FALSE
Vaud	2021-02-09	2021-02-25	7	0	0	FALSE
Bern	2021-10-22	2021-11-25	11	11	1	TRUE
Z√ºrich	2020-11-10	2021-06-09	1	0	0	TRUE
Z√ºrich	2021-12-17	2022-01-17	1	0	0	TRUE
Vaud	2021-09-28	2021-10-20	9	9	1	FALSE
Ticino	2020-11-04	2021-03-02	5	0	0	TRUE
Vaud	2021-02-09	2021-02-23	3	0	0	FALSE
Z√ºrich	2021-09-09	2021-10-06	3	3	1	FALSE
Z√ºrich	2021-02-23	2021-03-16	12	0	0	FALSE
Bern	2021-08-17	2021-09-20	41	40	0.97561	TRUE
Sankt Gallen	2021-08-16	2021-09-16	6	6	1	TRUE
Z√ºrich	2020-10-14	2020-10-30	3	0	0	FALSE
Z√ºrich	2021-08-07	2021-09-01	2	2	1	FALSE
Z√ºrich	2021-04-30	2021-05-21	27	0	0	FALSE
Z√ºrich	2021-06-02	2021-06-24	1	0	0	FALSE
Z√ºrich	2020-11-13	2021-03-03	1	0	0	TRUE
Vaud	2021-04-16	2021-05-05	8	0	0	FALSE
Bern	2020-12-27	2021-03-31	1	0	0	TRUE
Bern	2021-08-17	2021-09-08	1	1	1	FALSE
Ticino	2021-11-05	2021-11-28	3	3	1	FALSE
Z√ºrich	2021-12-17	2022-01-11	44	34	0.772727	FALSE
Bern	2021-09-19	2021-10-12	6	6	1	FALSE
Z√ºrich	2021-02-23	2021-03-09	2	0	0	FALSE
Sankt Gallen	2021-11-24	2021-12-08	10	10	1	FALSE
Graub√ºnden	2021-01-01	2021-01-29	2	0	0	FALSE
Vaud	2020-12-02	2021-03-31	1	0	0	TRUE
Vaud	2020-06-23	2020-07-10	1	0	0	FALSE
Sankt Gallen	2020-11-23	2021-03-03	1	0	0	TRUE
Z√ºrich	2021-10-12	2021-11-02	7	7	1	FALSE
Graub√ºnden	2020-08-22	2020-09-18	2	0	0	FALSE
Sankt Gallen	2021-10-22	2021-11-02	1	1	1	FALSE
Bern	2020-12-28	2021-02-15	6	0	0	TRUE
Bern	2021-03-05	2021-03-25	1	0	0	FALSE
Z√ºrich	2021-01-20	2021-03-03	7	0	0	TRUE
Z√ºrich	2020-11-11	2021-04-28	2	0	0	TRUE
Sankt Gallen	2021-11-24	2021-12-05	5	5	1	FALSE
Z√ºrich	2020-06-03	2020-07-08	1	0	0	TRUE
Bern	2021-07-15	2021-08-09	6	6	1	FALSE
Z√ºrich	2021-06-02	2021-06-15	5	0	0	FALSE
Z√ºrich	2021-04-30	2021-05-12	1	0	0	FALSE
Ticino	2021-01-12	2021-01-29	2	0	0	FALSE
Ticino	2021-01-11	2021-03-03	1	0	0	TRUE
Bern	2020-05-02	2021-03-31	1	0	0	TRUE
Z√ºrich	2021-07-04	2021-08-18	1	1	1	TRUE
Z√ºrich	2021-10-12	2021-10-29	4	4	1	FALSE
Bern	2020-12-26	2021-04-22	12	0	0	TRUE
Z√ºrich	2021-04-30	2021-05-10	1	0	0	FALSE
Sankt Gallen	2021-01-30	2021-03-03	1	0	0	TRUE
Z√ºrich	2020-11-12	2021-03-25	19	0	0	TRUE
Graub√ºnden	2020-10-26	2020-12-21	1	0	0	TRUE
Z√ºrich	2021-12-17	2022-01-04	9	5	0.555556	FALSE
Z√ºrich	2021-10-12	2021-10-26	2	2	1	FALSE
Z√ºrich	2020-12-15	2021-04-27	13	0	0	TRUE
Z√ºrich	2021-11-14	2021-11-30	26	26	1	FALSE
Graub√ºnden	2021-10-26	2021-11-25	4	4	1	FALSE
Z√ºrich	2021-11-14	2021-11-28	5	5	1	FALSE
Z√ºrich	2021-08-07	2021-08-18	20	20	1	FALSE
Z√ºrich	2021-07-05	2021-07-14	7	5	0.714286	FALSE
Ticino	2021-07-29	2021-08-11	1	1	1	FALSE
Vaud	2020-08-28	2020-09-22	3	0	0	FALSE
Vaud	2020-10-30	2021-03-03	2	0	0	TRUE
Bern	2021-06-11	2021-06-24	2	0	0	FALSE
Sankt Gallen	2021-06-10	2021-06-24	1	0	0	FALSE
Z√ºrich	2021-01-20	2021-02-23	4	0	0	TRUE
Graub√ºnden	2021-03-08	2021-04-28	1	0	0	TRUE
Sankt Gallen	2021-11-22	2021-12-08	5	5	1	FALSE
Bern	2021-04-06	2021-04-20	13	0	0	FALSE
Vaud	2020-09-30	2020-10-30	15	0	0	FALSE
Z√ºrich	2020-11-13	2021-02-15	5	0	0	TRUE
Sankt Gallen	2021-09-17	2021-09-29	1	1	1	FALSE
Sankt Gallen	2021-10-20	2021-11-02	4	4	1	FALSE
Sankt Gallen	2021-10-20	2021-11-03	3	3	1	FALSE
Ticino	2021-04-21	2021-05-05	5	0	0	FALSE
Ticino	2021-11-05	2021-11-25	1	1	1	FALSE
Z√ºrich	2020-07-06	2020-07-30	3	0	0	FALSE
Graub√ºnden	2021-05-14	2021-05-31	2	0	0	FALSE
Graub√ºnden	2021-04-11	2021-04-27	2	0	0	FALSE
Vaud	2021-01-07	2021-02-15	2	0	0	TRUE
Vaud	2021-12-04	2021-12-21	7	7	1	FALSE
Vaud	2021-11-01	2021-11-17	5	5	1	FALSE
Vaud	2021-05-20	2021-06-01	5	0	0	FALSE
Graub√ºnden	2021-09-23	2021-10-13	1	1	1	FALSE
Z√ºrich	2020-06-29	2021-03-03	2	0	0	TRUE
Graub√ºnden	2021-07-19	2021-08-09	2	2	1	FALSE
Sankt Gallen	2021-01-29	2021-02-15	1	0	0	FALSE
Bern	2021-01-29	2021-03-03	1	0	0	TRUE
Graub√ºnden	2021-05-14	2021-06-01	5	0	0	FALSE
Graub√ºnden	2021-03-09	2021-03-25	1	0	0	FALSE
Bern	2020-12-27	2021-01-29	5	0	0	TRUE
Z√ºrich	2021-01-20	2021-02-15	29	0	0	FALSE
Bern	2020-08-17	2020-09-15	3	0	0	FALSE
Vaud	2021-07-25	2021-08-11	2	2	1	FALSE
Graub√ºnden	2020-10-23	2021-04-07	6	0	0	TRUE
Vaud	2021-09-29	2021-10-20	5	5	1	FALSE
Bern	2021-11-23	2021-12-05	31	31	1	FALSE
Vaud	2021-02-10	2021-02-23	1	0	0	FALSE
Z√ºrich	2021-04-29	2021-05-27	4	0	0	FALSE
Sankt Gallen	2021-05-08	2021-05-27	1	0	0	FALSE
Sankt Gallen	2020-12-27	2021-01-11	1	0	0	FALSE
Bern	2021-10-21	2021-11-02	9	9	1	FALSE
Bern	2020-12-26	2021-03-03	3	0	0	TRUE
Graub√ºnden	2021-09-23	2021-10-12	2	2	1	FALSE
Z√ºrich	2020-08-08	2020-08-27	2	0	0	FALSE
Vaud	2020-11-02	2020-12-11	1	0	0	TRUE
Bern	2021-05-09	2021-05-17	1	0	0	FALSE
Bern	2021-11-23	2021-12-08	53	51	0.962264	FALSE
Z√ºrich	2020-09-10	2020-09-29	1	0	0	FALSE
Z√ºrich	2021-12-16	2022-01-17	1	0	0	TRUE
Vaud	2021-05-20	2021-06-09	3	0	0	FALSE
Vaud	2021-04-17	2021-05-05	4	0	0	FALSE
Ticino	2021-07-27	2021-09-24	2	2	1	TRUE
Sankt Gallen	2020-11-24	2020-12-21	1	0	0	FALSE
Sankt Gallen	2020-07-15	2020-08-07	1	0	0	FALSE
Sankt Gallen	2020-12-24	2021-04-27	1	0	0	TRUE
Graub√ºnden	2021-11-29	2021-12-14	1	1	1	FALSE
Bern	2021-01-30	2021-02-23	1	0	0	FALSE
Z√ºrich	2021-03-27	2021-04-19	1	0	0	FALSE
Graub√ºnden	2021-05-14	2021-06-24	2	0	0	TRUE
Bern	2021-08-16	2021-09-16	41	41	1	TRUE
Z√ºrich	2020-12-18	2021-01-06	27	0	0	FALSE
Graub√ºnden	2020-03-09	2020-06-12	1	0	0	TRUE
Z√ºrich	2021-08-06	2021-09-01	3	3	1	FALSE
Z√ºrich	2020-10-13	2020-10-30	1	0	0	FALSE
Bern	2020-04-07	2020-05-25	13	0	0	TRUE
Vaud	2021-11-01	2021-11-25	3	3	1	FALSE
Sankt Gallen	2021-03-03	2021-03-31	1	0	0	FALSE
Bern	2021-03-04	2021-03-31	4	0	0	FALSE
Vaud	2021-03-15	2021-03-31	13	0	0	FALSE
Graub√ºnden	2020-10-24	2021-04-07	3	0	0	TRUE
Bern	2021-10-21	2021-11-25	6	6	1	TRUE
Z√ºrich	2020-11-12	2021-03-03	1	0	0	TRUE
Sankt Gallen	2020-12-24	2021-04-22	1	0	0	TRUE
Vaud	2021-02-10	2021-03-03	1	0	0	FALSE
Vaud	2020-07-27	2020-08-10	1	0	0	FALSE
Z√ºrich	2020-12-15	2021-04-07	1	0	0	TRUE
Z√ºrich	2020-11-12	2021-03-02	5	0	0	TRUE
Vaud	2021-01-08	2021-01-29	2	0	0	FALSE
Bern	2020-11-25	2020-12-21	2	0	0	FALSE
Bern	2020-07-16	2020-08-07	1	0	0	FALSE
Bern	2021-08-16	2021-09-20	6	6	1	TRUE
Sankt Gallen	2021-07-13	2021-08-09	2	2	1	FALSE
Ticino	2021-03-18	2021-04-15	2	0	0	FALSE
Sankt Gallen	2020-11-21	2021-03-16	3	0	0	TRUE
Z√ºrich	2021-02-22	2021-03-09	20	0	0	FALSE
Z√ºrich	2020-12-16	2021-03-03	3	0	0	TRUE
Z√ºrich	2021-09-08	2021-09-30	4	4	1	FALSE
Graub√ºnden	2021-10-27	2021-11-08	4	4	1	FALSE
Bern	2020-10-18	2021-04-07	3	0	0	TRUE
Z√ºrich	2021-10-11	2021-11-02	11	11	1	FALSE
Graub√ºnden	2020-08-23	2020-09-18	1	0	0	FALSE
Sankt Gallen	2021-10-21	2021-11-02	6	6	1	FALSE
Ticino	2021-03-18	2021-03-31	1	0	0	FALSE
Bern	2020-12-28	2021-01-11	3	0	0	FALSE
Bern	2021-01-30	2021-02-15	2	0	0	FALSE
Ticino	2021-04-20	2021-05-05	4	0	0	FALSE
Ticino	2021-11-04	2021-11-25	3	2	0.666667	FALSE
Z√ºrich	2021-01-19	2021-03-03	5	0	0	TRUE
Sankt Gallen	2020-12-27	2021-01-29	1	0	0	TRUE
Z√ºrich	2020-06-02	2020-07-08	2	0	0	TRUE
Ticino	2021-11-04	2021-11-28	2	2	1	FALSE
Bern	2021-09-18	2021-10-12	1	1	1	FALSE
Z√ºrich	2021-06-01	2021-06-15	4	0	0	FALSE
Vaud	2020-06-24	2020-07-10	1	0	0	FALSE
Ticino	2021-08-30	2021-09-20	2	2	1	FALSE
Ticino	2021-06-25	2021-07-14	1	0	0	FALSE
Z√ºrich	2021-04-29	2021-05-11	15	0	0	FALSE
Vaud	2020-08-29	2020-09-22	3	0	0	FALSE
Z√ºrich	2021-10-11	2021-10-29	9	9	1	FALSE
Bern	2020-12-27	2021-02-15	13	0	0	TRUE
Z√ºrich	2021-01-18	2021-03-31	2	0	0	TRUE
Z√ºrich	2021-04-29	2021-05-10	1	0	0	FALSE
Z√ºrich	2020-11-11	2021-03-25	3	0	0	TRUE
Bern	2021-06-11	2021-07-05	4	0	0	FALSE
Graub√ºnden	2020-10-27	2020-12-21	2	0	0	TRUE
Ticino	2021-08-30	2021-09-22	6	5	0.833333	FALSE
Ticino	2021-01-11	2021-01-29	4	0	0	FALSE
Vaud	2020-12-04	2021-03-03	1	0	0	TRUE
Z√ºrich	2021-10-11	2021-10-26	7	7	1	FALSE
Graub√ºnden	2020-11-30	2020-12-27	1	0	0	FALSE
Z√ºrich	2021-11-13	2021-11-30	21	21	1	FALSE
Bern	2021-07-14	2021-08-09	1	0	0	FALSE
Z√ºrich	2021-11-13	2021-11-28	2	2	1	FALSE
Graub√ºnden	2021-01-02	2021-01-29	2	0	0	FALSE
Z√ºrich	2021-08-06	2021-08-18	13	13	1	FALSE
Ticino	2021-12-07	2022-01-04	5	5	1	FALSE
Ticino	2021-08-30	2021-09-24	4	4	1	FALSE
Z√ºrich	2021-06-05	2021-06-18	4	0	0	FALSE
Bern	2021-10-15	2021-11-25	1	1	1	TRUE
Ticino	2020-12-17	2020-12-27	4	0	0	FALSE
Ticino	2021-04-28	2021-05-12	1	0	0	FALSE
Ticino	2021-05-31	2021-06-15	2	0	0	FALSE
Bern	2020-12-19	2021-04-27	5	0	0	TRUE
Bern	2021-11-18	2021-11-29	46	46	1	FALSE
Bern	2020-07-10	2020-08-07	2	0	0	FALSE
Vaud	2021-08-03	2021-08-18	12	12	1	FALSE
Vaud	2021-11-10	2021-11-28	15	15	1	FALSE
Ticino	2021-01-18	2021-03-03	2	0	0	TRUE
Bern	2021-11-18	2021-11-30	12	12	1	FALSE
Z√ºrich	2021-01-23	2021-03-03	6	0	0	TRUE
Graub√ºnden	2021-05-07	2021-05-27	5	0	0	FALSE
Z√ºrich	2021-07-07	2021-08-18	6	6	1	TRUE
Sankt Gallen	2021-08-26	2021-09-20	2	2	1	FALSE
Z√ºrich	2021-12-20	2022-01-04	1	1	1	FALSE
Bern	2021-01-24	2021-03-03	5	0	0	TRUE
Z√ºrich	2021-01-22	2021-03-31	2	0	0	TRUE
Vaud	2021-04-26	2021-05-12	3	0	0	FALSE
Ticino	2021-03-26	2021-04-15	2	0	0	FALSE
Z√ºrich	2020-12-18	2021-04-27	8	0	0	TRUE
Z√ºrich	2021-11-17	2021-11-29	1	1	1	FALSE
Z√ºrich	2021-10-15	2021-10-26	16	16	1	FALSE
Vaud	2021-10-08	2021-10-26	2	2	1	FALSE
Vaud	2021-12-13	2022-01-04	10	10	1	FALSE
Z√ºrich	2021-01-22	2021-03-29	1	0	0	TRUE
Bern	2021-10-16	2021-11-02	1	1	1	FALSE
Bern	2021-09-13	2021-09-29	1	1	1	FALSE
Sankt Gallen	2021-04-16	2021-05-05	4	0	0	FALSE
Graub√ºnden	2021-10-19	2021-11-03	4	4	1	FALSE
Z√ºrich	2021-08-09	2021-09-16	19	18	0.947368	TRUE
Vaud	2021-09-05	2021-09-30	8	8	1	FALSE
Bern	2020-11-16	2021-03-16	7	0	0	TRUE
Vaud	2021-02-19	2021-03-09	4	0	0	FALSE
Vaud	2020-11-08	2021-03-31	1	0	0	TRUE
Z√ºrich	2020-03-31	2020-05-25	13	0	0	TRUE
Bern	2021-07-08	2021-08-09	2	2	1	TRUE
Ticino	2020-03-26	2020-05-25	1	0	0	TRUE
Vaud	2021-01-16	2021-03-03	1	0	0	TRUE
Bern	2020-12-19	2021-04-20	15	0	0	TRUE
Z√ºrich	2021-01-23	2021-02-23	15	0	0	TRUE
Bern	2020-11-17	2021-02-15	3	0	0	TRUE
Ticino	2021-08-05	2021-08-18	4	4	1	FALSE
Z√ºrich	2021-07-07	2021-08-09	3	2	0.666667	TRUE
Ticino	2020-03-17	2021-03-03	1	0	0	TRUE
Z√ºrich	2020-12-18	2021-04-20	5	0	0	TRUE
Vaud	2020-08-05	2020-08-21	4	0	0	FALSE
Bern	2021-08-10	2021-09-16	6	6	1	TRUE
Sankt Gallen	2020-12-02	2021-03-31	1	0	0	TRUE
Vaud	2021-12-13	2022-01-11	41	35	0.853659	FALSE
Z√ºrich	2020-11-15	2021-03-16	4	0	0	TRUE
Z√ºrich	2020-07-09	2020-07-30	2	0	0	FALSE
Vaud	2021-03-24	2021-04-15	13	0	0	FALSE
Vaud	2020-11-09	2021-03-02	7	0	0	TRUE
Sankt Gallen	2021-12-04	2021-12-21	8	8	1	FALSE
Bern	2021-09-13	2021-10-08	8	8	1	FALSE
Bern	2020-09-10	2021-03-03	1	0	0	TRUE
Ticino	2021-01-18	2021-02-15	5	0	0	FALSE
Vaud	2020-09-07	2020-09-29	16	0	0	FALSE
Z√ºrich	2020-12-19	2021-03-16	24	0	0	TRUE
Sankt Gallen	2021-11-01	2021-11-17	1	1	1	FALSE
Bern	2021-04-01	2021-04-22	4	0	0	FALSE
Sankt Gallen	2020-04-17	2020-06-16	1	0	0	TRUE
Graub√ºnden	2021-01-28	2021-03-03	1	0	0	TRUE
Bern	2020-08-13	2020-08-27	4	0	0	FALSE
Z√ºrich	2021-01-23	2021-02-15	6	0	0	FALSE
Vaud	2020-11-08	2021-04-07	1	0	0	TRUE
Bern	2020-10-18	2020-11-05	4	0	0	FALSE
Bern	2021-01-25	2021-02-15	7	0	0	FALSE
Vaud	2021-01-17	2021-02-15	4	0	0	FALSE
Graub√ºnden	2021-03-02	2021-03-31	1	0	0	FALSE
Bern	2020-12-21	2021-03-16	11	0	0	TRUE
Z√ºrich	2020-08-11	2020-08-27	4	0	0	FALSE
Vaud	2020-04-27	2020-06-16	4	0	0	TRUE
Z√ºrich	2021-12-19	2022-01-17	1	0	0	FALSE
Z√ºrich	2021-03-30	2021-04-20	11	0	0	FALSE
Graub√ºnden	2021-10-19	2021-11-25	2	2	1	TRUE
Sankt Gallen	2020-09-30	2020-10-30	1	0	0	FALSE
Z√ºrich	2021-02-25	2021-03-16	2	0	0	FALSE
Z√ºrich	2021-09-11	2021-10-06	12	12	1	FALSE
Ticino	2021-03-25	2021-04-15	5	0	0	FALSE
Bern	2020-12-21	2021-03-03	3	0	0	TRUE
Sankt Gallen	2021-11-01	2021-11-25	1	1	1	FALSE
Z√ºrich	2020-12-16	2021-06-09	7	0	0	TRUE
Z√ºrich	2021-08-09	2021-09-01	17	17	1	FALSE
Z√ºrich	2020-12-21	2021-01-06	4	0	0	FALSE
Ticino	2020-11-10	2021-03-02	4	0	0	TRUE
Sankt Gallen	2021-03-15	2021-03-31	4	0	0	FALSE
Bern	2021-05-04	2021-05-17	1	0	0	FALSE
Graub√ºnden	2021-07-12	2021-08-09	2	2	1	FALSE
Z√ºrich	2021-09-11	2021-10-04	1	1	1	FALSE
Graub√ºnden	2020-11-20	2021-03-16	1	0	0	TRUE
Z√ºrich	2021-05-02	2021-05-21	2	0	0	FALSE
Z√ºrich	2021-06-04	2021-06-24	3	0	0	FALSE
Sankt Gallen	2021-04-17	2021-05-05	8	0	0	FALSE
Sankt Gallen	2021-08-27	2021-09-16	1	1	1	FALSE
Graub√ºnden	2021-01-28	2021-02-23	3	0	0	FALSE
Bern	2021-05-04	2021-05-19	8	0	0	FALSE
Ticino	2020-08-06	2020-08-21	1	0	0	FALSE
Sankt Gallen	2021-02-10	2021-02-23	1	0	0	FALSE
Bern	2021-09-13	2021-10-04	1	1	1	FALSE
Z√ºrich	2021-12-19	2022-01-11	1	0	0	FALSE
Graub√ºnden	2020-12-24	2021-03-16	4	0	0	TRUE
Bern	2020-05-05	2020-06-12	1	0	0	TRUE
Bern	2021-08-11	2021-09-01	22	22	1	FALSE
Vaud	2020-03-25	2020-05-25	11	0	0	TRUE
Bern	2020-12-23	2021-01-06	3	0	0	FALSE
Z√ºrich	2021-06-04	2021-06-18	1	0	0	FALSE
Z√ºrich	2021-10-14	2021-11-02	1	1	1	FALSE
Sankt Gallen	2020-12-03	2021-03-16	1	0	0	TRUE
Sankt Gallen	2021-05-20	2021-06-01	2	0	0	FALSE
Bern	2021-02-27	2021-03-16	1	0	0	FALSE
Bern	2021-09-13	2021-10-06	20	20	1	FALSE
Bern	2021-12-21	2022-01-17	1	1	1	FALSE
Ticino	2020-04-28	2020-06-16	3	0	0	TRUE
Bern	2021-04-01	2021-04-20	6	0	0	FALSE
Bern	2021-08-09	2021-09-16	28	27	0.964286	TRUE
Z√ºrich	2021-01-22	2021-03-03	7	0	0	TRUE
Z√ºrich	2020-12-16	2021-06-01	7	0	0	TRUE
Z√ºrich	2020-06-05	2020-07-08	1	0	0	TRUE
Graub√ºnden	2021-05-08	2021-05-27	1	0	0	FALSE
Ticino	2020-11-09	2021-03-25	6	0	0	TRUE
Bern	2020-03-31	2020-05-25	6	0	0	TRUE
Vaud	2020-03-16	2021-03-03	1	0	0	TRUE
Vaud	2021-12-14	2022-01-04	4	4	1	FALSE
Vaud	2020-11-09	2021-03-25	11	0	0	TRUE
Z√ºrich	2021-07-06	2021-08-18	4	3	0.75	TRUE
Bern	2021-01-22	2021-03-29	1	0	0	TRUE
Ticino	2021-04-27	2021-05-12	2	0	0	FALSE
Bern	2021-11-17	2021-11-29	14	14	1	FALSE
Bern	2020-12-18	2021-04-27	10	0	0	TRUE
Bern	2021-10-15	2021-10-26	1	1	1	FALSE
Z√ºrich	2021-01-21	2021-03-31	1	0	0	TRUE
Vaud	2021-08-04	2021-08-18	12	12	1	FALSE
Z√ºrich	2021-12-19	2022-01-04	2	1	0.5	FALSE
Vaud	2021-11-11	2021-11-28	1	1	1	FALSE
Z√ºrich	2020-12-17	2021-04-27	6	0	0	TRUE
Z√ºrich	2021-10-14	2021-10-26	14	14	1	FALSE
Z√ºrich	2021-11-16	2021-11-29	2	2	1	FALSE
Bern	2021-01-22	2021-03-31	1	0	0	TRUE
Vaud	2021-01-17	2021-03-03	1	0	0	TRUE
Bern	2021-12-20	2022-01-04	2	2	1	FALSE
Sankt Gallen	2021-02-08	2021-02-25	2	0	0	FALSE
Ticino	2021-10-09	2021-11-02	3	3	1	FALSE
Sankt Gallen	2021-03-13	2021-03-31	3	0	0	FALSE
Bern	2021-07-07	2021-08-18	1	1	1	TRUE
Sankt Gallen	2021-01-05	2021-02-23	1	0	0	TRUE
Sankt Gallen	2021-08-25	2021-09-16	1	1	1	FALSE
Sankt Gallen	2021-09-27	2021-10-20	6	6	1	FALSE
Z√ºrich	2021-08-08	2021-09-16	16	16	1	TRUE
Bern	2021-01-23	2021-03-03	3	0	0	TRUE
Vaud	2021-04-27	2021-05-12	6	0	0	FALSE
Graub√ºnden	2021-04-05	2021-04-20	2	0	0	FALSE
Z√ºrich	2020-03-30	2020-05-25	6	0	0	TRUE
Z√ºrich	2021-01-22	2021-02-23	7	0	0	TRUE
Vaud	2021-12-14	2022-01-11	12	10	0.833333	FALSE
Vaud	2021-03-25	2021-04-15	16	0	0	FALSE
Graub√ºnden	2021-11-22	2021-12-08	12	12	1	FALSE
Z√ºrich	2020-12-17	2021-04-22	7	0	0	TRUE
Vaud	2021-10-09	2021-11-02	4	4	1	FALSE
Vaud	2021-09-06	2021-09-29	9	9	1	FALSE
Graub√ºnden	2021-06-10	2021-06-24	1	0	0	FALSE
Z√ºrich	2020-11-15	2021-02-15	7	0	0	TRUE
Z√ºrich	2021-07-06	2021-08-09	2	1	0.5	TRUE
Vaud	2021-09-06	2021-09-30	1	1	1	FALSE
Z√ºrich	2020-12-17	2021-04-20	30	0	0	TRUE
Bern	2020-07-09	2020-07-30	3	0	0	FALSE
Sankt Gallen	2020-12-01	2021-03-31	1	0	0	TRUE
Sankt Gallen	2021-01-05	2021-03-03	1	0	0	TRUE
Bern	2020-12-18	2021-04-20	3	0	0	TRUE
Z√ºrich	2020-07-08	2020-07-30	3	0	0	FALSE
Sankt Gallen	2020-08-27	2020-09-18	1	0	0	FALSE
Vaud	2020-10-07	2021-03-03	2	0	0	TRUE
Bern	2020-11-16	2021-02-15	2	0	0	TRUE
Graub√ºnden	2020-08-16	2020-09-15	1	0	0	FALSE
Ticino	2021-09-06	2021-09-22	1	1	1	FALSE
Graub√ºnden	2021-10-20	2021-11-03	2	2	1	FALSE
Ticino	2021-08-04	2021-08-18	2	2	1	FALSE
Bern	2021-01-23	2021-02-23	1	0	0	TRUE
Z√ºrich	2020-12-18	2021-03-16	3	0	0	TRUE
Graub√ºnden	2021-10-20	2021-11-02	1	1	1	FALSE
Graub√ºnden	2021-09-17	2021-09-29	1	1	1	FALSE
Ticino	2020-04-27	2020-06-16	3	0	0	TRUE
Z√ºrich	2021-01-22	2021-02-15	33	0	0	FALSE
Bern	2021-02-26	2021-03-16	4	0	0	FALSE
Bern	2021-09-12	2021-10-06	3	3	1	FALSE
Bern	2021-12-20	2022-01-17	1	1	1	FALSE
Sankt Gallen	2021-09-28	2021-10-12	1	1	1	FALSE
Z√ºrich	2021-03-29	2021-04-22	1	0	0	FALSE
Z√ºrich	2020-08-10	2020-08-27	2	0	0	FALSE
Z√ºrich	2021-01-21	2021-03-16	1	0	0	TRUE
Bern	2020-09-09	2021-03-03	1	0	0	TRUE
Graub√ºnden	2021-11-23	2021-12-05	4	4	1	FALSE
Vaud	2021-12-14	2022-01-18	2	2	1	TRUE
Vaud	2020-09-08	2020-09-29	16	0	0	FALSE
Graub√ºnden	2020-08-17	2020-09-15	1	0	0	FALSE
Bern	2020-08-12	2020-08-27	3	0	0	FALSE
Z√ºrich	2020-09-07	2021-03-03	1	0	0	TRUE
Bern	2021-03-31	2021-04-22	7	0	0	FALSE
Sankt Gallen	2021-12-03	2021-12-15	2	2	1	FALSE
Bern	2021-05-03	2021-05-27	1	0	0	FALSE
Z√ºrich	2021-12-18	2022-01-17	15	12	0.8	FALSE
Z√ºrich	2021-03-29	2021-04-20	18	0	0	FALSE
Z√ºrich	2020-10-15	2020-10-30	7	0	0	FALSE
Z√ºrich	2021-09-10	2021-10-06	2	2	1	FALSE
Bern	2021-01-24	2021-02-15	8	0	0	FALSE
Z√ºrich	2021-02-24	2021-03-16	11	0	0	FALSE
Bern	2020-10-17	2020-11-05	1	0	0	FALSE
Vaud	2021-01-18	2021-02-15	20	0	0	FALSE
Bern	2021-08-10	2021-09-08	15	15	1	FALSE
Z√ºrich	2020-12-20	2021-01-06	9	0	0	FALSE
Z√ºrich	2021-08-08	2021-09-01	7	7	1	FALSE
Ticino	2020-07-03	2020-07-30	1	0	0	FALSE
Bern	2020-11-19	2020-12-11	5	0	0	FALSE
Z√ºrich	2021-05-01	2021-05-21	18	0	0	FALSE
Z√ºrich	2021-09-10	2021-10-04	1	1	1	FALSE
Sankt Gallen	2021-09-28	2021-10-20	3	3	1	FALSE
Bern	2021-06-05	2021-06-18	3	0	0	FALSE
Graub√ºnden	2020-12-24	2021-04-22	1	0	0	TRUE
Z√ºrich	2021-03-29	2021-04-15	5	0	0	FALSE
Bern	2020-12-20	2021-03-03	2	0	0	TRUE
Ticino	2021-03-24	2021-04-15	1	0	0	FALSE
Graub√ºnden	2021-03-03	2021-03-31	1	0	0	FALSE
Graub√ºnden	2020-04-06	2020-05-25	1	0	0	TRUE
Sankt Gallen	2020-06-15	2021-03-03	1	0	0	TRUE
Z√ºrich	2021-12-18	2022-01-11	27	18	0.666667	FALSE
Z√ºrich	2020-12-18	2021-03-03	5	0	0	TRUE
Graub√ºnden	2021-08-15	2021-09-16	1	1	1	TRUE
Bern	2021-12-20	2022-01-11	1	1	1	FALSE
Sankt Gallen	2020-12-02	2021-03-16	5	0	0	TRUE
Z√ºrich	2021-10-13	2021-11-02	1	1	1	FALSE
Bern	2021-05-03	2021-05-19	4	0	0	FALSE
Sankt Gallen	2021-05-19	2021-06-01	2	0	0	FALSE
Vaud	2021-08-05	2021-08-18	11	11	1	FALSE
Sankt Gallen	2021-07-24	2021-08-09	1	1	1	FALSE
Sankt Gallen	2021-12-03	2021-12-21	7	7	1	FALSE
Z√ºrich	2021-01-21	2021-03-03	7	0	0	TRUE
Z√ºrich	2020-06-04	2020-07-08	1	0	0	TRUE
Z√ºrich	2020-11-12	2021-04-28	3	0	0	TRUE
Bern	2021-09-12	2021-10-04	3	3	1	FALSE
Bern	2021-05-03	2021-05-21	3	0	0	FALSE
Z√ºrich	2021-06-03	2021-06-15	5	0	0	FALSE
Graub√ºnden	2021-07-13	2021-08-09	3	3	1	FALSE
Sankt Gallen	2021-01-06	2021-02-15	1	0	0	TRUE
Graub√ºnden	2020-11-21	2021-03-16	3	0	0	TRUE
Vaud	2020-03-26	2020-05-25	4	0	0	TRUE
Bern	2020-12-22	2021-01-06	17	0	0	FALSE
Z√ºrich	2021-05-05	2021-05-19	16	0	0	FALSE
Vaud	2021-07-02	2021-08-18	1	1	1	TRUE
Ticino	2021-08-03	2021-08-18	1	1	1	FALSE
Bern	2021-01-26	2021-03-03	6	0	0	TRUE
Vaud	2021-04-28	2021-05-12	3	0	0	FALSE
Vaud	2021-05-31	2021-06-15	1	0	0	FALSE
Graub√ºnden	2021-01-30	2021-02-15	2	0	0	FALSE
Vaud	2020-12-17	2020-12-27	1	0	0	FALSE
Ticino	2021-10-08	2021-10-26	1	1	1	FALSE
Bern	2020-08-14	2020-09-15	3	0	0	TRUE
Graub√ºnden	2021-06-11	2021-07-05	1	0	0	FALSE
Z√ºrich	2021-12-22	2022-01-11	2	0	0	FALSE
Vaud	2021-10-10	2021-10-26	4	4	1	FALSE
Z√ºrich	2021-09-14	2021-09-29	8	8	1	FALSE
Z√ºrich	2020-12-22	2021-03-03	4	0	0	TRUE
Bern	2021-10-18	2021-11-02	11	11	1	FALSE
Vaud	2020-11-10	2021-03-25	17	0	0	TRUE
Z√ºrich	2021-06-07	2021-06-18	4	0	0	FALSE
Vaud	2021-10-10	2021-11-02	1	1	1	FALSE
Sankt Gallen	2021-08-28	2021-09-24	4	4	1	FALSE
Bern	2021-09-15	2021-09-29	2	2	1	FALSE
Vaud	2021-09-07	2021-09-29	3	3	1	FALSE
Z√ºrich	2021-10-17	2021-11-02	7	7	1	FALSE
Sankt Gallen	2020-11-03	2020-12-22	1	0	0	TRUE
Sankt Gallen	2021-01-07	2021-03-31	2	0	0	TRUE
Ticino	2021-04-26	2021-05-12	5	0	0	FALSE
Vaud	2021-09-07	2021-09-30	1	1	1	FALSE
Bern	2021-12-23	2022-01-11	8	6	0.75	FALSE
Graub√ºnden	2021-04-06	2021-04-20	1	0	0	FALSE
Vaud	2020-11-10	2021-03-31	1	0	0	TRUE
Z√ºrich	2021-11-19	2021-12-05	1	1	1	FALSE
Z√ºrich	2021-01-25	2021-03-03	9	0	0	TRUE
Vaud	2021-01-18	2021-03-03	5	0	0	TRUE
Bern	2020-11-19	2021-03-03	1	0	0	TRUE
Sankt Gallen	2021-02-11	2021-03-03	3	0	0	FALSE
Bern	2021-05-06	2021-05-19	2	0	0	FALSE
Z√ºrich	2021-01-24	2021-03-31	1	0	0	TRUE
Sankt Gallen	2021-03-16	2021-04-20	2	0	0	TRUE
Z√ºrich	2021-11-19	2021-11-29	1	1	1	FALSE
Vaud	2021-03-26	2021-04-15	8	0	0	FALSE
Z√ºrich	2021-10-16	2021-11-25	11	11	1	TRUE
Bern	2021-10-17	2021-11-25	2	2	1	TRUE
Vaud	2020-09-09	2020-09-29	9	0	0	FALSE
Bern	2021-11-20	2021-11-29	10	10	1	FALSE
Bern	2020-11-21	2020-12-21	3	0	0	FALSE
Graub√ºnden	2021-10-21	2021-11-02	6	6	1	FALSE
Vaud	2021-08-05	2021-09-01	1	1	1	FALSE
Z√ºrich	2021-01-25	2021-02-23	7	0	0	FALSE
Ticino	2021-11-10	2021-11-28	2	2	1	FALSE
Graub√ºnden	2021-11-23	2021-12-08	4	4	1	FALSE
Vaud	2020-10-08	2021-03-03	1	0	0	TRUE
Vaud	2021-01-19	2021-02-15	5	0	0	FALSE
Z√ºrich	2020-11-18	2021-02-15	2	0	0	TRUE
Bern	2021-08-13	2021-09-08	3	3	1	FALSE
Bern	2020-12-23	2021-03-16	4	0	0	TRUE
Graub√ºnden	2021-11-24	2021-12-05	2	2	1	FALSE
Graub√ºnden	2020-08-18	2020-09-15	4	0	0	FALSE
Z√ºrich	2021-07-09	2021-08-09	4	3	0.75	TRUE
Vaud	2021-04-28	2021-05-27	3	0	0	FALSE
Bern	2021-03-01	2021-03-25	1	0	0	FALSE
Sankt Gallen	2021-12-06	2021-12-21	2	2	1	FALSE
Sankt Gallen	2021-11-03	2021-11-16	13	13	1	FALSE
Graub√ºnden	2021-08-16	2021-09-20	6	6	1	TRUE
Z√ºrich	2021-08-11	2021-09-08	2	2	1	FALSE
Z√ºrich	2020-12-21	2021-03-16	17	0	0	TRUE
Z√ºrich	2021-01-25	2021-02-15	37	0	0	FALSE
Z√ºrich	2020-08-13	2020-08-27	3	0	0	FALSE
Bern	2021-01-27	2021-02-23	4	0	0	FALSE
Graub√ºnden	2020-04-07	2020-05-25	4	0	0	TRUE
Z√ºrich	2021-04-01	2021-04-22	7	0	0	FALSE
Graub√ºnden	2021-08-16	2021-09-16	2	2	1	TRUE
Vaud	2021-08-05	2021-09-16	1	1	1	TRUE
Vaud	2020-04-29	2020-06-25	1	0	0	TRUE
Bern	2021-09-15	2021-10-06	4	4	1	FALSE
Z√ºrich	2021-04-01	2021-04-20	9	0	0	FALSE
Z√ºrich	2021-12-21	2022-01-17	3	1	0.333333	FALSE
Z√ºrich	2020-12-23	2021-01-06	5	0	0	FALSE
Z√ºrich	2021-09-13	2021-10-06	51	51	1	FALSE
Z√ºrich	2021-02-27	2021-03-16	2	0	0	FALSE
Bern	2021-12-23	2022-01-17	3	3	1	FALSE
Sankt Gallen	2021-10-01	2021-10-22	4	4	1	FALSE
Ticino	2021-03-23	2021-04-15	1	0	0	FALSE
Z√ºrich	2021-08-11	2021-09-01	17	17	1	FALSE
Vaud	2021-10-11	2021-10-26	4	4	1	FALSE
Bern	2021-09-15	2021-10-08	8	8	1	FALSE
Graub√ºnden	2021-07-14	2021-08-09	8	7	0.875	FALSE
Bern	2021-06-08	2021-06-29	5	1	0.2	FALSE
Vaud	2020-11-11	2021-03-25	11	0	0	TRUE
Vaud	2021-01-18	2021-03-31	2	0	0	TRUE
Sankt Gallen	2021-04-19	2021-05-05	4	0	0	FALSE
Z√ºrich	2021-05-04	2021-05-19	31	0	0	FALSE
Bern	2020-12-25	2021-01-11	20	0	0	FALSE
Vaud	2021-08-06	2021-08-18	2	2	1	FALSE
Bern	2020-10-20	2020-11-05	4	0	0	FALSE
Bern	2021-01-27	2021-02-15	5	0	0	FALSE
Z√ºrich	2021-12-21	2022-01-11	23	17	0.73913	FALSE
Vaud	2020-11-10	2021-04-28	24	0	0	TRUE
Vaud	2020-12-15	2021-03-31	1	0	0	TRUE
Sankt Gallen	2020-06-24	2020-07-10	1	0	0	FALSE
Vaud	2021-01-19	2021-03-03	4	0	0	TRUE
Z√ºrich	2020-12-21	2021-03-03	1	0	0	TRUE
Z√ºrich	2021-06-06	2021-06-18	2	0	0	FALSE
Vaud	2021-04-29	2021-05-11	1	0	0	FALSE
Z√ºrich	2021-09-13	2021-09-29	1	1	1	FALSE
Ticino	2021-08-02	2021-08-18	2	2	1	FALSE
Bern	2021-01-25	2021-03-03	3	0	0	TRUE
Bern	2020-12-21	2021-03-31	1	0	0	TRUE
Graub√ºnden	2021-07-15	2021-08-09	1	1	1	FALSE
Graub√ºnden	2021-03-05	2021-03-25	1	0	0	FALSE
Bern	2020-06-08	2020-07-08	1	0	0	FALSE
Vaud	2021-04-29	2021-05-12	1	0	0	FALSE
Sankt Gallen	2021-12-04	2022-01-04	27	27	1	TRUE
Vaud	2021-10-11	2021-10-29	8	8	1	FALSE
Z√ºrich	2021-01-24	2021-03-03	3	0	0	TRUE
Bern	2021-11-19	2021-12-05	3	3	1	FALSE
Graub√ºnden	2021-05-10	2021-05-27	2	0	0	FALSE
Graub√ºnden	2020-12-29	2021-01-11	1	0	0	FALSE
Ticino	2021-10-07	2021-10-29	1	1	1	FALSE
Graub√ºnden	2020-03-04	2020-06-12	1	0	0	TRUE
Ticino	2021-05-28	2021-06-15	1	0	0	FALSE
Bern	2021-06-07	2021-06-18	2	0	0	FALSE
Vaud	2020-11-12	2021-03-02	2	0	0	TRUE
Bern	2021-09-14	2021-09-29	1	1	1	FALSE
Bern	2021-10-17	2021-11-02	4	4	1	FALSE
Ticino	2021-12-12	2022-01-04	1	1	1	FALSE
Ticino	2021-03-23	2021-04-07	1	0	0	FALSE
Sankt Gallen	2020-07-27	2020-08-10	1	0	0	FALSE
Bern	2020-12-22	2021-03-03	2	0	0	TRUE
Z√ºrich	2021-12-21	2022-01-04	2	2	1	FALSE
Bern	2020-11-17	2021-03-31	1	0	0	TRUE
Ticino	2020-12-14	2020-12-27	2	0	0	FALSE
Z√ºrich	2021-11-18	2021-11-30	13	13	1	FALSE
Graub√ºnden	2021-08-17	2021-09-08	1	1	1	FALSE
Vaud	2021-02-22	2021-03-09	17	0	0	FALSE
Bern	2021-07-09	2021-08-09	2	2	1	TRUE
Z√ºrich	2020-12-19	2021-04-27	18	0	0	TRUE
Z√ºrich	2021-11-18	2021-11-29	1	1	1	FALSE
Vaud	2021-08-06	2021-09-01	4	4	1	FALSE
Bern	2020-12-20	2021-04-20	10	0	0	TRUE
Z√ºrich	2020-07-10	2020-08-07	2	0	0	FALSE
Sankt Gallen	2020-10-01	2020-10-30	2	0	0	FALSE
Vaud	2020-10-13	2020-10-30	24	0	0	FALSE
Bern	2020-11-18	2021-02-15	3	0	0	TRUE
Sankt Gallen	2021-01-07	2021-03-09	1	0	0	TRUE
Vaud	2020-10-08	2021-03-31	1	0	0	TRUE
Bern	2021-01-25	2021-02-23	1	0	0	FALSE
Graub√ºnden	2021-04-07	2021-04-20	2	0	0	FALSE
Vaud	2020-09-10	2020-09-29	8	0	0	FALSE
Graub√ºnden	2021-11-24	2021-12-08	3	3	1	FALSE
Bern	2021-10-16	2021-11-25	7	7	1	TRUE
Z√ºrich	2020-11-17	2021-02-15	1	0	0	TRUE
Z√ºrich	2021-07-08	2021-08-09	1	1	1	TRUE
Bern	2021-11-19	2021-11-29	44	41	0.931818	FALSE
Z√ºrich	2020-12-19	2021-04-20	20	0	0	TRUE
Z√ºrich	2020-11-16	2021-03-16	23	0	0	TRUE
Graub√ºnden	2020-11-23	2021-03-31	3	0	0	TRUE
Ticino	2020-10-08	2020-10-30	2	0	0	FALSE
Bern	2020-10-19	2020-11-05	7	0	0	FALSE
Sankt Gallen	2021-07-26	2021-08-09	1	1	1	FALSE
Bern	2021-01-26	2021-02-15	13	0	0	FALSE
Graub√ºnden	2020-11-24	2021-03-03	1	0	0	TRUE
Vaud	2021-01-20	2021-02-15	12	0	0	FALSE
Sankt Gallen	2021-11-02	2021-11-16	13	13	1	FALSE
Z√ºrich	2020-11-19	2020-12-11	7	0	0	FALSE
Sankt Gallen	2021-01-08	2021-02-15	2	0	0	TRUE
Z√ºrich	2021-08-10	2021-09-08	24	23	0.958333	FALSE
Graub√ºnden	2021-11-25	2021-12-08	4	4	1	FALSE
Z√ºrich	2020-12-20	2021-03-16	10	0	0	TRUE
Z√ºrich	2021-01-24	2021-02-15	7	0	0	FALSE
Z√ºrich	2020-10-17	2020-11-05	1	0	0	FALSE
Z√ºrich	2020-08-12	2020-08-27	7	0	0	FALSE
Bern	2020-11-18	2021-03-16	2	0	0	TRUE
Z√ºrich	2020-05-04	2020-06-16	3	0	0	TRUE
Vaud	2020-07-06	2020-07-30	1	0	0	FALSE
Ticino	2021-12-12	2021-12-21	1	1	1	FALSE
Z√ºrich	2021-03-31	2021-04-22	20	0	0	FALSE
Graub√ºnden	2020-12-29	2021-01-29	2	0	0	TRUE
Ticino	2021-01-15	2021-02-15	2	0	0	TRUE
Bern	2020-11-19	2021-02-15	2	0	0	TRUE
Sankt Gallen	2021-03-15	2021-04-20	1	0	0	TRUE
Bern	2020-04-27	2021-03-31	1	0	0	TRUE
Sankt Gallen	2020-03-16	2020-05-25	2	0	0	TRUE
Vaud	2021-07-05	2021-07-14	3	2	0.666667	FALSE
Sankt Gallen	2021-05-21	2021-06-09	4	0	0	FALSE
Z√ºrich	2020-12-22	2021-01-06	12	0	0	FALSE
Graub√ºnden	2021-10-22	2021-11-25	2	2	1	TRUE
Bern	2021-05-05	2021-05-19	13	0	0	FALSE
Z√ºrich	2021-02-26	2021-03-16	6	0	0	FALSE
Z√ºrich	2021-03-31	2021-04-19	1	0	0	FALSE
Vaud	2021-11-14	2021-11-28	15	15	1	FALSE
Sankt Gallen	2020-12-07	2020-12-22	1	0	0	FALSE
Z√ºrich	2021-09-12	2021-10-06	6	6	1	FALSE
Sankt Gallen	2021-11-02	2021-11-25	3	3	1	FALSE
Z√ºrich	2021-08-10	2021-09-01	4	4	1	FALSE
Bern	2021-09-14	2021-10-04	4	4	1	FALSE
Sankt Gallen	2021-03-16	2021-03-31	2	0	0	FALSE
Bern	2021-05-05	2021-05-21	2	0	0	FALSE
Bern	2020-04-01	2020-07-10	6	0	0	TRUE
Z√ºrich	2021-09-12	2021-10-04	7	7	1	FALSE
Bern	2021-08-12	2021-09-01	28	28	1	FALSE
Z√ºrich	2021-05-03	2021-05-21	9	0	0	FALSE
Bern	2020-12-24	2021-01-06	7	0	0	FALSE
Bern	2021-09-14	2021-10-06	17	17	1	FALSE
Vaud	2021-12-17	2022-01-04	23	18	0.782609	FALSE
Vaud	2021-06-02	2021-06-15	1	0	0	FALSE
Z√ºrich	2021-05-03	2021-05-19	10	0	0	FALSE
Vaud	2021-10-12	2021-10-29	3	3	1	FALSE
Bern	2021-12-22	2022-01-17	2	2	1	FALSE
Ticino	2020-03-18	2020-10-07	1	0	0	TRUE
Z√ºrich	2021-12-20	2022-01-11	4	4	1	FALSE
Vaud	2021-10-12	2021-10-26	3	2	0.666667	FALSE
Bern	2021-09-14	2021-10-08	2	2	1	FALSE
Z√ºrich	2020-12-20	2021-03-03	4	0	0	TRUE
Z√ºrich	2020-11-15	2021-03-31	1	0	0	TRUE
Graub√ºnden	2021-08-17	2021-09-16	1	1	1	FALSE
Sankt Gallen	2021-07-26	2021-08-11	2	2	1	FALSE
Vaud	2020-11-12	2021-03-25	3	0	0	TRUE
Bern	2021-06-07	2021-06-29	5	1	0.2	FALSE
Z√ºrich	2021-03-02	2021-03-16	5	0	0	FALSE
Z√ºrich	2021-04-04	2021-04-20	6	0	0	FALSE
Z√ºrich	2021-09-16	2021-10-06	9	9	1	FALSE
Bern	2020-07-06	2020-07-30	1	0	0	FALSE
Ticino	2021-02-25	2021-03-16	1	0	0	FALSE
Vaud	2021-01-12	2021-02-15	1	0	0	TRUE
Z√ºrich	2021-06-09	2021-06-24	5	3	0.6	FALSE
Graub√ºnden	2021-05-03	2021-05-19	2	0	0	FALSE
Vaud	2021-12-09	2021-12-21	1	1	1	FALSE
Ticino	2021-03-30	2021-04-20	2	0	0	FALSE
Bern	2020-11-13	2021-02-15	9	0	0	TRUE
Sankt Gallen	2021-07-20	2021-08-09	4	4	1	FALSE
Sankt Gallen	2021-03-10	2021-03-25	1	0	0	FALSE
Vaud	2021-10-04	2021-10-20	10	10	1	FALSE
Sankt Gallen	2021-05-15	2021-06-01	1	0	0	FALSE
Graub√ºnden	2021-01-23	2021-03-03	2	0	0	TRUE
Bern	2021-01-20	2021-02-23	8	0	0	TRUE
Z√ºrich	2021-10-19	2021-11-03	20	20	1	FALSE
Bern	2021-08-06	2021-09-16	1	1	1	TRUE
Vaud	2021-07-30	2021-08-11	8	8	1	FALSE
Z√ºrich	2021-11-21	2021-12-08	36	36	1	FALSE
Z√ºrich	2020-12-24	2021-03-03	1	0	0	TRUE
Sankt Gallen	2021-04-12	2021-04-27	4	0	0	FALSE
Graub√ºnden	2020-12-18	2021-04-27	2	0	0	TRUE
Vaud	2021-11-06	2021-11-28	2	2	1	FALSE
Graub√ºnden	2021-11-17	2021-11-29	2	2	1	FALSE
Graub√ºnden	2021-10-15	2021-10-26	2	2	1	FALSE
Z√ºrich	2020-12-25	2021-01-29	12	0	0	TRUE
Ticino	2021-01-22	2021-03-03	1	0	0	TRUE
Ticino	2020-12-18	2021-03-31	1	0	0	TRUE
Ticino	2020-12-16	2021-06-01	1	0	0	TRUE
Bern	2021-12-16	2022-01-18	1	1	1	TRUE
Z√ºrich	2021-01-27	2021-03-03	5	0	0	TRUE
Vaud	2021-04-22	2021-05-05	4	0	0	FALSE
Graub√ºnden	2021-07-07	2021-08-18	1	1	1	TRUE
Vaud	2021-11-06	2021-11-25	2	1	0.5	FALSE
Bern	2020-09-10	2020-09-29	9	0	0	FALSE
Bern	2020-04-30	2020-06-16	4	0	0	TRUE
Sankt Gallen	2021-02-05	2021-03-03	2	0	0	FALSE
Bern	2020-08-08	2020-08-27	1	0	0	FALSE
Bern	2021-04-29	2021-05-27	1	0	0	FALSE
Vaud	2021-01-13	2021-01-29	12	0	0	FALSE
Z√ºrich	2021-01-26	2021-03-31	1	0	0	TRUE
Bern	2021-01-20	2021-02-15	8	0	0	FALSE
Sankt Gallen	2021-10-27	2021-11-25	4	4	1	FALSE
Z√ºrich	2021-11-21	2021-11-29	11	11	1	FALSE
Vaud	2021-02-15	2021-03-02	16	0	0	FALSE
Z√ºrich	2020-07-13	2020-08-07	1	0	0	FALSE
Z√ºrich	2020-11-22	2020-12-21	15	0	0	FALSE
Vaud	2021-12-09	2022-01-04	6	6	1	FALSE
Z√ºrich	2021-10-18	2021-11-25	1	1	1	TRUE
Sankt Gallen	2020-12-01	2020-12-21	3	0	0	FALSE
Graub√ºnden	2020-03-31	2020-05-25	3	0	0	TRUE
Graub√ºnden	2021-08-09	2021-09-16	1	1	1	TRUE
Bern	2021-02-23	2021-03-09	1	0	0	FALSE
Sankt Gallen	2020-10-26	2021-03-03	1	0	0	TRUE
Z√ºrich	2021-03-01	2021-03-31	1	0	0	FALSE
Sankt Gallen	2021-10-28	2021-11-08	3	3	1	FALSE
Z√ºrich	2021-08-13	2021-09-16	3	3	1	TRUE
Sankt Gallen	2021-11-30	2021-12-12	11	11	1	FALSE
Graub√ºnden	2020-12-19	2021-04-20	8	0	0	TRUE
Bern	2021-12-17	2022-01-11	34	33	0.970588	FALSE
Bern	2020-10-12	2020-12-27	5	0	0	TRUE
Vaud	2020-11-03	2021-04-28	1	0	0	TRUE
Z√ºrich	2021-01-27	2021-02-23	1	0	0	FALSE
Ticino	2021-11-16	2021-11-29	1	1	1	FALSE
Ticino	2021-10-14	2021-10-26	2	2	1	FALSE
Bern	2021-09-09	2021-10-04	2	2	1	FALSE
Bern	2021-04-30	2021-05-21	10	0	0	FALSE
Bern	2021-06-02	2021-06-24	1	0	0	FALSE
Graub√ºnden	2021-08-10	2021-09-08	2	2	1	FALSE
Ticino	2020-12-17	2021-04-27	4	0	0	TRUE
Z√ºrich	2021-07-11	2021-08-09	3	3	1	FALSE
Bern	2020-12-19	2021-01-06	3	0	0	FALSE
Bern	2020-10-14	2020-10-30	6	0	0	FALSE
Bern	2021-08-07	2021-09-01	4	4	1	FALSE
Ticino	2021-07-06	2021-08-18	2	2	1	TRUE
Vaud	2020-03-16	2020-10-07	13	0	0	TRUE
Graub√ºnden	2020-11-16	2021-03-16	1	0	0	TRUE
Z√ºrich	2021-03-01	2021-03-25	10	0	0	FALSE
Bern	2021-02-23	2021-03-16	3	0	0	FALSE
Vaud	2021-03-20	2021-04-15	7	0	0	FALSE
Vaud	2020-09-03	2020-09-22	16	0	0	FALSE
Bern	2020-11-10	2021-06-09	1	0	0	TRUE
Bern	2021-11-14	2021-11-28	8	8	1	FALSE
Bern	2021-08-07	2021-08-18	3	3	1	FALSE
Bern	2021-01-19	2021-03-29	1	0	0	TRUE
Graub√ºnden	2021-03-31	2021-04-22	1	0	0	FALSE
Bern	2021-11-14	2021-11-29	1	1	1	FALSE
Ticino	2021-01-22	2021-02-15	4	0	0	FALSE
Bern	2021-09-09	2021-09-22	3	3	1	FALSE
Bern	2020-12-15	2021-04-27	5	0	0	TRUE
Bern	2021-11-14	2021-11-30	7	7	1	FALSE
Z√ºrich	2020-12-23	2021-03-16	1	0	0	TRUE
Sankt Gallen	2021-04-13	2021-04-27	3	0	0	FALSE
Z√ºrich	2021-08-13	2021-09-08	3	3	1	FALSE
Bern	2021-04-30	2021-05-10	4	0	0	FALSE
Bern	2020-11-12	2021-03-25	42	0	0	TRUE
Graub√ºnden	2021-01-24	2021-02-15	1	0	0	FALSE
Bern	2021-12-17	2022-01-04	15	14	0.933333	FALSE
Z√ºrich	2021-01-27	2021-02-15	33	0	0	FALSE
Z√ºrich	2020-10-20	2020-11-05	9	0	0	FALSE
Z√ºrich	2020-12-25	2021-01-11	8	0	0	FALSE
Sankt Gallen	2021-09-25	2021-10-12	2	2	1	FALSE
Vaud	2020-12-08	2021-04-15	2	0	0	TRUE
Z√ºrich	2020-08-08	2021-03-31	1	0	0	TRUE
Bern	2021-06-02	2021-06-15	5	0	0	FALSE
Graub√ºnden	2021-08-10	2021-09-01	3	3	1	FALSE
Vaud	2021-12-10	2021-12-21	5	5	1	FALSE
Z√ºrich	2021-06-08	2021-06-29	8	3	0.375	FALSE
Bern	2021-01-20	2021-03-03	4	0	0	TRUE
Z√ºrich	2021-03-01	2021-03-16	3	0	0	FALSE
Graub√ºnden	2021-12-20	2022-01-17	1	0	0	FALSE
Graub√ºnden	2021-02-26	2021-03-16	1	0	0	FALSE
Z√ºrich	2021-04-03	2021-04-20	29	0	0	FALSE
Z√ºrich	2021-12-23	2022-01-17	19	9	0.473684	FALSE
Bern	2021-10-12	2021-11-02	6	6	1	FALSE
Z√ºrich	2021-09-15	2021-10-06	12	12	1	FALSE
Bern	2021-09-09	2021-09-29	6	6	1	FALSE
Graub√ºnden	2020-12-22	2021-01-06	3	0	0	FALSE
Z√ºrich	2021-04-03	2021-04-19	7	0	0	FALSE
Vaud	2021-07-31	2021-08-11	2	2	1	FALSE
Graub√ºnden	2021-12-21	2022-01-11	1	0	0	FALSE
Sankt Gallen	2021-03-08	2021-04-28	3	0	0	TRUE
Ticino	2021-03-29	2021-04-15	4	0	0	FALSE
Sankt Gallen	2021-07-19	2021-08-09	2	2	1	FALSE
Z√ºrich	2021-05-06	2021-05-19	8	0	0	FALSE
Graub√ºnden	2021-09-13	2021-10-04	2	2	1	FALSE
Sankt Gallen	2021-05-14	2021-06-01	3	0	0	FALSE
Ticino	2021-02-24	2021-03-16	1	0	0	FALSE
Z√ºrich	2021-12-23	2022-01-11	24	12	0.5	FALSE
Vaud	2021-11-07	2021-11-25	2	0	0	FALSE
Ticino	2020-10-15	2020-10-30	1	0	0	FALSE
Ticino	2021-03-29	2021-04-20	1	0	0	FALSE
Z√ºrich	2021-10-18	2021-11-02	27	27	1	FALSE
Vaud	2021-05-26	2021-06-09	2	0	0	FALSE
Bern	2020-04-29	2020-06-25	1	0	0	TRUE
Z√ºrich	2021-11-20	2021-12-05	1	1	1	FALSE
Sankt Gallen	2021-02-04	2021-02-15	1	0	0	FALSE
Vaud	2021-10-05	2021-10-20	16	16	1	FALSE
Vaud	2020-11-06	2021-02-15	1	0	0	TRUE
Sankt Gallen	2021-09-23	2021-10-13	4	4	1	FALSE
Bern	2021-01-19	2021-02-23	10	0	0	TRUE
Sankt Gallen	2021-09-23	2021-10-12	7	7	1	FALSE
Ticino	2021-07-05	2021-08-18	1	1	1	TRUE
Z√ºrich	2020-12-22	2021-03-31	1	0	0	TRUE
Z√ºrich	2021-01-26	2021-03-03	5	0	0	TRUE
Ticino	2020-11-13	2021-03-25	2	0	0	TRUE
Bern	2021-05-31	2021-06-24	1	0	0	FALSE
Vaud	2021-02-16	2021-03-02	11	0	0	FALSE
Vaud	2021-12-10	2022-01-04	30	30	1	FALSE
Vaud	2021-11-07	2021-11-28	3	3	1	FALSE
Sankt Gallen	2020-11-30	2020-12-22	1	0	0	FALSE
Vaud	2021-09-02	2021-09-20	1	1	1	FALSE
Bern	2020-11-10	2021-04-07	15	0	0	TRUE
Graub√ºnden	2021-01-24	2021-03-03	1	0	0	TRUE
Ticino	2020-11-12	2021-04-28	1	0	0	TRUE
Sankt Gallen	2021-10-26	2021-11-25	12	11	0.916667	FALSE
Z√ºrich	2021-11-20	2021-11-29	1	1	1	FALSE
Z√ºrich	2020-07-12	2020-08-07	1	0	0	FALSE
Vaud	2020-11-04	2021-04-28	1	0	0	TRUE
Bern	2020-09-09	2020-09-29	6	0	0	FALSE
Z√ºrich	2021-10-17	2021-11-25	7	7	1	TRUE
Graub√ºnden	2021-08-10	2021-09-16	1	1	1	TRUE
Vaud	2021-06-28	2021-07-19	1	1	1	FALSE
Vaud	2021-01-14	2021-01-29	8	0	0	FALSE
Vaud	2021-04-23	2021-05-11	4	0	0	FALSE
Ticino	2021-12-18	2022-01-11	2	1	0.5	FALSE
Graub√ºnden	2021-11-18	2021-11-29	1	1	1	FALSE
Bern	2020-12-14	2021-04-15	3	0	0	TRUE
Bern	2021-01-19	2021-02-15	11	0	0	FALSE
Vaud	2020-12-12	2020-12-27	1	0	0	FALSE
Graub√ºnden	2021-10-15	2021-11-25	1	1	1	TRUE
Vaud	2020-03-17	2020-10-07	10	0	0	TRUE
Ticino	2020-12-16	2021-04-20	1	0	0	TRUE
Vaud	2020-11-06	2021-03-02	4	0	0	TRUE
Z√ºrich	2021-01-26	2021-02-23	3	0	0	FALSE
Vaud	2021-03-21	2021-04-15	8	0	0	FALSE
Bern	2021-02-22	2021-03-09	9	0	0	FALSE
Bern	2020-12-16	2021-03-03	2	0	0	TRUE
Bern	2021-09-08	2021-09-30	1	1	1	FALSE
Z√ºrich	2020-11-19	2021-02-15	1	0	0	TRUE
Vaud	2020-06-30	2020-07-14	1	0	0	FALSE
Z√ºrich	2021-07-10	2021-08-09	8	8	1	FALSE
Bern	2020-11-12	2021-03-02	10	0	0	TRUE
Vaud	2020-10-07	2020-10-30	15	0	0	FALSE
Graub√ºnden	2020-11-17	2021-03-16	1	0	0	TRUE
Z√ºrich	2020-11-18	2021-03-16	3	0	0	TRUE
Bern	2020-12-15	2021-04-07	7	0	0	TRUE
Graub√ºnden	2020-11-18	2021-02-15	3	0	0	TRUE
Bern	2021-06-01	2021-06-24	2	0	0	FALSE
Sankt Gallen	2020-11-30	2020-12-27	1	0	0	FALSE
Z√ºrich	2020-08-08	2021-03-03	1	0	0	TRUE
Ticino	2021-11-15	2021-11-28	2	2	1	FALSE
Graub√ºnden	2020-12-20	2021-04-20	1	0	0	TRUE
Vaud	2020-08-02	2020-08-21	1	0	0	FALSE
Bern	2020-10-13	2020-10-30	3	0	0	FALSE
Bern	2021-08-06	2021-09-01	2	2	1	FALSE
Z√ºrich	2021-08-12	2021-09-08	1	1	1	FALSE
Bern	2020-12-18	2021-01-06	11	0	0	FALSE
Z√ºrich	2021-01-26	2021-02-15	21	0	0	FALSE
Bern	2021-07-04	2021-07-14	1	1	1	FALSE
Graub√ºnden	2021-04-01	2021-04-22	3	0	0	FALSE
Bern	2021-11-13	2021-11-28	4	4	1	FALSE
Sankt Gallen	2021-09-24	2021-10-12	8	8	1	FALSE
Bern	2021-08-06	2021-08-18	11	10	0.909091	FALSE
Bern	2021-01-18	2021-03-29	1	0	0	TRUE
Graub√ºnden	2020-12-21	2021-03-16	1	0	0	TRUE
Bern	2021-11-13	2021-11-29	1	1	1	FALSE
Bern	2021-10-11	2021-10-26	2	2	1	FALSE
Z√ºrich	2021-06-07	2021-06-29	11	0	0	FALSE
Bern	2021-09-08	2021-09-22	4	4	1	FALSE
Graub√ºnden	2021-08-11	2021-09-08	1	1	1	FALSE
Graub√ºnden	2021-01-25	2021-02-15	9	0	0	FALSE
Bern	2021-11-13	2021-11-30	1	1	1	FALSE
Bern	2021-01-18	2021-03-31	5	0	0	TRUE
Bern	2020-11-11	2021-03-25	14	0	0	TRUE
Z√ºrich	2021-12-22	2022-01-17	2	2	1	FALSE
Sankt Gallen	2021-11-29	2021-12-14	6	6	1	FALSE
Bern	2021-04-29	2021-05-11	5	0	0	FALSE
Z√ºrich	2020-12-24	2021-01-06	18	0	0	FALSE
Graub√ºnden	2020-10-14	2021-03-03	1	0	0	TRUE
Z√ºrich	2020-10-15	2021-03-03	1	0	0	TRUE
Sankt Gallen	2020-09-25	2020-10-30	1	0	0	TRUE
Graub√ºnden	2021-09-13	2021-10-06	3	3	1	FALSE
Z√ºrich	2021-09-14	2021-10-06	18	18	1	FALSE
Graub√ºnden	2021-08-11	2021-09-01	4	4	1	FALSE
Bern	2021-10-11	2021-10-29	6	6	1	FALSE
Bern	2021-04-29	2021-05-12	1	0	0	FALSE
Bern	2021-06-01	2021-06-15	4	1	0.25	FALSE
Z√ºrich	2020-04-01	2020-07-10	8	0	0	TRUE
Z√ºrich	2020-05-06	2020-06-12	1	0	0	TRUE
Z√ºrich	2021-08-12	2021-09-01	26	26	1	FALSE
Sankt Gallen	2021-10-27	2021-11-08	6	6	1	FALSE
Bern	2020-11-10	2021-04-28	2	0	0	TRUE
Bern	2021-01-19	2021-03-03	7	0	0	TRUE
Z√ºrich	2020-12-28	2021-01-11	20	0	0	FALSE
Bern	2020-12-17	2021-04-22	12	0	0	TRUE
Z√ºrich	2021-01-30	2021-02-15	8	0	0	FALSE
Ticino	2021-12-17	2022-01-11	2	1	0.5	FALSE
Graub√ºnden	2020-04-01	2020-07-10	2	0	0	TRUE
Ticino	2021-02-23	2021-03-09	1	0	0	FALSE
Z√ºrich	2020-10-18	2021-04-07	5	0	0	TRUE
Z√ºrich	2021-05-09	2021-05-27	1	0	0	FALSE
Sankt Gallen	2021-10-29	2021-11-25	9	9	1	FALSE
Bern	2021-08-08	2021-09-16	2	2	1	TRUE
Bern	2020-03-30	2020-05-25	1	0	0	TRUE
Sankt Gallen	2021-03-12	2021-03-31	2	0	0	FALSE
Vaud	2021-08-01	2021-08-11	9	9	1	FALSE
Z√ºrich	2021-04-06	2021-04-20	20	0	0	FALSE
Graub√ºnden	2021-09-14	2021-10-06	3	3	1	FALSE
Graub√ºnden	2021-08-12	2021-09-01	1	1	1	FALSE
Sankt Gallen	2021-01-04	2021-02-23	1	0	0	TRUE
Sankt Gallen	2021-08-24	2021-09-16	4	4	1	FALSE
Vaud	2021-11-08	2021-11-28	8	8	1	FALSE
Bern	2021-11-16	2021-11-28	12	12	1	FALSE
Z√ºrich	2021-12-26	2022-01-17	1	1	1	FALSE
Vaud	2021-10-06	2021-10-26	4	3	0.75	FALSE
Bern	2021-11-16	2021-11-29	29	29	1	FALSE
Bern	2021-10-14	2021-10-26	2	2	1	FALSE
Bern	2020-12-17	2021-04-27	12	0	0	TRUE
Vaud	2021-08-01	2021-08-18	1	1	1	FALSE
Z√ºrich	2021-09-18	2021-10-06	9	9	1	FALSE
Ticino	2021-02-23	2021-03-16	1	0	0	FALSE
Z√ºrich	2021-06-11	2021-06-24	2	0	0	FALSE
Bern	2021-01-21	2021-03-31	3	0	0	TRUE
Bern	2021-12-19	2022-01-04	1	0	0	FALSE
Graub√ºnden	2021-05-05	2021-05-19	8	0	0	FALSE
Sankt Gallen	2020-05-18	2020-06-25	1	0	0	TRUE
Ticino	2020-10-14	2020-10-30	1	0	0	FALSE
Vaud	2021-05-27	2021-06-09	3	0	0	FALSE
Graub√ºnden	2021-01-25	2021-03-03	1	0	0	TRUE
Vaud	2021-10-06	2021-10-29	4	4	1	FALSE
Z√ºrich	2020-11-22	2021-03-03	1	0	0	TRUE
Vaud	2021-03-22	2021-04-07	5	0	0	FALSE
Vaud	2021-04-24	2021-05-11	9	0	0	FALSE
Ticino	2021-08-07	2021-08-18	1	1	1	FALSE
Z√ºrich	2021-11-23	2021-12-08	17	16	0.941176	FALSE
Bern	2021-01-22	2021-02-15	23	0	0	FALSE
Vaud	2020-12-13	2020-12-27	1	0	0	FALSE
Z√ºrich	2021-05-09	2021-05-17	3	0	0	FALSE
Vaud	2021-02-17	2021-03-02	8	0	0	FALSE
Bern	2020-12-18	2021-03-16	2	0	0	TRUE
Vaud	2021-12-11	2022-01-04	17	16	0.941176	FALSE
Z√ºrich	2020-12-26	2021-03-03	2	0	0	TRUE
Z√ºrich	2021-10-21	2021-11-02	20	20	1	FALSE
Vaud	2021-01-13	2021-03-31	1	0	0	TRUE
Bern	2020-11-17	2020-12-11	9	0	0	FALSE
Ticino	2021-12-17	2022-01-04	9	5	0.555556	FALSE
Z√ºrich	2021-11-23	2021-12-05	4	4	1	FALSE
Graub√ºnden	2020-07-11	2020-08-07	1	0	0	FALSE
Z√ºrich	2020-12-27	2021-01-29	4	0	0	TRUE
Z√ºrich	2020-08-17	2020-09-15	2	0	0	FALSE
Vaud	2020-07-01	2020-07-14	1	0	0	FALSE
Graub√ºnden	2021-10-16	2021-11-25	2	2	1	TRUE
Bern	2020-07-08	2020-07-30	3	0	0	FALSE
Bern	2021-07-06	2021-08-09	1	1	1	TRUE
Z√ºrich	2020-12-25	2021-03-31	1	0	0	TRUE
Z√ºrich	2021-01-29	2021-03-03	2	0	0	TRUE
Z√ºrich	2020-06-12	2020-07-08	2	0	0	FALSE
Bern	2020-12-17	2021-04-20	10	0	0	TRUE
Ticino	2021-10-12	2021-11-02	1	1	1	FALSE
Sankt Gallen	2020-10-30	2020-12-22	1	0	0	TRUE
Bern	2020-12-16	2021-06-09	6	0	0	TRUE
Bern	2021-06-04	2021-06-24	2	0	0	FALSE
Bern	2021-09-11	2021-10-04	2	2	1	FALSE
Bern	2020-12-21	2021-01-06	1	0	0	FALSE
Bern	2021-08-09	2021-09-01	20	18	0.9	FALSE
Bern	2020-10-12	2021-03-03	2	0	0	TRUE
Vaud	2020-03-18	2020-10-07	10	0	0	TRUE
Z√ºrich	2020-11-24	2020-12-21	1	0	0	FALSE
Z√ºrich	2020-12-24	2021-04-27	17	0	0	TRUE
Z√ºrich	2020-07-15	2020-08-07	2	0	0	FALSE
Bern	2021-09-11	2021-10-06	3	3	1	FALSE
Bern	2021-02-25	2021-03-16	7	0	0	FALSE
Sankt Gallen	2022-01-04	2022-01-17	7	4	0.571429	FALSE
Vaud	2021-03-22	2021-04-15	2	0	0	FALSE
Vaud	2020-11-07	2021-03-02	6	0	0	TRUE
Bern	2021-12-19	2022-01-17	1	0	0	FALSE
Bern	2021-03-30	2021-04-20	13	0	0	FALSE
Graub√ºnden	2020-11-19	2021-02-15	1	0	0	TRUE
Z√ºrich	2021-03-03	2021-03-31	14	0	0	FALSE
Bern	2020-11-15	2021-03-09	8	0	0	TRUE
Bern	2020-08-04	2021-03-31	1	0	0	TRUE
Bern	2020-09-08	2021-03-03	1	0	0	TRUE
Graub√ºnden	2021-07-10	2021-08-09	1	1	1	FALSE
Z√ºrich	2021-08-15	2021-09-16	33	33	1	TRUE
Bern	2021-03-30	2021-04-22	2	0	0	FALSE
Bern	2021-06-04	2021-06-29	1	0	0	FALSE
Vaud	2021-12-11	2022-01-18	1	1	1	TRUE
Bern	2020-08-11	2020-08-27	1	0	0	FALSE
Ticino	2021-07-05	2021-07-14	2	2	1	FALSE
Vaud	2020-10-08	2020-10-30	18	0	0	FALSE
Vaud	2020-11-06	2021-04-07	2	0	0	TRUE
Bern	2021-01-23	2021-02-15	3	0	0	FALSE
Z√ºrich	2020-12-24	2021-04-22	11	0	0	TRUE
Vaud	2021-01-15	2021-02-15	7	0	0	TRUE
Ticino	2020-10-13	2020-10-30	2	0	0	FALSE
Bern	2021-01-22	2021-03-03	7	0	0	TRUE
Graub√ºnden	2021-01-26	2021-02-15	2	0	0	FALSE
Z√ºrich	2021-07-13	2021-08-09	8	8	1	FALSE
Graub√ºnden	2021-02-28	2021-03-25	1	0	0	FALSE
Z√ºrich	2021-06-10	2021-07-05	2	0	0	FALSE
Z√ºrich	2021-05-08	2021-06-01	1	0	0	FALSE
Sankt Gallen	2021-05-18	2021-06-01	7	0	0	FALSE
Z√ºrich	2020-11-21	2021-03-16	15	0	0	TRUE
Bern	2021-06-04	2021-06-18	3	0	0	FALSE
Bern	2021-10-14	2021-11-02	1	1	1	FALSE
Bern	2021-09-11	2021-09-29	1	1	1	FALSE
Sankt Gallen	2021-07-23	2021-08-09	3	3	1	FALSE
Z√ºrich	2020-10-22	2020-11-05	2	0	0	FALSE
Sankt Gallen	2021-01-05	2021-02-15	1	0	0	TRUE
Sankt Gallen	2021-05-18	2021-05-31	1	0	0	FALSE
Sankt Gallen	2021-04-15	2021-04-27	5	0	0	FALSE
Sankt Gallen	2021-10-30	2021-11-17	5	5	1	FALSE
Z√ºrich	2021-09-17	2021-10-12	10	9	0.9	FALSE
Bern	2020-10-14	2020-12-27	15	0	0	TRUE
Z√ºrich	2020-12-27	2021-01-11	3	0	0	FALSE
Vaud	2020-11-10	2020-12-11	2	0	0	TRUE
Bern	2021-05-02	2021-05-19	1	0	0	FALSE
Z√ºrich	2021-01-29	2021-02-15	10	0	0	FALSE
Z√ºrich	2020-10-17	2021-04-07	1	0	0	TRUE
Z√ºrich	2021-05-08	2021-05-27	16	0	0	FALSE
Sankt Gallen	2021-09-27	2021-10-12	9	9	1	FALSE
Sankt Gallen	2021-10-28	2021-11-25	2	2	1	FALSE
Graub√ºnden	2021-09-15	2021-10-06	2	2	1	FALSE
Bern	2020-12-16	2021-04-20	19	0	0	TRUE
Z√ºrich	2021-04-05	2021-04-20	4	0	0	FALSE
Bern	2020-11-14	2021-02-15	2	0	0	TRUE
Bern	2020-05-01	2020-06-25	1	0	0	TRUE
Sankt Gallen	2021-09-25	2021-10-20	6	6	1	FALSE
Sankt Gallen	2021-08-23	2021-09-16	2	2	1	FALSE
Bern	2020-12-16	2021-04-22	6	0	0	TRUE
Z√ºrich	2021-12-25	2022-01-17	3	1	0.333333	FALSE
Ticino	2021-02-22	2021-03-09	2	0	0	FALSE
Bern	2021-01-21	2021-02-23	11	0	0	TRUE
Z√ºrich	2021-09-17	2021-10-06	2	2	1	FALSE
Graub√ºnden	2021-04-03	2021-04-20	2	0	0	FALSE
Z√ºrich	2021-06-10	2021-06-24	6	1	0.166667	FALSE
Bern	2021-08-07	2021-09-16	1	1	1	TRUE
Vaud	2021-02-18	2021-03-02	4	0	0	FALSE
Graub√ºnden	2021-05-06	2021-05-19	1	0	0	FALSE
Vaud	2021-12-12	2022-01-04	22	21	0.954545	FALSE
Bern	2021-02-23	2021-03-31	1	0	0	TRUE
Vaud	2021-01-14	2021-03-31	1	0	0	TRUE
Graub√ºnden	2021-12-23	2022-01-11	12	5	0.416667	FALSE
Vaud	2020-11-07	2021-03-25	1	0	0	TRUE
Bern	2021-11-15	2021-11-28	48	48	1	FALSE
Bern	2021-01-20	2021-03-29	1	0	0	TRUE
Vaud	2021-06-30	2021-07-14	1	1	1	FALSE
Bern	2021-10-13	2021-10-26	7	7	1	FALSE
Bern	2021-11-15	2021-11-29	53	53	1	FALSE
Bern	2020-03-20	2021-03-03	1	0	0	TRUE
Vaud	2021-08-02	2021-08-18	10	10	1	FALSE
Bern	2021-11-15	2021-11-30	51	51	1	FALSE
Z√ºrich	2021-10-20	2021-11-03	7	7	1	FALSE
Vaud	2021-01-15	2021-03-03	2	0	0	TRUE
Z√ºrich	2021-11-22	2021-12-08	9	9	1	FALSE
Bern	2021-09-09	2021-10-08	1	1	1	FALSE
Bern	2020-05-01	2020-06-16	5	0	0	TRUE
Z√ºrich	2021-10-20	2021-11-02	13	13	1	FALSE
Z√ºrich	2020-12-25	2021-03-03	6	0	0	TRUE
Ticino	2021-09-08	2021-09-22	1	1	1	FALSE
Sankt Gallen	2021-03-11	2021-04-07	6	0	0	FALSE
Vaud	2021-10-07	2021-10-29	5	5	1	FALSE
Z√ºrich	2021-11-22	2021-12-05	9	9	1	FALSE
Vaud	2021-03-23	2021-04-07	3	0	0	FALSE
Ticino	2021-08-06	2021-08-18	3	3	1	FALSE
Z√ºrich	2020-12-26	2021-01-29	5	0	0	TRUE
Bern	2021-01-21	2021-02-15	22	0	0	FALSE
Vaud	2021-05-28	2021-06-15	2	0	0	FALSE
Vaud	2020-03-19	2020-10-07	3	0	0	TRUE
Z√ºrich	2021-01-28	2021-03-03	1	0	0	TRUE
Vaud	2021-12-12	2022-01-11	16	16	1	FALSE
Ticino	2021-10-11	2021-10-29	1	1	1	FALSE
Sankt Gallen	2021-01-02	2021-03-31	1	0	0	TRUE
Sankt Gallen	2021-02-06	2021-03-03	2	0	0	FALSE
Vaud	2021-03-23	2021-04-15	7	0	0	FALSE
Bern	2020-11-16	2020-12-11	5	0	0	FALSE
Vaud	2021-09-04	2021-09-29	6	6	1	FALSE
Ticino	2021-06-01	2021-06-15	1	0	0	FALSE
Z√ºrich	2021-01-27	2021-03-31	3	0	0	TRUE
Bern	2020-07-07	2020-07-30	1	0	0	FALSE
Ticino	2021-01-19	2021-03-03	1	0	0	TRUE
Graub√ºnden	2020-12-22	2021-04-27	1	0	0	TRUE
Z√ºrich	2020-07-14	2020-08-07	5	0	0	FALSE
Z√ºrich	2020-12-23	2021-04-27	13	0	0	TRUE
Z√ºrich	2020-11-23	2020-12-21	5	0	0	FALSE
Bern	2021-03-29	2021-04-15	10	0	0	FALSE
Z√ºrich	2021-10-19	2021-11-25	9	9	1	TRUE
Graub√ºnden	2021-10-18	2021-11-25	1	1	1	TRUE
Z√ºrich	2021-03-02	2021-03-31	3	0	0	FALSE
Bern	2021-05-01	2021-05-21	1	0	0	FALSE
Bern	2021-09-10	2021-10-04	2	2	1	FALSE
Z√ºrich	2021-08-14	2021-09-16	44	44	1	TRUE
Vaud	2020-08-04	2020-08-21	1	0	0	FALSE
Bern	2020-12-20	2021-01-06	17	0	0	FALSE
Bern	2020-10-15	2020-10-30	13	0	0	FALSE
Vaud	2021-01-15	2021-03-16	2	0	0	TRUE
Z√ºrich	2021-01-28	2021-02-23	11	0	0	FALSE
Bern	2021-02-24	2021-03-16	3	0	0	FALSE
Graub√ºnden	2020-06-02	2021-03-03	1	0	0	TRUE
Z√ºrich	2020-12-23	2021-04-22	35	0	0	TRUE
Bern	2021-03-29	2021-04-20	6	0	0	FALSE
Bern	2021-09-10	2021-10-08	2	2	1	FALSE
Bern	2020-09-07	2021-03-03	1	0	0	TRUE
Sankt Gallen	2020-11-30	2021-03-03	1	0	0	TRUE
Z√ºrich	2021-07-12	2021-08-09	11	11	1	FALSE
Bern	2021-01-21	2021-03-16	2	0	0	TRUE
Z√ºrich	2020-12-23	2021-04-20	20	0	0	TRUE
Bern	2020-08-10	2020-08-27	2	0	0	FALSE
Graub√ºnden	2021-03-01	2021-03-25	3	0	0	FALSE
Bern	2020-11-13	2021-03-25	3	0	0	TRUE
Sankt Gallen	2021-05-17	2021-06-01	7	0	0	FALSE
Z√ºrich	2020-11-20	2021-03-16	3	0	0	TRUE
Bern	2021-07-05	2021-08-18	5	3	0.6	TRUE
Bern	2021-10-13	2021-10-29	1	1	1	FALSE
Sankt Gallen	2021-07-22	2021-08-09	1	1	1	FALSE
Bern	2021-06-03	2021-06-15	3	0	0	FALSE
Bern	2021-01-21	2021-03-03	8	0	0	TRUE
Z√ºrich	2020-10-21	2020-11-05	4	0	0	FALSE
Bern	2020-11-12	2021-04-28	5	0	0	TRUE
Bern	2020-06-04	2020-07-08	1	0	0	TRUE
Sankt Gallen	2021-04-14	2021-04-27	5	0	0	FALSE
Ticino	2020-09-09	2020-09-29	2	0	0	FALSE
Graub√ºnden	2020-12-25	2021-01-11	1	0	0	FALSE
Z√ºrich	2021-01-28	2021-02-15	1	0	0	FALSE
Ticino	2020-08-07	2020-08-27	1	0	0	FALSE
Bern	2021-09-10	2021-09-29	5	5	1	FALSE
Bern	2021-10-13	2021-11-02	3	3	1	FALSE
Graub√ºnden	2021-06-08	2021-06-29	2	0	0	FALSE
Z√ºrich	2020-12-26	2021-01-11	7	0	0	FALSE
Z√ºrich	2021-05-07	2021-05-27	17	1	0.0588235	FALSE
Bern	2020-12-18	2021-03-03	2	0	0	TRUE
Vaud	2021-05-29	2021-06-04	1	0	0	FALSE
Ticino	2021-01-19	2021-02-15	4	0	0	FALSE
Graub√ºnden	2021-01-27	2021-02-15	2	0	0	FALSE
Bern	2021-12-18	2022-01-11	4	3	0.75	FALSE
Vaud	2021-12-21	2022-01-17	2	2	1	FALSE
Graub√ºnden	2021-10-11	2021-10-26	2	2	1	FALSE
Vaud	2021-02-27	2021-03-16	1	0	0	FALSE
Z√ºrich	2021-03-06	2021-03-25	2	0	0	FALSE
Graub√ºnden	2020-03-18	2021-03-03	1	0	0	TRUE
Z√ºrich	2021-05-11	2021-06-01	1	0	0	FALSE
Z√ºrich	2021-06-13	2021-07-05	1	0	0	FALSE
Sankt Gallen	2021-01-15	2021-02-15	1	0	0	TRUE
Vaud	2021-04-01	2021-04-20	7	0	0	FALSE
Z√ºrich	2021-04-08	2021-04-27	1	0	0	FALSE
Z√ºrich	2020-12-29	2021-02-15	21	0	0	TRUE
Graub√ºnden	2021-08-06	2021-08-18	3	3	1	FALSE
Bern	2021-12-12	2022-01-18	1	1	1	TRUE
Vaud	2021-08-11	2021-09-01	14	14	1	FALSE
Z√ºrich	2021-09-20	2021-10-13	1	1	1	FALSE
Bern	2020-04-26	2020-06-16	1	0	0	TRUE
Graub√ºnden	2021-04-29	2021-05-11	1	0	0	FALSE
Vaud	2020-05-05	2020-06-12	1	0	0	TRUE
Vaud	2021-09-13	2021-10-06	5	5	1	FALSE
Z√ºrich	2021-02-01	2021-02-15	29	0	0	FALSE
Z√ºrich	2021-09-20	2021-10-12	42	42	1	FALSE
Sankt Gallen	2020-11-06	2021-04-07	2	0	0	TRUE
Z√ºrich	2020-12-30	2021-01-11	13	0	0	FALSE
Vaud	2021-01-25	2021-02-15	9	0	0	FALSE
Vaud	2021-08-11	2021-09-08	4	4	1	FALSE
Bern	2021-01-16	2021-02-15	12	0	0	FALSE
Z√ºrich	2021-05-11	2021-05-27	11	0	0	FALSE
Vaud	2021-04-01	2021-04-22	3	0	0	FALSE
Z√ºrich	2021-04-08	2021-04-20	35	0	0	FALSE
Sankt Gallen	2020-10-08	2020-10-30	1	0	0	FALSE
Z√ºrich	2021-12-28	2022-01-17	2	0	0	FALSE
Z√ºrich	2021-11-25	2021-12-14	2	2	1	FALSE
Vaud	2021-07-09	2021-08-09	3	3	1	TRUE
Z√ºrich	2021-09-20	2021-10-06	1	1	1	FALSE
Bern	2020-12-12	2021-03-03	1	0	0	TRUE
Bern	2020-11-07	2021-03-31	17	0	0	TRUE
Z√ºrich	2021-06-13	2021-06-24	1	0	0	FALSE
Z√ºrich	2020-05-12	2020-06-12	1	0	0	TRUE
Z√ºrich	2021-10-23	2021-11-08	9	9	1	FALSE
Ticino	2021-12-23	2022-01-17	10	4	0.4	FALSE
Bern	2020-03-19	2020-10-07	6	0	0	TRUE
Bern	2020-11-08	2021-03-02	2	0	0	TRUE
Sankt Gallen	2021-10-07	2021-10-20	1	1	1	FALSE
Ticino	2021-03-01	2021-03-16	1	0	0	FALSE
Vaud	2021-01-25	2021-02-23	6	0	0	FALSE
Graub√ºnden	2021-01-19	2021-02-15	3	0	0	FALSE
Bern	2021-03-23	2021-04-15	1	0	0	FALSE
Ticino	2021-06-08	2021-06-29	2	0	0	FALSE
Bern	2021-01-15	2021-03-09	3	0	0	TRUE
Z√ºrich	2021-11-25	2021-12-08	7	7	1	FALSE
Bern	2020-08-04	2020-08-21	3	0	0	FALSE
Vaud	2020-11-18	2021-02-15	2	0	0	TRUE
Ticino	2021-01-27	2021-02-15	3	0	0	FALSE
Z√ºrich	2020-12-28	2021-03-03	1	0	0	TRUE
Z√ºrich	2020-11-23	2021-03-31	19	0	0	TRUE
Z√ºrich	2021-11-25	2021-12-05	3	3	1	FALSE
Vaud	2021-11-19	2021-11-29	3	3	1	FALSE
Z√ºrich	2020-11-26	2020-12-27	6	0	0	TRUE
Bern	2021-10-08	2021-10-26	3	3	1	FALSE
Sankt Gallen	2021-05-28	2021-06-15	2	0	0	FALSE
Vaud	2021-01-24	2021-03-31	1	0	0	TRUE
Z√ºrich	2020-12-29	2021-01-29	28	0	0	TRUE
Z√ºrich	2020-08-19	2020-09-15	1	0	0	FALSE
Sankt Gallen	2021-01-15	2021-03-03	1	0	0	TRUE
Bern	2020-11-08	2021-03-25	23	0	0	TRUE
Graub√ºnden	2021-01-20	2021-02-15	2	0	0	FALSE
Bern	2021-12-13	2022-01-04	24	24	1	FALSE
Z√ºrich	2021-01-31	2021-03-03	3	0	0	TRUE
Vaud	2021-10-16	2021-11-25	2	2	1	TRUE
Bern	2021-04-26	2021-05-12	14	0	0	FALSE
Bern	2021-07-01	2021-07-19	1	1	1	FALSE
Vaud	2020-06-08	2020-07-08	1	0	0	FALSE
Bern	2020-12-15	2020-12-27	3	0	0	FALSE
Vaud	2021-01-25	2021-03-03	2	0	0	TRUE
Ticino	2021-12-23	2022-01-11	14	9	0.642857	FALSE
Sankt Gallen	2021-08-02	2021-08-18	7	7	1	FALSE
Ticino	2021-10-18	2021-11-02	2	2	1	FALSE
Bern	2021-01-16	2021-03-03	6	0	0	TRUE
Z√ºrich	2021-08-17	2021-09-20	34	34	1	TRUE
Graub√ºnden	2020-12-15	2021-04-07	1	0	0	TRUE
Sankt Gallen	2021-02-18	2021-03-02	1	0	0	FALSE
Sankt Gallen	2021-09-04	2021-09-22	1	1	1	FALSE
Sankt Gallen	2021-10-07	2021-10-26	5	5	1	FALSE
Ticino	2021-05-06	2021-05-19	2	0	0	FALSE
Z√ºrich	2020-11-26	2020-12-21	2	0	0	FALSE
Z√ºrich	2020-07-17	2020-08-07	2	0	0	FALSE
Z√ºrich	2021-10-22	2021-11-25	6	6	1	TRUE
Bern	2021-02-19	2021-03-09	11	0	0	FALSE
Bern	2020-12-13	2021-03-03	3	0	0	TRUE
Bern	2020-11-08	2021-03-31	23	0	0	TRUE
Bern	2021-09-05	2021-09-29	2	2	1	FALSE
Vaud	2021-12-22	2022-01-11	1	0	0	FALSE
Bern	2021-05-29	2021-06-04	1	0	0	FALSE
Graub√ºnden	2021-02-22	2021-03-09	1	0	0	FALSE
Z√ºrich	2021-08-17	2021-09-16	1	1	1	FALSE
Sankt Gallen	2021-03-23	2021-04-15	1	0	0	FALSE
Vaud	2021-11-19	2021-12-05	1	1	1	FALSE
Bern	2021-10-08	2021-10-20	4	4	1	FALSE
Vaud	2021-09-14	2021-09-29	3	3	1	FALSE
Z√ºrich	2020-12-26	2021-04-22	4	0	0	TRUE
Vaud	2021-08-12	2021-09-01	4	4	1	FALSE
Sankt Gallen	2020-11-07	2021-03-31	2	0	0	TRUE
Graub√ºnden	2021-01-19	2021-03-03	2	0	0	TRUE
Vaud	2020-05-06	2020-06-12	1	0	0	TRUE
Vaud	2020-04-01	2020-07-10	5	0	0	TRUE
Vaud	2021-09-14	2021-10-06	15	15	1	FALSE
Z√ºrich	2021-07-15	2021-08-09	8	8	1	FALSE
Graub√ºnden	2021-10-11	2021-10-29	1	1	1	FALSE
Vaud	2020-10-15	2021-03-03	1	0	0	TRUE
Vaud	2021-05-05	2021-05-19	3	0	0	FALSE
Z√ºrich	2021-03-05	2021-03-25	7	0	0	FALSE
Z√ºrich	2021-06-12	2021-07-05	2	0	0	FALSE
Sankt Gallen	2021-09-04	2021-09-29	13	13	1	FALSE
Bern	2021-11-10	2021-11-28	57	56	0.982456	FALSE
[truncated: 1,746 more rows]

## Sheet: delta_wastewater_cojac
date	plantname	amplicon	frac	cooc	count	mut_all
2021-09-29	Lugano (TI)	76	1	2	242	242
2021-09-29	Lugano (TI)	91	1	2	13	13
2021-09-29	Chur (GR)	76	0.998466	2	652	651
2021-09-29	Chur (GR)	91	1	2	561	561
2021-09-30	Chur (GR)	76	1	2	578	578
2021-09-30	Chur (GR)	91	1	2	232	232
2021-09-29	Altenrhein (SG)	76	1	2	124	124
2021-09-29	Altenrhein (SG)	91	1	2	142	142
2021-09-30	Altenrhein (SG)	76	1	2	501	501
2021-09-30	Altenrhein (SG)	91	1	2	115	115
2021-09-29	Laupen (BE)	76	1	2	961	961
2021-09-29	Laupen (BE)	91	1	2	9	9
2021-09-30	Laupen (BE)	91	1	2	12	12
2021-09-22	Lugano (TI)	76	0.999195	2	6208	6203
2021-09-22	Lugano (TI)	91	0.4	2	85	34
2021-09-23	Lugano (TI)	76	1	2	303	303
2021-09-24	Lugano (TI)	76	0.999343	2	1521	1520
2021-09-24	Lugano (TI)	91	1	2	46	46
2021-09-25	Lugano (TI)	76	0.999408	2	20279	20267
2021-09-26	Lugano (TI)	76	0.998897	2	1814	1812
2021-09-26	Lugano (TI)	91	1	2	110	110
2021-09-27	Lugano (TI)	76	0.998628	2	6558	6549
2021-09-27	Lugano (TI)	91	0.89781	2	137	123
2021-09-28	Lugano (TI)	76	0.999164	2	22718	22699
2021-09-28	Lugano (TI)	91	0.777778	2	9	7
2021-09-22	Z√ºrich (ZH)	76	0.999515	2	8248	8244
2021-09-22	Z√ºrich (ZH)	91	1	2	264	264
2021-09-23	Z√ºrich (ZH)	76	0.998941	2	944	943
2021-09-23	Z√ºrich (ZH)	91	1	2	30	30
2021-09-24	Z√ºrich (ZH)	76	0.998233	2	566	565
2021-09-25	Z√ºrich (ZH)	76	1	2	247	247
2021-09-26	Z√ºrich (ZH)	76	0.999347	2	1531	1530
2021-09-26	Z√ºrich (ZH)	91	1	2	15	15
2021-09-27	Z√ºrich (ZH)	76	1	2	909	909
2021-09-27	Z√ºrich (ZH)	91	1	2	45	45
2021-09-28	Z√ºrich (ZH)	76	1	2	453	453
2021-09-28	Z√ºrich (ZH)	91	1	2	13	13
2021-09-23	Chur (GR)	91	1	2	16	16
2021-09-24	Chur (GR)	76	1	2	143	143
2021-09-25	Chur (GR)	76	0.999541	2	2180	2179
2021-09-25	Chur (GR)	91	1	2	40	40
2021-09-26	Chur (GR)	76	1	2	899	899
2021-09-26	Chur (GR)	91	1	2	26	26
2021-09-27	Chur (GR)	76	1	2	407	407
2021-09-27	Chur (GR)	91	1	2	102	102
2021-09-28	Chur (GR)	76	0.998526	2	1357	1355
2021-09-28	Chur (GR)	91	1	2	44	44
2021-09-22	Altenrhein (SG)	76	1	2	299	299
2021-09-22	Altenrhein (SG)	91	1	2	35	35
2021-09-23	Altenrhein (SG)	76	1	2	323	323
2021-09-24	Altenrhein (SG)	76	0.998068	2	1035	1033
2021-09-25	Altenrhein (SG)	76	1	2	52	52
2021-09-26	Altenrhein (SG)	76	0.998708	2	774	773
2021-09-26	Altenrhein (SG)	91	1	2	60	60
2021-09-27	Altenrhein (SG)	76	1	2	678	678
2021-09-27	Altenrhein (SG)	91	1	2	65	65
2021-09-28	Altenrhein (SG)	76	1	2	114	114
2021-09-28	Altenrhein (SG)	91	1	2	27	27
2021-09-22	Laupen (BE)	76	1	2	190	190
2021-09-22	Laupen (BE)	91	1	2	8	8
2021-09-23	Laupen (BE)	76	0.996667	2	300	299
2021-09-23	Laupen (BE)	91	1	2	7	7
2021-09-24	Laupen (BE)	76	1	2	262	262
2021-09-24	Laupen (BE)	91	1	2	7	7
2021-09-25	Laupen (BE)	76	1	2	447	447
2021-09-26	Laupen (BE)	76	1	2	29	29
2021-09-27	Laupen (BE)	76	0.999109	2	2244	2242
2021-09-27	Laupen (BE)	91	1	2	22	22
2021-09-28	Laupen (BE)	76	0.999068	2	2146	2144
2021-09-15	Lugano (TI)	91	1	2	182	182
2021-09-16	Lugano (TI)	76	1	2	874	874
2021-09-16	Lugano (TI)	91	1	2	67	67
2021-09-17	Lugano (TI)	76	0.998852	2	1742	1740
2021-09-17	Lugano (TI)	91	1	2	72	72
2021-09-18	Lugano (TI)	76	0.999136	2	3471	3468
2021-09-19	Lugano (TI)	76	1	2	214	214
2021-09-19	Lugano (TI)	91	0.552846	2	123	68
2021-09-20	Lugano (TI)	76	1	2	1600	1600
2021-09-20	Lugano (TI)	91	1	2	234	234
2021-09-21	Lugano (TI)	91	0.824675	2	154	127
2021-09-15	Z√ºrich (ZH)	76	1	2	941	941
2021-09-16	Z√ºrich (ZH)	76	1	2	949	949
2021-09-16	Z√ºrich (ZH)	91	1	2	172	172
2021-09-17	Z√ºrich (ZH)	76	1	2	240	240
2021-09-17	Z√ºrich (ZH)	91	1	2	19	19
2021-09-18	Z√ºrich (ZH)	76	0.999742	2	3881	3880
2021-09-18	Z√ºrich (ZH)	91	1	2	54	54
2021-09-15	Chur (GR)	76	0.999499	2	1996	1995
2021-09-15	Chur (GR)	91	1	2	156	156
2021-09-16	Chur (GR)	76	0.998822	2	849	848
2021-09-16	Chur (GR)	91	1	2	84	84
2021-09-17	Chur (GR)	76	0.998929	2	1868	1866
2021-09-17	Chur (GR)	91	1	2	163	163
2021-09-18	Chur (GR)	76	1	2	237	237
2021-09-18	Chur (GR)	91	1	2	108	108
2021-09-19	Chur (GR)	76	1	2	20	20
2021-09-19	Chur (GR)	91	1	2	14	14
2021-09-20	Chur (GR)	91	1	2	139	139
2021-09-15	Altenrhein (SG)	76	1	2	99	99
2021-09-15	Altenrhein (SG)	91	1	2	33	33
2021-09-16	Altenrhein (SG)	76	1	2	74	74
2021-09-16	Altenrhein (SG)	91	1	2	29	29
2021-09-17	Altenrhein (SG)	76	1	2	309	309
2021-09-17	Altenrhein (SG)	91	1	2	112	112
2021-09-18	Altenrhein (SG)	76	1	2	1448	1448
2021-09-18	Altenrhein (SG)	91	1	2	112	112
2021-09-19	Altenrhein (SG)	76	1	2	199	199
2021-09-19	Altenrhein (SG)	91	1	2	114	114
2021-09-20	Altenrhein (SG)	76	1	2	929	929
2021-09-20	Altenrhein (SG)	91	1	2	46	46
2021-09-21	Altenrhein (SG)	76	1	2	1338	1338
2021-09-21	Altenrhein (SG)	91	1	2	14	14
2021-09-21	Chur (GR)	76	1	2	224	224
2021-09-21	Chur (GR)	91	1	2	212	212
2021-09-15	Laupen (BE)	76	0.9992	2	2501	2499
2021-09-15	Laupen (BE)	91	1	2	73	73
2021-09-16	Laupen (BE)	76	1	2	457	457
2021-09-16	Laupen (BE)	91	1	2	59	59
2021-09-17	Laupen (BE)	76	1	2	27	27
2021-09-18	Laupen (BE)	76	1	2	57	57
2021-09-18	Laupen (BE)	91	1	2	14	14
2021-09-19	Laupen (BE)	76	1	2	116	116
2021-09-19	Laupen (BE)	91	1	2	24	24
2021-09-20	Laupen (BE)	76	1	2	63	63
2021-09-20	Laupen (BE)	91	1	2	10	10
2021-09-21	Laupen (BE)	76	0.996805	2	313	312
2021-09-10	Lugano (TI)	91	1	2	251	251
2021-09-11	Lugano (TI)	91	1	2	30	30
2021-09-12	Lugano (TI)	76	0.99928	2	12507	12498
2021-09-12	Lugano (TI)	91	1	2	96	96
2021-09-13	Lugano (TI)	76	0.999665	2	104549	104514
2021-09-13	Lugano (TI)	91	1	2	168	168
2021-09-14	Lugano (TI)	76	1	2	647	647
2021-09-08	Z√ºrich (ZH)	76	0.99975	2	8010	8008
2021-09-08	Z√ºrich (ZH)	91	1	2	273	273
2021-09-09	Z√ºrich (ZH)	91	1	2	640	640
2021-09-10	Z√ºrich (ZH)	76	1	2	138	138
2021-09-10	Z√ºrich (ZH)	91	0.913043	2	138	126
2021-09-11	Z√ºrich (ZH)	91	0.947526	2	1334	1264
2021-09-12	Z√ºrich (ZH)	91	1	2	427	427
2021-09-13	Z√ºrich (ZH)	76	0.999525	2	12637	12631
2021-09-13	Z√ºrich (ZH)	91	1	2	112	112
2021-09-14	Z√ºrich (ZH)	76	0.999531	2	8523	8519
2021-09-14	Z√ºrich (ZH)	91	1	2	176	176
2021-09-08	Chur (GR)	76	1	2	1236	1236
2021-09-08	Chur (GR)	91	1	2	122	122
2021-09-09	Chur (GR)	76	0.999782	2	9187	9185
2021-09-09	Chur (GR)	91	1	2	182	182
2021-09-10	Chur (GR)	76	1	2	1837	1837
2021-09-10	Chur (GR)	91	1	2	151	151
2021-09-11	Chur (GR)	91	1	2	1355	1355
2021-09-12	Chur (GR)	76	1	2	1163	1163
2021-09-12	Chur (GR)	91	1	2	1024	1024
2021-09-13	Chur (GR)	76	0.999583	2	35992	35977
2021-09-13	Chur (GR)	91	1	2	64	64
2021-09-14	Chur (GR)	76	0.974516	2	5219	5086
2021-09-14	Chur (GR)	91	1	2	70	70
2021-09-08	Altenrhein (SG)	76	0.999364	2	12576	12568
2021-09-08	Altenrhein (SG)	91	1	2	178	178
2021-09-09	Altenrhein (SG)	76	1	2	607	607
2021-09-09	Altenrhein (SG)	91	1	2	99	99
2021-09-10	Altenrhein (SG)	76	0.978625	2	2386	2335
2021-09-10	Altenrhein (SG)	91	1	2	216	216
2021-09-11	Altenrhein (SG)	76	0.999682	2	6296	6294
2021-09-11	Altenrhein (SG)	91	1	2	260	260
2021-09-12	Altenrhein (SG)	91	1	2	1213	1213
2021-09-13	Altenrhein (SG)	76	0.999668	2	9041	9038
2021-09-13	Altenrhein (SG)	91	1	2	254	254
2021-09-14	Altenrhein (SG)	91	1	2	560	560
2021-09-08	Laupen (BE)	76	1	2	824	824
2021-09-08	Laupen (BE)	91	1	2	18	18
2021-09-09	Laupen (BE)	76	0.997932	2	967	965
2021-09-09	Laupen (BE)	91	1	2	13	13
2021-09-10	Laupen (BE)	76	1	2	2495	2495
2021-09-10	Laupen (BE)	91	1	2	22	22
2021-09-11	Laupen (BE)	76	0.999564	2	6884	6881
2021-09-11	Laupen (BE)	91	1	2	25	25
2021-09-12	Laupen (BE)	76	1	2	8768	8768
2021-09-12	Laupen (BE)	91	1	2	33	33
2021-09-13	Laupen (BE)	91	1	2	176	176
2021-09-14	Laupen (BE)	76	0.999746	2	11800	11797
2021-09-01	Lugano (TI)	91	1	2	161	161
2021-09-02	Lugano (TI)	76	0.999273	2	27526	27506
2021-09-02	Lugano (TI)	91	1	2	11	11
2021-09-03	Lugano (TI)	76	0.999716	2	31718	31709
2021-09-03	Lugano (TI)	91	1	2	347	347
2021-09-04	Lugano (TI)	76	0.999521	2	12515	12509
2021-09-04	Lugano (TI)	91	1	2	1323	1323
2021-09-05	Lugano (TI)	76	0.999798	2	14888	14885
2021-09-05	Lugano (TI)	91	1	2	361	361
2021-09-06	Lugano (TI)	76	0.999485	2	44699	44676
2021-09-06	Lugano (TI)	91	1	2	27	27
2021-09-07	Lugano (TI)	76	0.999453	2	5487	5484
2021-09-07	Lugano (TI)	91	1	2	96	96
2021-09-01	Z√ºrich (ZH)	76	0.999776	2	17835	17831
2021-09-01	Z√ºrich (ZH)	91	0.998869	2	884	883
2021-09-02	Z√ºrich (ZH)	76	0.999587	2	26633	26622
2021-09-02	Z√ºrich (ZH)	91	1	2	1481	1481
2021-09-03	Z√ºrich (ZH)	76	0.999535	2	4299	4297
2021-09-03	Z√ºrich (ZH)	91	1	2	647	647
2021-09-04	Z√ºrich (ZH)	76	0.999662	2	14776	14771
2021-09-04	Z√ºrich (ZH)	91	1	2	861	861
2021-09-05	Z√ºrich (ZH)	76	0.999773	2	30829	30822
2021-09-05	Z√ºrich (ZH)	91	1	2	709	709
2021-09-06	Z√ºrich (ZH)	76	0.99928	2	30545	30523
2021-09-06	Z√ºrich (ZH)	91	1	2	157	157
2021-09-03	Chur (GR)	76	0.999252	2	4011	4008
2021-09-03	Chur (GR)	91	1	2	538	538
2021-09-04	Chur (GR)	76	0.999429	2	3504	3502
2021-09-04	Chur (GR)	91	0.874359	2	390	341
2021-09-05	Chur (GR)	76	0.998351	2	1819	1816
2021-09-05	Chur (GR)	91	1	2	629	629
2021-09-06	Chur (GR)	76	0.999432	2	31667	31649
2021-09-06	Chur (GR)	91	1	2	309	309
2021-09-07	Chur (GR)	76	0.999443	2	12569	12562
2021-09-07	Chur (GR)	91	0.998705	2	772	771
2021-09-01	Altenrhein (SG)	76	0.999561	2	2280	2279
2021-09-01	Altenrhein (SG)	91	1	2	598	598
2021-09-02	Altenrhein (SG)	76	0.999557	2	2259	2258
2021-09-02	Altenrhein (SG)	91	0.939502	2	562	528
2021-09-03	Altenrhein (SG)	76	0.999651	2	2867	2866
2021-09-03	Altenrhein (SG)	91	1	2	480	480
2021-09-04	Altenrhein (SG)	76	0.999356	2	4655	4652
2021-09-04	Altenrhein (SG)	91	0.997462	2	394	393
2021-09-05	Altenrhein (SG)	76	0.999565	2	393529	393358
2021-09-06	Altenrhein (SG)	76	0.999641	2	8346	8343
2021-09-06	Altenrhein (SG)	91	1	2	542	542
2021-09-07	Altenrhein (SG)	76	0.999535	2	30114	30100
2021-09-07	Altenrhein (SG)	91	1	2	188	188
2021-09-01	Laupen (BE)	76	0.999679	2	34226	34215
2021-09-02	Laupen (BE)	76	0.999581	2	52467	52445
2021-09-02	Laupen (BE)	91	1	2	8	8
2021-09-03	Laupen (BE)	76	0.999587	2	70148	70119
2021-09-04	Laupen (BE)	76	0.999527	2	25395	25383
2021-09-04	Laupen (BE)	91	1	2	32	32
2021-09-05	Laupen (BE)	76	0.999633	2	51812	51793
2021-09-05	Laupen (BE)	91	1	2	21	21
2021-09-06	Laupen (BE)	76	0.999549	2	24367	24356
2021-09-06	Laupen (BE)	91	1	2	93	93
2021-09-07	Laupen (BE)	76	0.999419	2	49948	49919
2021-09-07	Laupen (BE)	91	1	2	162	162
2021-08-25	Lugano (TI)	76	0.999684	2	12639	12635
2021-08-26	Lugano (TI)	76	0.999341	2	133563	133475
2021-08-27	Lugano (TI)	76	0.999438	2	151174	151089
2021-08-28	Lugano (TI)	76	0.999599	2	27465	27454
2021-08-29	Lugano (TI)	76	0.999498	2	59703	59673
2021-08-29	Lugano (TI)	91	1	2	171	171
2021-08-30	Lugano (TI)	76	0.999502	2	4018	4016
2021-08-30	Lugano (TI)	91	1	2	65	65
2021-08-31	Lugano (TI)	76	0.999495	2	69240	69205
2021-08-31	Lugano (TI)	91	1	2	651	651
2021-08-25	Z√ºrich (ZH)	76	0.999155	2	24848	24827
2021-08-25	Z√ºrich (ZH)	91	1	2	1322	1322
2021-08-26	Z√ºrich (ZH)	76	0.99948	2	199989	199885
2021-08-27	Z√ºrich (ZH)	76	0.999407	2	167035	166936
2021-08-28	Z√ºrich (ZH)	76	0.999427	2	17444	17434
2021-08-28	Z√ºrich (ZH)	91	1	2	494	494
2021-08-29	Z√ºrich (ZH)	76	0.99955	2	68960	68929
2021-08-29	Z√ºrich (ZH)	91	1	2	770	770
2021-08-30	Z√ºrich (ZH)	76	0.999547	2	28728	28715
2021-08-30	Z√ºrich (ZH)	91	1	2	522	522
2021-08-31	Z√ºrich (ZH)	76	0.999292	2	63571	63526
2021-08-31	Z√ºrich (ZH)	91	1	2	1186	1186
2021-08-25	Chur (GR)	76	0.999599	2	17472	17465
2021-08-25	Chur (GR)	91	1	2	925	925
2021-08-26	Chur (GR)	76	0.999265	2	39472	39443
2021-08-26	Chur (GR)	91	1	2	674	674
2021-08-27	Chur (GR)	76	0.999438	2	23126	23113
2021-08-27	Chur (GR)	91	1	2	1054	1054
2021-08-28	Chur (GR)	76	0.999469	2	92292	92243
2021-08-28	Chur (GR)	91	1	2	396	396
2021-08-29	Chur (GR)	76	0.999542	2	117966	117912
2021-08-29	Chur (GR)	91	1	2	7	7
2021-08-30	Chur (GR)	76	0.999443	2	57449	57417
2021-08-30	Chur (GR)	91	1	2	603	603
2021-08-31	Chur (GR)	76	0.999378	2	115752	115680
2021-08-31	Chur (GR)	91	1	2	138	138
2021-08-25	Altenrhein (SG)	76	0.99948	2	207752	207644
2021-08-25	Altenrhein (SG)	91	1	2	212	212
2021-08-26	Altenrhein (SG)	76	0.999482	2	5794	5791
2021-08-26	Altenrhein (SG)	91	1	2	394	394
2021-08-27	Altenrhein (SG)	76	0.999597	2	39697	39681
2021-08-27	Altenrhein (SG)	91	1	2	582	582
2021-08-28	Altenrhein (SG)	76	0.999594	2	36962	36947
2021-08-28	Altenrhein (SG)	91	0.996845	2	317	316
2021-08-29	Altenrhein (SG)	76	0.999446	2	81176	81131
2021-08-30	Altenrhein (SG)	76	0.999452	2	52875	52846
2021-08-30	Altenrhein (SG)	91	1	2	5	5
2021-08-31	Altenrhein (SG)	91	1	2	116	116
2021-08-25	Laupen (BE)	76	0.99866	2	4477	4471
2021-08-25	Laupen (BE)	91	1	2	249	249
2021-08-26	Laupen (BE)	76	0.999629	2	53882	53862
2021-08-26	Laupen (BE)	91	1	2	105	105
2021-08-27	Laupen (BE)	76	0.99948	2	117362	117301
2021-08-27	Laupen (BE)	91	1	2	21	21
2021-08-28	Laupen (BE)	76	0.999407	2	107880	107816
2021-08-28	Laupen (BE)	91	1	2	96	96
2021-08-29	Laupen (BE)	76	0.999527	2	154198	154125
2021-08-29	Laupen (BE)	91	1	2	68	68
2021-08-30	Laupen (BE)	76	0.999338	2	137365	137274
2021-08-31	Laupen (BE)	76	0.999488	2	216973	216862
2021-08-18	Lugano (TI)	76	0.999519	2	35362	35345
2021-08-19	Lugano (TI)	76	0.999439	2	92611	92559
2021-08-20	Lugano (TI)	76	0.99946	2	364527	364330
2021-08-21	Lugano (TI)	76	0.999378	2	303637	303448
2021-08-22	Lugano (TI)	76	0.999464	2	117579	117516
2021-08-22	Lugano (TI)	91	1	2	15	15
2021-08-23	Lugano (TI)	76	0.999384	2	173816	173709
2021-08-23	Lugano (TI)	91	1	2	293	293
2021-08-24	Lugano (TI)	76	0.99944	2	212453	212334
2021-08-24	Lugano (TI)	91	1	2	1006	1006
2021-08-18	Z√ºrich (ZH)	76	0.999361	2	111116	111045
2021-08-18	Z√ºrich (ZH)	91	1	2	2113	2113
2021-08-19	Z√ºrich (ZH)	76	0.999411	2	149319	149231
2021-08-20	Z√ºrich (ZH)	76	0.999344	2	202713	202580
2021-08-21	Z√ºrich (ZH)	76	0.999531	2	161877	161801
2021-08-21	Z√ºrich (ZH)	91	1	2	389	389
2021-08-22	Z√ºrich (ZH)	76	0.999445	2	43280	43256
2021-08-22	Z√ºrich (ZH)	91	1	2	1401	1401
2021-08-23	Z√ºrich (ZH)	76	0.999405	2	267134	266975
2021-08-24	Z√ºrich (ZH)	76	0.999377	2	184541	184426
2021-08-24	Z√ºrich (ZH)	91	1	2	319	319
2021-08-18	Chur (GR)	76	0.999347	2	154629	154528
2021-08-18	Chur (GR)	91	0.935986	2	578	541
2021-08-19	Chur (GR)	76	0.999493	2	108428	108373
2021-08-19	Chur (GR)	91	1	2	1083	1083
2021-08-20	Chur (GR)	76	0.999406	2	225575	225441
2021-08-20	Chur (GR)	91	1	2	1393	1393
2021-08-21	Chur (GR)	76	0.999409	2	351734	351526
2021-08-22	Chur (GR)	76	0.999393	2	261886	261727
2021-08-23	Chur (GR)	76	0.999331	2	230197	230043
2021-08-23	Chur (GR)	91	1	2	254	254
2021-08-24	Chur (GR)	76	0.999194	2	11164	11155
2021-08-24	Chur (GR)	91	1	2	963	963
2021-08-18	Altenrhein (SG)	76	0.999327	2	60898	60857
2021-08-18	Altenrhein (SG)	91	0.998828	2	1707	1705
2021-08-19	Altenrhein (SG)	76	0.999319	2	93986	93922
2021-08-19	Altenrhein (SG)	91	0.999537	2	2160	2159
2021-08-20	Altenrhein (SG)	76	0.999477	2	70781	70744
2021-08-20	Altenrhein (SG)	91	1	2	119	119
2021-08-21	Altenrhein (SG)	76	0.999463	2	121118	121053
2021-08-21	Altenrhein (SG)	91	1	2	1344	1344
2021-08-22	Altenrhein (SG)	76	0.999504	2	137004	136936
2021-08-23	Altenrhein (SG)	76	0.999403	2	249750	249601
2021-08-24	Altenrhein (SG)	76	0.999251	2	109491	109409
2021-08-24	Altenrhein (SG)	91	1	2	1072	1072
2021-08-18	Laupen (BE)	76	1	2	198	198
2021-08-18	Laupen (BE)	91	1	2	35	35
2021-08-19	Laupen (BE)	76	0.99949	2	152847	152769
2021-08-19	Laupen (BE)	91	1	2	588	588
2021-08-20	Laupen (BE)	76	1	2	307	307
2021-08-20	Laupen (BE)	91	1	2	29	29
2021-08-21	Laupen (BE)	76	0.999439	2	151568	151483
2021-08-21	Laupen (BE)	91	1	2	523	523
2021-08-22	Laupen (BE)	76	0.999356	2	10873	10866
2021-08-22	Laupen (BE)	91	1	2	5	5
2021-08-23	Laupen (BE)	76	0.99958	2	30967	30954
2021-08-24	Laupen (BE)	76	0.999518	2	24911	24899
2021-08-24	Laupen (BE)	91	1	2	415	415
2021-08-11	Lugano (TI)	76	1	2	1349	1349
2021-08-11	Lugano (TI)	91	1	2	96	96
2021-08-12	Lugano (TI)	91	1	2	27	27
2021-08-13	Lugano (TI)	76	1	2	363	363
2021-08-13	Lugano (TI)	91	1	2	100	100
2021-08-14	Lugano (TI)	76	1	2	326	326
2021-08-14	Lugano (TI)	91	1	2	108	108
2021-08-15	Lugano (TI)	76	1	2	55	55
2021-08-15	Lugano (TI)	91	1	2	38	38
2021-08-16	Lugano (TI)	76	1	2	223	223
2021-08-16	Lugano (TI)	91	1	2	234	234
2021-08-17	Lugano (TI)	76	1	2	869	869
2021-08-17	Lugano (TI)	91	1	2	353	353
2021-08-11	Z√ºrich (ZH)	76	0.998264	2	576	575
2021-08-11	Z√ºrich (ZH)	91	1	2	286	286
2021-08-12	Z√ºrich (ZH)	76	1	2	886	886
2021-08-12	Z√ºrich (ZH)	91	0.997748	2	444	443
2021-08-13	Z√ºrich (ZH)	76	1	2	179	179
2021-08-13	Z√ºrich (ZH)	91	1	2	165	165
2021-08-14	Z√ºrich (ZH)	76	1	2	195	195
2021-08-14	Z√ºrich (ZH)	91	1	2	162	162
2021-08-15	Z√ºrich (ZH)	76	1	2	601	601
2021-08-15	Z√ºrich (ZH)	91	1	2	283	283
2021-08-16	Z√ºrich (ZH)	76	1	2	233	233
2021-08-16	Z√ºrich (ZH)	91	0.995074	2	203	202
2021-08-17	Z√ºrich (ZH)	76	1	2	382	382
2021-08-17	Z√ºrich (ZH)	91	1	2	133	133
2021-08-11	Chur (GR)	76	1	2	262	262
2021-08-11	Chur (GR)	91	0.967949	2	312	302
2021-08-12	Chur (GR)	76	1	2	224	224
2021-08-12	Chur (GR)	91	0.965517	2	58	56
2021-08-13	Chur (GR)	76	0.542857	2	210	114
2021-08-13	Chur (GR)	91	0.9	2	160	144
2021-08-14	Chur (GR)	76	1	2	168	168
2021-08-14	Chur (GR)	91	0.986207	2	145	143
2021-08-15	Chur (GR)	76	1	2	154	154
2021-08-15	Chur (GR)	91	0.981308	2	107	105
2021-08-16	Chur (GR)	76	1	2	235	235
2021-08-16	Chur (GR)	91	1	2	191	191
2021-08-17	Chur (GR)	76	1	2	173	173
2021-08-17	Chur (GR)	91	1	2	200	200
2021-08-15	Altenrhein (SG)	76	0.996416	2	279	278
2021-08-15	Altenrhein (SG)	91	1	2	90	90
2021-08-16	Altenrhein (SG)	76	1	2	1058	1058
2021-08-16	Altenrhein (SG)	91	1	2	93	93
2021-08-17	Altenrhein (SG)	76	1	2	508	508
2021-08-17	Altenrhein (SG)	91	0.997416	2	387	386
2021-08-11	Laupen (BE)	91	1	2	310	310
2021-08-12	Laupen (BE)	91	1	2	55	55
2021-08-13	Laupen (BE)	76	1	2	272	272
2021-08-13	Laupen (BE)	91	1	2	148	148
2021-08-14	Laupen (BE)	76	1	2	107	107
2021-08-14	Laupen (BE)	91	0.995798	2	238	237
2021-08-15	Laupen (BE)	76	1	2	438	438
2021-08-15	Laupen (BE)	91	0.991453	2	117	116
2021-08-16	Laupen (BE)	76	1	2	1290	1290
2021-08-16	Laupen (BE)	91	1	2	61	61
2021-08-17	Laupen (BE)	76	1	2	752	752
2021-08-17	Laupen (BE)	91	1	2	197	197
2021-08-05	Lugano (TI)	91	1	2	8	8
2021-08-06	Lugano (TI)	76	1	2	101	101
2021-08-07	Lugano (TI)	91	1	2	9	9
2021-08-08	Lugano (TI)	91	1	2	5	5
2021-08-09	Lugano (TI)	76	1	2	229	229
2021-08-09	Lugano (TI)	91	1	2	8	8
2021-08-10	Lugano (TI)	76	1	2	278	278
2021-08-04	Z√ºrich (ZH)	76	1	2	186	186
2021-08-04	Z√ºrich (ZH)	91	1	2	6	6
2021-08-05	Z√ºrich (ZH)	76	1	2	67	67
2021-08-05	Z√ºrich (ZH)	91	0.961538	2	26	25
2021-08-06	Z√ºrich (ZH)	76	1	2	143	143
2021-08-07	Z√ºrich (ZH)	76	1	2	85	85
2021-08-07	Z√ºrich (ZH)	91	1	2	9	9
2021-08-08	Z√ºrich (ZH)	76	1	2	195	195
2021-08-08	Z√ºrich (ZH)	91	1	2	26	26
2021-08-09	Z√ºrich (ZH)	76	1	2	127	127
2021-08-09	Z√ºrich (ZH)	91	1	2	25	25
2021-08-10	Z√ºrich (ZH)	76	1	2	113	113
2021-08-10	Z√ºrich (ZH)	91	1	2	27	27
2021-08-05	Chur (GR)	76	1	2	59	59
2021-08-06	Chur (GR)	76	1	2	25	25
2021-08-07	Chur (GR)	76	1	2	83	83
2021-08-07	Chur (GR)	91	1	2	14	14
2021-08-08	Chur (GR)	76	1	2	116	116
2021-08-08	Chur (GR)	91	1	2	18	18
2021-08-09	Chur (GR)	76	1	2	149	149
2021-08-09	Chur (GR)	91	1	2	10	10
2021-08-10	Chur (GR)	76	1	2	19	19
2021-08-04	Altenrhein (SG)	76	1	2	25	25
2021-08-05	Altenrhein (SG)	76	1	2	27	27
2021-08-05	Altenrhein (SG)	91	0.727273	2	33	24
2021-08-06	Altenrhein (SG)	76	1	2	41	41
2021-08-06	Altenrhein (SG)	91	0.75	2	12	9
2021-08-07	Altenrhein (SG)	76	1	2	12	12
2021-08-07	Altenrhein (SG)	91	1	2	9	9
2021-08-08	Altenrhein (SG)	76	1	2	64	64
2021-08-08	Altenrhein (SG)	91	1	2	21	21
2021-08-09	Altenrhein (SG)	76	1	2	49	49
2021-08-09	Altenrhein (SG)	91	1	2	25	25
2021-08-10	Altenrhein (SG)	76	1	2	20	20
2021-08-10	Altenrhein (SG)	91	1	2	9	9
2021-08-06	Laupen (BE)	76	1	2	77	77
2021-08-07	Laupen (BE)	91	1	2	5	5
2021-08-08	Laupen (BE)	76	1	2	28	28
2021-08-09	Laupen (BE)	76	1	2	99	99
2021-08-09	Laupen (BE)	91	1	2	30	30
2021-08-10	Laupen (BE)	76	1	2	215	215
2021-08-10	Laupen (BE)	91	1	2	10	10
2021-07-28	Lugano (TI)	91	1	2	21	21
2021-07-29	Lugano (TI)	91	1	2	15	15
2021-07-30	Lugano (TI)	91	1	2	5	5
2021-08-01	Lugano (TI)	91	1	2	31	31
2021-08-03	Lugano (TI)	91	1	2	36	36
2021-07-28	Z√ºrich (ZH)	76	1	2	39	39
2021-07-28	Z√ºrich (ZH)	91	0.961538	2	78	75
2021-07-29	Z√ºrich (ZH)	76	1	2	47	47
2021-07-29	Z√ºrich (ZH)	91	0.991379	2	116	115
2021-07-30	Z√ºrich (ZH)	76	1	2	13	13
2021-07-30	Z√ºrich (ZH)	91	0.959016	2	122	117
2021-07-31	Z√ºrich (ZH)	76	1	2	8	8
2021-07-31	Z√ºrich (ZH)	91	1	2	248	248
2021-08-01	Z√ºrich (ZH)	76	1	2	16	16
2021-08-01	Z√ºrich (ZH)	91	1	2	186	186
2021-08-02	Z√ºrich (ZH)	76	1	2	45	45
2021-08-02	Z√ºrich (ZH)	91	1	2	76	76
2021-08-03	Z√ºrich (ZH)	76	1	2	16	16
2021-08-03	Z√ºrich (ZH)	91	0.730435	2	230	168
2021-07-29	Lausanne (VD)	76	1	2	5	5
2021-07-29	Lausanne (VD)	91	1	2	17	17
2021-07-30	Lausanne (VD)	91	1	2	85	85
2021-07-31	Lausanne (VD)	91	0.75	2	40	30
2021-07-29	Chur (GR)	91	1	2	111	111
2021-07-30	Chur (GR)	91	1	2	31	31
2021-07-31	Chur (GR)	76	1	2	5	5
2021-07-31	Chur (GR)	91	0.915789	2	95	87
2021-08-01	Chur (GR)	91	1	2	15	15
2021-08-02	Chur (GR)	76	1	2	5	5
2021-08-02	Chur (GR)	91	1	2	12	12
2021-08-03	Chur (GR)	76	1	2	9	9
2021-08-03	Chur (GR)	91	1	2	37	37
2021-07-28	Altenrhein (SG)	91	0.9	2	150	135
2021-07-29	Altenrhein (SG)	91	1	2	21	21
2021-07-30	Altenrhein (SG)	91	0.428571	2	42	18
2021-07-31	Altenrhein (SG)	91	0.41	2	100	41
2021-08-03	Altenrhein (SG)	91	0.269231	2	26	7
2021-08-03	Laupen (BE)	91	1	2	98	98
2021-07-23	Z√ºrich (ZH)	76	1	2	8	8
2021-07-22	Chur (GR)	76	1	2	10	10
2021-07-22	Chur (GR)	91	1	2	7	7
2021-07-23	Chur (GR)	76	1	2	19	19
2021-07-23	Chur (GR)	91	1	2	8	8
2021-07-26	Chur (GR)	91	1	2	8	8
2021-07-15	Lugano (TI)	76	1	2	264	264
2021-07-16	Lugano (TI)	76	0.999232	2	1302	1301
2021-07-17	Lugano (TI)	76	0.999263	2	1357	1356
2021-07-19	Lugano (TI)	76	1	2	420	420
2021-07-14	Z√ºrich (ZH)	76	1	2	85	85
2021-07-15	Z√ºrich (ZH)	76	0.998649	2	740	739
2021-07-17	Z√ºrich (ZH)	76	1	2	260	260
2021-07-18	Z√ºrich (ZH)	76	1	2	470	470
2021-07-18	Z√ºrich (ZH)	91	1	2	12	12
2021-07-19	Z√ºrich (ZH)	76	0.998294	2	586	585
2021-07-20	Z√ºrich (ZH)	76	1	2	539	539
2021-07-14	Lausanne (VD)	76	0.998836	2	859	858
2021-07-17	Lausanne (VD)	76	0.997175	2	354	353
2021-07-18	Lausanne (VD)	76	0.997093	2	344	343
2021-07-19	Lausanne (VD)	76	0.998844	2	865	864
2021-07-19	Lausanne (VD)	91	1	2	10	10
2021-07-20	Lausanne (VD)	91	1	2	7	7
2021-07-14	Chur (GR)	76	1	2	46	46
2021-07-16	Chur (GR)	91	1	2	5	5
2021-07-16	Altenrhein (SG)	76	0.497326	2	187	93
2021-07-19	Laupen (BE)	76	1	2	1071	1071
2021-07-09	Lugano (TI)	76	1	2	15	15
2021-07-10	Lugano (TI)	76	0.996269	2	268	267
2021-07-11	Lugano (TI)	76	1	2	782	782
2021-07-13	Lugano (TI)	76	0.998485	2	5939	5930
2021-07-07	Z√ºrich (ZH)	91	1	2	13	13
2021-07-08	Z√ºrich (ZH)	76	0.998609	2	1438	1436
2021-07-09	Z√ºrich (ZH)	76	1	2	47	47
2021-07-10	Z√ºrich (ZH)	76	1	2	664	664
2021-07-11	Z√ºrich (ZH)	76	0.999508	2	2033	2032
2021-07-12	Z√ºrich (ZH)	76	1	2	432	432
2021-07-13	Z√ºrich (ZH)	76	1	2	40	40
2021-07-07	Lausanne (VD)	76	0.99933	2	1492	1491
2021-07-11	Lausanne (VD)	91	1	2	6	6
2021-07-12	Lausanne (VD)	91	0.888889	2	9	8
2021-07-10	Chur (GR)	76	1	2	847	847
2021-07-13	Chur (GR)	76	0.996633	2	297	296
2021-07-10	Altenrhein (SG)	76	1	2	30	30
2021-07-03	Lugano (TI)	91	1	2	30	30
2021-07-01	Z√ºrich (ZH)	76	1	2	8	8
2021-07-02	Z√ºrich (ZH)	76	1	2	477	477
2021-07-02	Z√ºrich (ZH)	91	1	2	36	36
2021-07-03	Z√ºrich (ZH)	76	0.998795	2	1660	1658
2021-07-03	Z√ºrich (ZH)	91	0.863636	2	44	38
2021-07-05	Z√ºrich (ZH)	76	0.997925	2	482	481
2021-07-05	Z√ºrich (ZH)	91	1	2	26	26
2021-07-06	Z√ºrich (ZH)	76	0.990909	2	110	109
2021-07-06	Z√ºrich (ZH)	91	1	2	6	6
2021-07-06	Lausanne (VD)	91	1	2	12	12
2021-07-05	Chur (GR)	91	1	2	6	6
2021-07-04	Altenrhein (SG)	76	1	2	7	7
2021-07-04	Altenrhein (SG)	91	1	2	12	12
2021-07-05	Laupen (BE)	76	1	2	5	5
2021-06-16	Z√ºrich (ZH)	76	0.999192	2	3714	3711
2021-06-19	Z√ºrich (ZH)	76	0.997349	2	1886	1881
2021-06-19	Z√ºrich (ZH)	91	1	2	42	42
2021-06-21	Z√ºrich (ZH)	76	0.71218	2	6716	4783
2021-06-22	Z√ºrich (ZH)	91	1	2	15	15
2021-06-19	Laupen (BE)	76	0.998947	2	4748	4743
2021-06-10	Z√ºrich (ZH)	76	0.483146	2	89	43
2021-06-11	Z√ºrich (ZH)	76	0.651332	2	413	269
2021-06-12	Z√ºrich (ZH)	76	0.228774	2	424	97
2021-06-13	Z√ºrich (ZH)	76	0.261905	2	42	11
2021-06-14	Z√ºrich (ZH)	76	0.622549	2	408	254
2021-06-15	Z√ºrich (ZH)	76	0.87218	2	133	116
2021-06-09	Lausanne (VD)	76	0.966079	2	2270	2193
2021-06-11	Altenrhein (SG)	76	0.514286	2	35	18
2021-06-14	Laupen (BE)	76	1	2	553	553
2021-06-03	Lugano (TI)	91	0.857143	2	7	6
2021-05-29	Z√ºrich (ZH)	76	0.99927	2	4109	4106
2021-06-01	Z√ºrich (ZH)	76	0.999734	2	7525	7523
2021-04-12	Lugano (TI)	76	0.126582	2	79	10
2021-02-12	Lausanne (VD)	76	0.000848675	2	15318	13
2021-02-10	Lausanne (VD)	76	0.00506889	2	14007	71
